# Supplementary material for: Modeled Benefit of Individual Cancer Signal Origin Prediction for Multi-Cancer Early Detection
Source: Cancer Res Commun. 2025 May 19;5(5):814–24. doi: 10.1158/2767-9764.CRC-24-0351 (PMC12087281; doi:10.1158/2767-9764.CRC-24-0351)
Supplement: Supplementary Table 1 — Extrapolated performance numbers [file crc-24-0351_supplementary_table_1_suppst1.xlsx]

## Sheet: Supplementary Table 1. Extrapol
Supplementary Table 1. Extrapolated performance numbers
Age	Sex	Smoking	Tumor growth scenario	Predicted CSO	Cases per 100,000	PPV for any cancer	PPV for cancer at the CSO	PPV for cancers in locations other than the CSO	Number of CSO-directed diagnostic tests per life saved	Number of non-specific diagnostic tests per life saved
40-44	Female	Any	old_3	Anus	9	37	5	34	152.6	16.1
40-44	Female	Any	old_3	Bladder and Urothelial	4	6	4	2	95.4	306.9
40-44	Female	Any	old_3	Breast	73	42	42	2	26.1	305.6
40-44	Female	Any	old_3	Cervix	8	40	39	1	14.1	560.7
40-44	Female	Any	old_3	Colon/Rectum	73	15	13	2	25.9	298.8
40-44	Female	Any	old_3	Head and Neck	35	17	8	11	97.2	46.9
40-44	Female	Any	old_3	Kidney	5	9	5	4	126.2	96.6
40-44	Female	Any	old_3	Liver/Bile-duct	14	8	5	3	63.6	109.8
40-44	Female	Any	old_3	Lung	85	7	4	3	55	129.7
40-44	Female	Any	old_3	Neuroendocrine	44	25	24	1	10.3	357.6
40-44	Female	Any	old_3	Lymphoid Neoplasm	54	11	9	2	160.9	288.4
40-44	Female	Any	old_3	Melanoma	2	6	5	1	NM	382.9
40-44	Female	Any	old_3	Myeloid Neoplasm	0	1	0	1	NM	382.7
40-44	Female	Any	old_3	Ovary	27	16	15	1	26.4	447.8
40-44	Female	Any	old_3	Pancreas, Gallbladder	32	7	4	3	62.9	196.5
40-44	Female	Any	old_3	Plasma Cell Neoplasm	25	4	3	1	NM	825.1
40-44	Female	Any	old_3	Prostate	0	NA	NA	NA	NA	NA
40-44	Female	Any	old_3	Sarcoma	6	25	20	6	18.6	83.1
40-44	Female	Any	old_3	Thyroid	0	1	0	1	NM	383
40-44	Female	Any	old_3	Stomach, Esophagus	29	7	5	2	75.4	236.2
40-44	Female	Any	old_3	Uterus	69	7	4	4	269.5	127.8
40-44	Female	Any	old_4	Anus	9	32	5	29	150.3	17.7
40-44	Female	Any	old_4	Bladder and Urothelial	4	4	3	1	114.8	365.2
40-44	Female	Any	old_4	Breast	65	35	35	1	28.8	346.7
40-44	Female	Any	old_4	Cervix	7	34	33	1	15.3	639.9
40-44	Female	Any	old_4	Colon/Rectum	72	14	13	2	26.9	354.9
40-44	Female	Any	old_4	Head and Neck	33	15	6	9	107.8	53.6
40-44	Female	Any	old_4	Kidney	5	7	4	3	169.6	114.1
40-44	Female	Any	old_4	Liver/Bile-duct	14	7	4	3	75.3	131.3
40-44	Female	Any	old_4	Lung	84	6	4	2	58.8	144.1
40-44	Female	Any	old_4	Neuroendocrine	43	23	23	1	10.9	405.9
40-44	Female	Any	old_4	Lymphoid Neoplasm	53	9	7	2	188	334.2
40-44	Female	Any	old_4	Melanoma	2	4	3	1	NM	441
40-44	Female	Any	old_4	Myeloid Neoplasm	0	1	0	1	NM	440.7
40-44	Female	Any	old_4	Ovary	26	13	12	1	30.3	517.7
40-44	Female	Any	old_4	Pancreas, Gallbladder	32	5	3	2	77.5	228.4
40-44	Female	Any	old_4	Plasma Cell Neoplasm	25	3	3	0	NM	950.4
40-44	Female	Any	old_4	Prostate	0	NA	NA	NA	NA	NA
40-44	Female	Any	old_4	Sarcoma	6	21	16	5	21.6	96.5
40-44	Female	Any	old_4	Thyroid	0	1	0	1	NM	441
40-44	Female	Any	old_4	Stomach, Esophagus	28	5	4	1	100.4	275.8
40-44	Female	Any	old_4	Uterus	68	5	3	3	332.7	150.5
40-44	Female	Current	old_3	Anus	11	46	4	44	179	12.4
40-44	Female	Current	old_3	Bladder and Urothelial	5	11	8	3	44.8	167
40-44	Female	Current	old_3	Breast	74	43	41	3	26.3	150.4
40-44	Female	Current	old_3	Cervix	9	50	49	1	11.2	257.2
40-44	Female	Current	old_3	Colon/Rectum	77	19	17	3	20.2	183.6
40-44	Female	Current	old_3	Head and Neck	42	32	19	17	39.6	25.7
40-44	Female	Current	old_3	Kidney	5	12	7	6	98.3	57
40-44	Female	Current	old_3	Liver/Bile-duct	15	12	8	5	39.6	70.8
40-44	Female	Current	old_3	Lung	100	21	15	7	15.5	41.7
40-44	Female	Current	old_3	Neuroendocrine	77	57	56	2	4.4	138.2
40-44	Female	Current	old_3	Lymphoid Neoplasm	54	12	9	3	162.1	173.1
40-44	Female	Current	old_3	Melanoma	2	7	5	2	NM	193.3
40-44	Female	Current	old_3	Myeloid Neoplasm	0	2	0	2	NM	193.1
40-44	Female	Current	old_3	Ovary	27	16	15	2	26.5	223.7
40-44	Female	Current	old_3	Pancreas, Gallbladder	33	10	6	4	43.3	106.8
40-44	Female	Current	old_3	Plasma Cell Neoplasm	25	4	3	1	NM	453
40-44	Female	Current	old_3	Prostate	0	NA	NA	NA	NA	NA
40-44	Female	Current	old_3	Sarcoma	6	26	20	8	18.9	53.2
40-44	Female	Current	old_3	Thyroid	0	2	0	2	NM	193.3
40-44	Female	Current	old_3	Stomach, Esophagus	30	11	8	3	49.5	122.7
40-44	Female	Current	old_3	Uterus	69	7	4	4	270.4	112.4
40-44	Female	Current	old_4	Anus	10	41	4	38	172.3	13.2
40-44	Female	Current	old_4	Bladder and Urothelial	5	9	7	2	53.3	192.2
40-44	Female	Current	old_4	Breast	66	36	34	2	29	167.1
40-44	Female	Current	old_4	Cervix	8	44	43	1	11.8	285.3
40-44	Female	Current	old_4	Colon/Rectum	75	18	16	2	20.9	212.1
40-44	Female	Current	old_4	Head and Neck	40	28	16	14	42.8	28.4
40-44	Female	Current	old_4	Kidney	5	9	5	5	131.3	64.8
40-44	Female	Current	old_4	Liver/Bile-duct	15	10	6	4	46.5	82.1
40-44	Female	Current	old_4	Lung	98	20	14	6	16.4	45.2
40-44	Female	Current	old_4	Neuroendocrine	74	55	54	2	4.5	152.5
40-44	Female	Current	old_4	Lymphoid Neoplasm	53	10	7	2	189.3	195.3
40-44	Female	Current	old_4	Melanoma	2	5	3	2	NM	216.8
40-44	Female	Current	old_4	Myeloid Neoplasm	0	2	0	2	NM	216.7
40-44	Female	Current	old_4	Ovary	26	14	12	2	30.4	250.8
40-44	Female	Current	old_4	Pancreas, Gallbladder	33	8	5	3	52.7	120.5
40-44	Female	Current	old_4	Plasma Cell Neoplasm	25	4	3	1	NM	510
40-44	Female	Current	old_4	Prostate	0	NA	NA	NA	NA	NA
40-44	Female	Current	old_4	Sarcoma	6	22	16	7	21.9	59.8
40-44	Female	Current	old_4	Thyroid	0	2	0	2	NM	216.9
40-44	Female	Current	old_4	Stomach, Esophagus	29	8	6	2	64.5	139.4
40-44	Female	Current	old_4	Uterus	68	6	3	3	333.6	130.9
40-44	Female	Former	old_3	Anus	10	41	4	38	162.7	14.3
40-44	Female	Former	old_3	Bladder and Urothelial	5	7	5	2	70.9	274.2
40-44	Female	Former	old_3	Breast	73	42	41	2	26.2	277.3
40-44	Female	Former	old_3	Cervix	8	44	44	1	12.7	518.6
40-44	Female	Former	old_3	Colon/Rectum	74	16	14	2	24.4	279.9
40-44	Female	Former	old_3	Head and Neck	35	19	7	12	99.5	40.4
40-44	Female	Former	old_3	Kidney	5	10	6	4	107.8	92.2
40-44	Female	Former	old_3	Liver/Bile-duct	14	9	5	4	57.9	106.6
40-44	Female	Former	old_3	Lung	86	8	5	3	46.6	113
40-44	Female	Former	old_3	Neuroendocrine	46	28	27	1	9	321
40-44	Female	Former	old_3	Lymphoid Neoplasm	54	11	9	2	161.1	269.8
40-44	Female	Former	old_3	Melanoma	2	6	5	1	NM	346.2
40-44	Female	Former	old_3	Myeloid Neoplasm	0	1	0	1	NM	345.9
40-44	Female	Former	old_3	Ovary	27	16	15	1	26.4	410.8
40-44	Female	Former	old_3	Pancreas, Gallbladder	32	7	4	3	65.5	181.1
40-44	Female	Former	old_3	Plasma Cell Neoplasm	25	4	3	1	NM	757.9
40-44	Female	Former	old_3	Prostate	0	NA	NA	NA	NA	NA
40-44	Female	Former	old_3	Sarcoma	6	25	20	6	18.6	79.6
40-44	Female	Former	old_3	Thyroid	0	1	0	1	NM	346.2
40-44	Female	Former	old_3	Stomach, Esophagus	29	8	6	2	68	222
40-44	Female	Former	old_3	Uterus	69	7	4	4	269.6	126.2
40-44	Female	Former	old_4	Anus	9	36	4	33	158.7	15.5
40-44	Female	Former	old_4	Bladder and Urothelial	4	6	4	2	85	326.3
40-44	Female	Former	old_4	Breast	65	35	34	1	28.8	314.1
40-44	Female	Former	old_4	Cervix	7	38	38	1	13.6	589.9
40-44	Female	Former	old_4	Colon/Rectum	73	15	13	2	25.3	331.7
40-44	Female	Former	old_4	Head and Neck	34	16	6	10	110	45.9
40-44	Female	Former	old_4	Kidney	5	7	4	3	144.4	108.6
40-44	Female	Former	old_4	Liver/Bile-duct	14	7	4	3	68.4	127.1
40-44	Female	Former	old_4	Lung	85	7	5	3	49.8	125.3
40-44	Female	Former	old_4	Neuroendocrine	45	27	26	1	9.5	363
40-44	Female	Former	old_4	Lymphoid Neoplasm	53	9	7	2	188.2	311.8
40-44	Female	Former	old_4	Melanoma	2	4	3	1	NM	397.9
40-44	Female	Former	old_4	Myeloid Neoplasm	0	1	0	1	NM	397.6
40-44	Female	Former	old_4	Ovary	26	13	12	1	30.3	473.6
40-44	Female	Former	old_4	Pancreas, Gallbladder	32	5	3	2	80.8	210
40-44	Female	Former	old_4	Plasma Cell Neoplasm	25	4	3	1	NM	871.7
40-44	Female	Former	old_4	Prostate	0	NA	NA	NA	NA	NA
40-44	Female	Former	old_4	Sarcoma	6	21	16	5	21.6	92.1
40-44	Female	Former	old_4	Thyroid	0	1	0	1	NM	397.9
40-44	Female	Former	old_4	Stomach, Esophagus	29	6	4	2	89.9	258.3
40-44	Female	Former	old_4	Uterus	68	5	3	3	332.8	148.6
40-44	Female	Never	old_3	Anus	9	33	5	29	142.8	18.8
40-44	Female	Never	old_3	Bladder and Urothelial	4	4	3	1	162.4	405.2
40-44	Female	Never	old_3	Breast	73	42	42	1	26.1	426.9
40-44	Female	Never	old_3	Cervix	7	35	34	1	16.2	813.1
40-44	Female	Never	old_3	Colon/Rectum	72	14	12	2	28.5	361.6
40-44	Female	Never	old_3	Head and Neck	33	12	4	8	173.1	64.7
40-44	Female	Never	old_3	Kidney	5	8	5	3	145.2	118.5
40-44	Female	Never	old_3	Liver/Bile-duct	14	7	4	3	78.3	128.1
40-44	Female	Never	old_3	Lung	81	2	1	2	298	311
40-44	Female	Never	old_3	Neuroendocrine	36	7	6	1	42.1	618.8
40-44	Female	Never	old_3	Lymphoid Neoplasm	54	11	9	2	160.5	353.3
40-44	Female	Never	old_3	Melanoma	2	6	5	1	NM	526.1
40-44	Female	Never	old_3	Myeloid Neoplasm	0	1	0	1	NM	525.8
40-44	Female	Never	old_3	Ovary	27	16	15	1	26.3	614.2
40-44	Female	Never	old_3	Pancreas, Gallbladder	32	6	4	2	69.7	255.9
40-44	Female	Never	old_3	Plasma Cell Neoplasm	25	4	3	1	NM	1066.6
40-44	Female	Never	old_3	Prostate	0	NA	NA	NA	NA	NA
40-44	Female	Never	old_3	Sarcoma	6	25	20	6	18.5	98
40-44	Female	Never	old_3	Thyroid	0	1	0	1	NM	526.1
40-44	Female	Never	old_3	Stomach, Esophagus	29	6	4	2	90.7	312.7
40-44	Female	Never	old_3	Uterus	69	7	4	3	269.3	132.7
40-44	Female	Never	old_4	Anus	8	28	5	25	142.1	20.8
40-44	Female	Never	old_4	Bladder and Urothelial	4	3	2	1	196	491.7
40-44	Female	Never	old_4	Breast	65	35	35	1	28.7	491.4
40-44	Female	Never	old_4	Cervix	6	29	29	1	17.8	949.7
40-44	Female	Never	old_4	Colon/Rectum	71	13	11	1	29.7	435.6
40-44	Female	Never	old_4	Head and Neck	32	10	4	7	193.7	75.2
40-44	Female	Never	old_4	Kidney	5	6	3	3	195.7	143.1
40-44	Female	Never	old_4	Liver/Bile-duct	14	5	3	2	92.9	155.6
40-44	Female	Never	old_4	Lung	80	2	1	1	320.2	360.1
40-44	Female	Never	old_4	Neuroendocrine	35	6	6	1	45.4	725.6
40-44	Female	Never	old_4	Lymphoid Neoplasm	53	9	7	1	187.6	415.5
40-44	Female	Never	old_4	Melanoma	2	4	3	1	NM	616.8
40-44	Female	Never	old_4	Myeloid Neoplasm	0	1	0	1	NM	616.5
40-44	Female	Never	old_4	Ovary	26	13	12	1	30.2	725.9
40-44	Female	Never	old_4	Pancreas, Gallbladder	32	5	3	2	86.3	302.9
40-44	Female	Never	old_4	Plasma Cell Neoplasm	25	3	3	0	NM	1245.4
40-44	Female	Never	old_4	Prostate	0	NA	NA	NA	NA	NA
40-44	Female	Never	old_4	Sarcoma	6	20	16	4	21.5	115.6
40-44	Female	Never	old_4	Thyroid	0	1	0	1	NM	616.9
40-44	Female	Never	old_4	Stomach, Esophagus	28	4	3	1	122.1	372
40-44	Female	Never	old_4	Uterus	68	5	3	3	332.4	156.8
40-44	Male	Any	old_3	Anus	7	7	6	1	89.7	525.3
40-44	Male	Any	old_3	Bladder and Urothelial	5	9	7	2	77.1	273.3
40-44	Male	Any	old_3	Breast	50	2	0	1	1689.9	368.3
40-44	Male	Any	old_3	Cervix	0	NA	NA	NA	NA	NA
40-44	Male	Any	old_3	Colon/Rectum	83	14	13	1	27.2	491.2
40-44	Male	Any	old_3	Head and Neck	41	19	17	3	36.9	139.8
40-44	Male	Any	old_3	Kidney	6	13	9	4	51.1	95.6
40-44	Male	Any	old_3	Liver/Bile-duct	18	13	10	3	35.5	117.5
40-44	Male	Any	old_3	Lung	97	6	4	3	64.7	139.7
40-44	Male	Any	old_3	Neuroendocrine	49	21	21	1	10.8	449.2
40-44	Male	Any	old_3	Lymphoid Neoplasm	64	13	12	2	99.3	303.3
40-44	Male	Any	old_3	Melanoma	2	8	7	1	NM	514.7
40-44	Male	Any	old_3	Myeloid Neoplasm	0	1	0	1	NM	514.3
40-44	Male	Any	old_3	Ovary	0	NA	NA	NA	NA	NA
40-44	Male	Any	old_3	Pancreas, Gallbladder	37	6	5	2	102.5	278.5
40-44	Male	Any	old_3	Plasma Cell Neoplasm	29	5	4	1	NM	936.8
40-44	Male	Any	old_3	Prostate	27	3	2	1	944.7	327.7
40-44	Male	Any	old_3	Sarcoma	7	25	24	1	14.6	338
40-44	Male	Any	old_3	Thyroid	0	1	0	1	NM	514.8
40-44	Male	Any	old_3	Stomach, Esophagus	34	8	7	2	51.9	328.1
40-44	Male	Any	old_3	Uterus	0	NA	NA	NA	NA	NA
40-44	Male	Any	old_4	Anus	7	6	6	1	95.9	605.1
40-44	Male	Any	old_4	Bladder and Urothelial	5	7	5	1	90.4	339.7
40-44	Male	Any	old_4	Breast	50	1	0	1	2089	417.2
40-44	Male	Any	old_4	Cervix	0	NA	NA	NA	NA	NA
40-44	Male	Any	old_4	Colon/Rectum	83	13	12	1	28.3	588.2
40-44	Male	Any	old_4	Head and Neck	40	17	15	2	41.5	160.4
40-44	Male	Any	old_4	Kidney	6	10	7	3	67.5	114.1
40-44	Male	Any	old_4	Liver/Bile-duct	17	11	8	3	41.1	141.5
40-44	Male	Any	old_4	Lung	96	6	3	2	70.3	157.1
40-44	Male	Any	old_4	Neuroendocrine	48	20	19	1	11.6	511.3
40-44	Male	Any	old_4	Lymphoid Neoplasm	63	11	10	2	115.8	354.4
40-44	Male	Any	old_4	Melanoma	2	5	4	1	NM	592
40-44	Male	Any	old_4	Myeloid Neoplasm	0	1	0	1	NM	591.6
40-44	Male	Any	old_4	Ovary	0	NA	NA	NA	NA	NA
40-44	Male	Any	old_4	Pancreas, Gallbladder	37	5	3	1	127.9	324.6
40-44	Male	Any	old_4	Plasma Cell Neoplasm	29	4	4	1	NM	1078.9
40-44	Male	Any	old_4	Prostate	27	2	1	1	1617	369.9
40-44	Male	Any	old_4	Sarcoma	7	20	19	1	17	377.7
40-44	Male	Any	old_4	Thyroid	0	1	0	1	NM	592.1
40-44	Male	Any	old_4	Stomach, Esophagus	33	6	5	1	67.1	381.8
40-44	Male	Any	old_4	Uterus	0	NA	NA	NA	NA	NA
40-44	Male	Current	old_3	Anus	7	7	6	2	90.1	278.1
40-44	Male	Current	old_3	Bladder and Urothelial	6	15	12	3	41.5	173.6
40-44	Male	Current	old_3	Breast	50	3	0	2	1704.7	190.6
40-44	Male	Current	old_3	Cervix	0	NA	NA	NA	NA	NA
40-44	Male	Current	old_3	Colon/Rectum	87	17	16	2	21.7	283
40-44	Male	Current	old_3	Head and Neck	53	37	34	5	18.1	60.5
40-44	Male	Current	old_3	Kidney	7	16	11	5	41.7	66.8
40-44	Male	Current	old_3	Liver/Bile-duct	19	19	15	4	23.9	86.3
40-44	Male	Current	old_3	Lung	108	16	11	6	21.5	52.2
40-44	Male	Current	old_3	Neuroendocrine	72	47	46	2	4.8	200.5
40-44	Male	Current	old_3	Lymphoid Neoplasm	65	14	12	3	99.8	207.5
40-44	Male	Current	old_3	Melanoma	2	9	7	2	NM	275.1
40-44	Male	Current	old_3	Myeloid Neoplasm	0	2	0	2	NM	274.9
40-44	Male	Current	old_3	Ovary	0	NA	NA	NA	NA	NA
40-44	Male	Current	old_3	Pancreas, Gallbladder	38	9	6	3	74.4	147
40-44	Male	Current	old_3	Plasma Cell Neoplasm	29	5	4	1	NM	581.3
40-44	Male	Current	old_3	Prostate	27	4	2	2	954.9	138.2
40-44	Male	Current	old_3	Sarcoma	7	25	23	3	14.7	131.2
40-44	Male	Current	old_3	Thyroid	0	2	0	2	NM	275.2
40-44	Male	Current	old_3	Stomach, Esophagus	36	13	11	2	34.2	181.6
40-44	Male	Current	old_3	Uterus	0	NA	NA	NA	NA	NA
40-44	Male	Current	old_4	Anus	7	7	5	1	96.3	314.2
40-44	Male	Current	old_4	Bladder and Urothelial	6	12	10	2	48.1	209.4
40-44	Male	Current	old_4	Breast	50	2	0	2	2105.1	213.6
40-44	Male	Current	old_4	Cervix	0	NA	NA	NA	NA	NA
40-44	Male	Current	old_4	Colon/Rectum	86	16	15	1	22.6	330.2
40-44	Male	Current	old_4	Head and Neck	50	34	30	4	19.8	67.8
40-44	Male	Current	old_4	Kidney	6	12	8	4	54.6	77.5
40-44	Male	Current	old_4	Liver/Bile-duct	18	15	12	4	27.4	101.5
40-44	Male	Current	old_4	Lung	107	15	10	5	23.2	57.7
40-44	Male	Current	old_4	Neuroendocrine	70	45	44	2	5.1	223.8
40-44	Male	Current	old_4	Lymphoid Neoplasm	63	12	10	2	116.3	237.5
40-44	Male	Current	old_4	Melanoma	2	6	4	1	NM	310.6
40-44	Male	Current	old_4	Myeloid Neoplasm	0	1	0	1	NM	310.4
40-44	Male	Current	old_4	Ovary	0	NA	NA	NA	NA	NA
40-44	Male	Current	old_4	Pancreas, Gallbladder	38	7	5	2	91.3	167.9
40-44	Male	Current	old_4	Plasma Cell Neoplasm	29	4	4	1	NM	659.4
40-44	Male	Current	old_4	Prostate	27	3	1	2	1632.9	153.3
40-44	Male	Current	old_4	Sarcoma	7	21	19	2	17.2	144.9
40-44	Male	Current	old_4	Thyroid	0	1	0	1	NM	310.7
40-44	Male	Current	old_4	Stomach, Esophagus	35	10	8	2	42.9	207
40-44	Male	Current	old_4	Uterus	0	NA	NA	NA	NA	NA
40-44	Male	Former	old_3	Anus	7	7	6	1	89.7	528.2
40-44	Male	Former	old_3	Bladder and Urothelial	5	10	8	2	64.8	258.4
40-44	Male	Former	old_3	Breast	50	2	0	1	1689.7	373.2
40-44	Male	Former	old_3	Cervix	0	NA	NA	NA	NA	NA
40-44	Male	Former	old_3	Colon/Rectum	84	14	13	1	26.3	485.9
40-44	Male	Former	old_3	Head and Neck	40	17	15	3	41.3	140
40-44	Male	Former	old_3	Kidney	6	14	10	4	45.7	96.5
40-44	Male	Former	old_3	Liver/Bile-duct	18	14	10	3	34.2	119
40-44	Male	Former	old_3	Lung	97	6	3	3	67.3	144.1
40-44	Male	Former	old_3	Neuroendocrine	49	21	20	1	11.1	459
40-44	Male	Former	old_3	Lymphoid Neoplasm	64	13	12	2	99.3	303.5
40-44	Male	Former	old_3	Melanoma	2	8	7	1	NM	517.4
40-44	Male	Former	old_3	Myeloid Neoplasm	0	1	0	1	NM	517.1
40-44	Male	Former	old_3	Ovary	0	NA	NA	NA	NA	NA
40-44	Male	Former	old_3	Pancreas, Gallbladder	37	6	4	2	108.9	274.6
40-44	Male	Former	old_3	Plasma Cell Neoplasm	29	5	4	1	NM	940.4
40-44	Male	Former	old_3	Prostate	27	3	2	1	944.7	333.6
40-44	Male	Former	old_3	Sarcoma	7	25	24	1	14.6	345.4
40-44	Male	Former	old_3	Thyroid	0	1	0	1	NM	517.5
40-44	Male	Former	old_3	Stomach, Esophagus	34	9	7	2	48.2	335.8
40-44	Male	Former	old_3	Uterus	0	NA	NA	NA	NA	NA
40-44	Male	Former	old_4	Anus	7	6	6	1	95.9	609.1
40-44	Male	Former	old_4	Bladder and Urothelial	5	8	6	2	75.8	323.1
40-44	Male	Former	old_4	Breast	50	1	0	1	2088.7	422.8
40-44	Male	Former	old_4	Cervix	0	NA	NA	NA	NA	NA
40-44	Male	Former	old_4	Colon/Rectum	83	13	12	1	27.4	583
40-44	Male	Former	old_4	Head and Neck	39	15	13	2	46.7	161
40-44	Male	Former	old_4	Kidney	6	10	7	3	60.2	115.3
40-44	Male	Former	old_4	Liver/Bile-duct	17	11	8	3	39.6	143.4
40-44	Male	Former	old_4	Lung	96	5	3	2	73.2	162.2
40-44	Male	Former	old_4	Neuroendocrine	48	19	19	1	12	522.9
40-44	Male	Former	old_4	Lymphoid Neoplasm	63	11	10	2	115.8	354.6
40-44	Male	Former	old_4	Melanoma	2	5	4	1	NM	595.9
40-44	Male	Former	old_4	Myeloid Neoplasm	0	1	0	1	NM	595.5
40-44	Male	Former	old_4	Ovary	0	NA	NA	NA	NA	NA
40-44	Male	Former	old_4	Pancreas, Gallbladder	37	5	3	1	136.3	320.9
40-44	Male	Former	old_4	Plasma Cell Neoplasm	29	4	4	1	NM	1083.9
40-44	Male	Former	old_4	Prostate	27	2	1	1	1616.9	377
40-44	Male	Former	old_4	Sarcoma	7	20	19	1	17	386.4
40-44	Male	Former	old_4	Thyroid	0	1	0	1	NM	596
40-44	Male	Former	old_4	Stomach, Esophagus	34	7	6	1	61.8	390.9
40-44	Male	Former	old_4	Uterus	0	NA	NA	NA	NA	NA
40-44	Male	Never	old_3	Anus	7	7	6	1	89.6	785.7
40-44	Male	Never	old_3	Bladder and Urothelial	5	5	4	2	146.3	365.2
40-44	Male	Never	old_3	Breast	50	1	0	1	1684.5	562.4
40-44	Male	Never	old_3	Cervix	0	NA	NA	NA	NA	NA
40-44	Male	Never	old_3	Colon/Rectum	82	12	11	1	30.8	685.5
40-44	Male	Never	old_3	Head and Neck	37	10	9	2	71.6	282.4
40-44	Male	Never	old_3	Kidney	6	11	8	4	61	113.5
40-44	Male	Never	old_3	Liver/Bile-duct	17	11	8	3	45.8	134.9
40-44	Male	Never	old_3	Lung	93	2	1	1	439.1	386.7
40-44	Male	Never	old_3	Neuroendocrine	40	5	4	1	53.9	825
40-44	Male	Never	old_3	Lymphoid Neoplasm	64	13	12	2	99.1	367.2
40-44	Male	Never	old_3	Melanoma	2	8	7	1	NM	762.1
40-44	Male	Never	old_3	Myeloid Neoplasm	0	1	0	1	NM	761.7
40-44	Male	Never	old_3	Ovary	0	NA	NA	NA	NA	NA
40-44	Male	Never	old_3	Pancreas, Gallbladder	37	5	4	1	115.4	426.9
40-44	Male	Never	old_3	Plasma Cell Neoplasm	29	5	4	1	NM	1212.2
40-44	Male	Never	old_3	Prostate	27	3	2	1	940.9	669.3
40-44	Male	Never	old_3	Sarcoma	7	24	24	1	14.6	816.4
40-44	Male	Never	old_3	Thyroid	0	1	0	1	NM	762.3
40-44	Male	Never	old_3	Stomach, Esophagus	33	6	5	1	69.5	462.8
40-44	Male	Never	old_3	Uterus	0	NA	NA	NA	NA	NA
40-44	Male	Never	old_4	Anus	7	6	6	1	95.8	923.1
40-44	Male	Never	old_4	Bladder and Urothelial	5	4	3	1	172.7	462.2
40-44	Male	Never	old_4	Breast	50	1	0	1	2083	644.3
40-44	Male	Never	old_4	Cervix	0	NA	NA	NA	NA	NA
40-44	Male	Never	old_4	Colon/Rectum	81	11	11	1	32.2	839.5
40-44	Male	Never	old_4	Head and Neck	36	9	7	2	81.8	337.8
40-44	Male	Never	old_4	Kidney	6	8	6	3	81	138
40-44	Male	Never	old_4	Liver/Bile-duct	17	9	6	2	53.2	164.6
40-44	Male	Never	old_4	Lung	93	2	0	1	479.3	451.9
40-44	Male	Never	old_4	Neuroendocrine	40	4	4	1	59.4	967.2
40-44	Male	Never	old_4	Lymphoid Neoplasm	62	11	10	1	115.6	435
40-44	Male	Never	old_4	Melanoma	2	5	4	1	NM	892.9
40-44	Male	Never	old_4	Myeloid Neoplasm	0	1	0	1	NM	892.4
40-44	Male	Never	old_4	Ovary	0	NA	NA	NA	NA	NA
40-44	Male	Never	old_4	Pancreas, Gallbladder	36	4	3	1	144.9	507.4
40-44	Male	Never	old_4	Plasma Cell Neoplasm	29	4	4	1	NM	1411.8
40-44	Male	Never	old_4	Prostate	27	2	1	1	1611.1	777.7
40-44	Male	Never	old_4	Sarcoma	6	20	19	1	17	936
40-44	Male	Never	old_4	Thyroid	0	1	0	1	NM	893
40-44	Male	Never	old_4	Stomach, Esophagus	33	5	4	1	92.8	549.1
40-44	Male	Never	old_4	Uterus	0	NA	NA	NA	NA	NA
45-49	Female	Any	old_3	Anus	10	40	10	34	86.3	13.4
45-49	Female	Any	old_3	Bladder and Urothelial	5	11	8	3	49.3	168.8
45-49	Female	Any	old_3	Breast	87	52	50	3	20.5	166.9
45-49	Female	Any	old_3	Cervix	8	39	38	2	11.9	280.5
45-49	Female	Any	old_3	Colon/Rectum	80	23	20	3	17.3	173.8
45-49	Female	Any	old_3	Head and Neck	38	24	13	13	41.5	31.9
45-49	Female	Any	old_3	Kidney	6	14	8	6	68.6	59.7
45-49	Female	Any	old_3	Liver/Bile-duct	15	14	9	6	45.8	70.2
45-49	Female	Any	old_3	Lung	93	15	10	6	24.3	56.7
45-49	Female	Any	old_3	Neuroendocrine	62	47	45	2	5.4	183
45-49	Female	Any	old_3	Lymphoid Neoplasm	56	15	12	3	149.9	171.9
45-49	Female	Any	old_3	Melanoma	2	9	7	2	NM	213.2
45-49	Female	Any	old_3	Myeloid Neoplasm	0	2	0	2	NM	213
45-49	Female	Any	old_3	Ovary	30	24	23	2	16.7	241.2
45-49	Female	Any	old_3	Pancreas, Gallbladder	34	12	8	4	44.7	111.2
45-49	Female	Any	old_3	Plasma Cell Neoplasm	26	7	7	1	NM	457.4
45-49	Female	Any	old_3	Prostate	0	NA	NA	NA	NA	NA
45-49	Female	Any	old_3	Sarcoma	7	33	25	10	14.8	47.5
45-49	Female	Any	old_3	Thyroid	0	2	0	2	NM	213.2
45-49	Female	Any	old_3	Stomach, Esophagus	30	10	7	3	45.5	136.1
45-49	Female	Any	old_3	Uterus	72	11	6	6	173.1	76.1
45-49	Female	Any	old_4	Anus	9	36	9	29	86	14.8
45-49	Female	Any	old_4	Bladder and Urothelial	5	8	6	2	59	199.2
45-49	Female	Any	old_4	Breast	76	44	43	2	22	187.7
45-49	Female	Any	old_4	Cervix	7	34	33	1	13	317.4
45-49	Female	Any	old_4	Colon/Rectum	79	21	19	2	17.9	204.6
45-49	Female	Any	old_4	Head and Neck	36	21	11	11	45.2	36.1
45-49	Female	Any	old_4	Kidney	5	11	6	5	90.5	69.5
45-49	Female	Any	old_4	Liver/Bile-duct	15	12	7	4	52.4	83
45-49	Female	Any	old_4	Lung	91	14	9	5	26	62.5
45-49	Female	Any	old_4	Neuroendocrine	60	45	44	2	5.6	205.8
45-49	Female	Any	old_4	Lymphoid Neoplasm	55	12	10	2	176.3	197.2
45-49	Female	Any	old_4	Melanoma	2	6	4	2	NM	243
45-49	Female	Any	old_4	Myeloid Neoplasm	0	2	0	2	NM	242.8
45-49	Female	Any	old_4	Ovary	29	21	19	2	18.9	275.8
45-49	Female	Any	old_4	Pancreas, Gallbladder	33	10	7	3	54.8	127.7
45-49	Female	Any	old_4	Plasma Cell Neoplasm	26	7	6	1	NM	523.2
45-49	Female	Any	old_4	Prostate	0	NA	NA	NA	NA	NA
45-49	Female	Any	old_4	Sarcoma	6	28	21	8	16.9	54.3
45-49	Female	Any	old_4	Thyroid	0	2	0	2	NM	243
45-49	Female	Any	old_4	Stomach, Esophagus	29	8	5	3	60.9	157.2
45-49	Female	Any	old_4	Uterus	70	9	4	5	211	89.1
45-49	Female	Current	old_3	Anus	11	49	8	44	100.6	10.2
45-49	Female	Current	old_3	Bladder and Urothelial	5	20	16	5	24.4	81.1
45-49	Female	Current	old_3	Breast	88	52	50	5	20.8	71.7
45-49	Female	Current	old_3	Cervix	9	50	48	3	9.5	111.4
45-49	Female	Current	old_3	Colon/Rectum	87	29	25	4	13.9	93.9
45-49	Female	Current	old_3	Head and Neck	52	45	29	22	19	15.4
45-49	Female	Current	old_3	Kidney	6	20	10	10	55.2	30.4
45-49	Female	Current	old_3	Liver/Bile-duct	17	22	14	8	29.7	40
45-49	Female	Current	old_3	Lung	132	41	30	15	8.3	17.8
45-49	Female	Current	old_3	Neuroendocrine	151	78	77	5	3.2	63.6
45-49	Female	Current	old_3	Lymphoid Neoplasm	57	16	12	5	152.2	88.8
45-49	Female	Current	old_3	Melanoma	2	11	7	4	NM	92.4
45-49	Female	Current	old_3	Myeloid Neoplasm	0	4	0	4	NM	92.3
45-49	Female	Current	old_3	Ovary	30	25	22	4	16.9	103.3
45-49	Female	Current	old_3	Pancreas, Gallbladder	37	18	12	7	32	53.4
45-49	Female	Current	old_3	Plasma Cell Neoplasm	26	8	7	2	NM	217.4
45-49	Female	Current	old_3	Prostate	0	NA	NA	NA	NA	NA
45-49	Female	Current	old_3	Sarcoma	7	35	25	14	15.3	27.5
45-49	Female	Current	old_3	Thyroid	0	4	0	4	NM	92.4
45-49	Female	Current	old_3	Stomach, Esophagus	32	16	11	6	29.9	62.3
45-49	Female	Current	old_3	Uterus	73	12	6	6	174.3	63.5
45-49	Female	Current	old_4	Anus	10	44	8	39	98.3	10.9
45-49	Female	Current	old_4	Bladder and Urothelial	5	16	13	4	28.6	92.1
45-49	Female	Current	old_4	Breast	77	45	42	4	22.3	79
45-49	Female	Current	old_4	Cervix	8	44	43	3	10.1	122.8
45-49	Female	Current	old_4	Colon/Rectum	85	27	24	4	14.3	106.8
45-49	Female	Current	old_4	Head and Neck	48	40	26	20	20	16.8
45-49	Female	Current	old_4	Kidney	6	16	7	9	72.1	33.9
45-49	Female	Current	old_4	Liver/Bile-duct	16	18	12	7	33.6	45.5
45-49	Female	Current	old_4	Lung	128	39	28	14	8.7	19.2
45-49	Female	Current	old_4	Neuroendocrine	142	77	76	4	3.2	69.8
45-49	Female	Current	old_4	Lymphoid Neoplasm	55	13	10	4	178.8	99
45-49	Female	Current	old_4	Melanoma	2	7	4	3	NM	102.5
45-49	Female	Current	old_4	Myeloid Neoplasm	0	3	0	3	NM	102.4
45-49	Female	Current	old_4	Ovary	29	22	19	3	19.1	114.5
45-49	Female	Current	old_4	Pancreas, Gallbladder	35	14	9	6	38.4	59.4
45-49	Female	Current	old_4	Plasma Cell Neoplasm	26	7	6	1	NM	242.6
45-49	Female	Current	old_4	Prostate	0	NA	NA	NA	NA	NA
45-49	Female	Current	old_4	Sarcoma	6	30	20	12	17.4	30.4
45-49	Female	Current	old_4	Thyroid	0	3	0	3	NM	102.5
45-49	Female	Current	old_4	Stomach, Esophagus	31	13	9	5	38.8	69.7
45-49	Female	Current	old_4	Uterus	71	9	4	5	212.4	73.3
45-49	Female	Former	old_3	Anus	10	44	9	38	91.6	11.9
45-49	Female	Former	old_3	Bladder and Urothelial	5	13	11	3	37.2	150.2
45-49	Female	Former	old_3	Breast	87	52	50	3	20.5	150.7
45-49	Female	Former	old_3	Cervix	8	44	43	2	10.7	254.8
45-49	Female	Former	old_3	Colon/Rectum	81	24	21	3	16.4	161.6
45-49	Female	Former	old_3	Head and Neck	38	26	13	15	42.5	27.6
45-49	Female	Former	old_3	Kidney	6	16	10	6	59	56.1
45-49	Female	Former	old_3	Liver/Bile-duct	16	15	10	6	41.9	67.3
45-49	Female	Former	old_3	Lung	95	17	12	6	20.9	49.2
45-49	Female	Former	old_3	Neuroendocrine	67	51	50	2	4.9	162.4
45-49	Female	Former	old_3	Lymphoid Neoplasm	56	15	12	3	150.2	159.3
45-49	Female	Former	old_3	Melanoma	2	9	7	2	NM	191.7
45-49	Female	Former	old_3	Myeloid Neoplasm	0	2	0	2	NM	191.5
45-49	Female	Former	old_3	Ovary	30	24	23	2	16.8	218.9
45-49	Female	Former	old_3	Pancreas, Gallbladder	34	12	8	5	46.5	101.8
45-49	Female	Former	old_3	Plasma Cell Neoplasm	26	8	7	1	NM	418.1
45-49	Female	Former	old_3	Prostate	0	NA	NA	NA	NA	NA
45-49	Female	Former	old_3	Sarcoma	7	33	25	11	14.8	45.1
45-49	Female	Former	old_3	Thyroid	0	2	0	2	NM	191.7
45-49	Female	Former	old_3	Stomach, Esophagus	30	11	8	3	40.7	126.5
45-49	Female	Former	old_3	Uterus	72	11	6	6	173.2	75
45-49	Female	Former	old_4	Anus	10	39	9	33	90.5	13
45-49	Female	Former	old_4	Bladder and Urothelial	5	11	8	2	44.2	177.1
45-49	Female	Former	old_4	Breast	76	44	43	2	22.1	169.2
45-49	Female	Former	old_4	Cervix	7	38	37	1	11.5	287.4
45-49	Female	Former	old_4	Colon/Rectum	80	22	20	3	16.9	189.7
45-49	Female	Former	old_4	Head and Neck	37	22	11	12	46.2	31.1
45-49	Female	Former	old_4	Kidney	5	12	7	5	77.5	65
45-49	Female	Former	old_4	Liver/Bile-duct	15	12	8	5	47.8	79.3
45-49	Female	Former	old_4	Lung	94	16	11	6	22.3	54
45-49	Female	Former	old_4	Neuroendocrine	65	49	48	2	5.1	182.1
45-49	Female	Former	old_4	Lymphoid Neoplasm	55	12	10	3	176.7	182.1
45-49	Female	Former	old_4	Melanoma	2	6	4	2	NM	217.9
45-49	Female	Former	old_4	Myeloid Neoplasm	0	2	0	2	NM	217.7
45-49	Female	Former	old_4	Ovary	29	21	19	2	18.9	249.4
45-49	Female	Former	old_4	Pancreas, Gallbladder	33	10	6	4	57.1	116.6
45-49	Female	Former	old_4	Plasma Cell Neoplasm	26	7	6	1	NM	477.2
45-49	Female	Former	old_4	Prostate	0	NA	NA	NA	NA	NA
45-49	Female	Former	old_4	Sarcoma	6	28	21	9	16.9	51.5
45-49	Female	Former	old_4	Thyroid	0	2	0	2	NM	218
45-49	Female	Former	old_4	Stomach, Esophagus	29	9	6	3	53.8	145.5
45-49	Female	Former	old_4	Uterus	70	9	4	5	211.1	87.7
45-49	Female	Never	old_3	Anus	9	36	10	29	81	15.7
45-49	Female	Never	old_3	Bladder and Urothelial	5	7	5	2	82.3	243.4
45-49	Female	Never	old_3	Breast	87	51	50	2	20.4	261.5
45-49	Female	Never	old_3	Cervix	7	34	33	1	13.7	469.2
45-49	Female	Never	old_3	Colon/Rectum	78	21	19	3	18.9	226.2
45-49	Female	Never	old_3	Head and Neck	34	16	8	9	71.2	49.5
45-49	Female	Never	old_3	Kidney	5	12	7	5	78.1	81.1
45-49	Female	Never	old_3	Liver/Bile-duct	15	12	8	5	55.7	87.8
45-49	Female	Never	old_3	Lung	82	5	2	3	123.1	163.6
45-49	Female	Never	old_3	Neuroendocrine	39	15	14	1	18.1	369.6
45-49	Female	Never	old_3	Lymphoid Neoplasm	56	14	12	2	149.3	230.5
45-49	Female	Never	old_3	Melanoma	2	9	7	2	NM	331.2
45-49	Female	Never	old_3	Myeloid Neoplasm	0	2	0	2	NM	330.9
45-49	Female	Never	old_3	Ovary	30	24	23	2	16.7	376.1
45-49	Female	Never	old_3	Pancreas, Gallbladder	34	11	8	3	49.1	158.7
45-49	Female	Never	old_3	Plasma Cell Neoplasm	26	7	7	1	NM	650.3
45-49	Female	Never	old_3	Prostate	0	NA	NA	NA	NA	NA
45-49	Female	Never	old_3	Sarcoma	7	33	26	9	14.7	59.3
45-49	Female	Never	old_3	Thyroid	0	2	0	2	NM	331.2
45-49	Female	Never	old_3	Stomach, Esophagus	29	8	6	3	55.4	199.1
45-49	Female	Never	old_3	Uterus	72	11	6	5	172.7	80.4
45-49	Female	Never	old_4	Anus	9	32	10	25	81.5	17.5
45-49	Female	Never	old_4	Bladder and Urothelial	4	6	4	2	99.3	295.5
45-49	Female	Never	old_4	Breast	75	44	43	2	22	299.7
45-49	Female	Never	old_4	Cervix	6	29	28	1	15.1	546.1
45-49	Female	Never	old_4	Colon/Rectum	77	19	18	2	19.5	272
45-49	Female	Never	old_4	Head and Neck	33	14	7	8	78.4	57.3
45-49	Female	Never	old_4	Kidney	5	9	5	4	103.5	97.4
45-49	Female	Never	old_4	Liver/Bile-duct	15	10	6	4	64	106.3
45-49	Female	Never	old_4	Lung	82	4	2	2	132.7	187.5
45-49	Female	Never	old_4	Neuroendocrine	38	14	13	1	19.5	431.1
45-49	Female	Never	old_4	Lymphoid Neoplasm	54	12	10	2	175.6	269.7
45-49	Female	Never	old_4	Melanoma	2	6	4	1	NM	386.8
45-49	Female	Never	old_4	Myeloid Neoplasm	0	1	0	1	NM	386.5
45-49	Female	Never	old_4	Ovary	29	20	19	1	18.9	442.4
45-49	Female	Never	old_4	Pancreas, Gallbladder	33	9	6	3	60.5	186.6
45-49	Female	Never	old_4	Plasma Cell Neoplasm	26	6	6	1	NM	758.1
45-49	Female	Never	old_4	Prostate	0	NA	NA	NA	NA	NA
45-49	Female	Never	old_4	Sarcoma	6	27	21	7	16.7	69.3
45-49	Female	Never	old_4	Thyroid	0	1	0	1	NM	386.8
45-49	Female	Never	old_4	Stomach, Esophagus	29	6	4	2	75.4	236.1
45-49	Female	Never	old_4	Uterus	70	8	4	4	210.7	94.6
45-49	Male	Any	old_3	Anus	8	12	11	2	53	286.7
45-49	Male	Any	old_3	Bladder and Urothelial	6	18	15	3	38.4	143.7
45-49	Male	Any	old_3	Breast	50	3	0	2	1135.8	192.9
45-49	Male	Any	old_3	Cervix	0	NA	NA	NA	NA	NA
45-49	Male	Any	old_3	Colon/Rectum	93	23	21	2	15.4	266.5
45-49	Male	Any	old_3	Head and Neck	50	34	30	5	20.1	68.1
45-49	Male	Any	old_3	Kidney	7	21	16	6	27.7	69.2
45-49	Male	Any	old_3	Liver/Bile-duct	22	29	25	5	19.4	83.3
45-49	Male	Any	old_3	Lung	106	14	9	5	29.2	64.4
45-49	Male	Any	old_3	Neuroendocrine	67	43	42	2	6.1	226.5
45-49	Male	Any	old_3	Lymphoid Neoplasm	68	18	16	3	71.9	199.9
45-49	Male	Any	old_3	Melanoma	2	14	12	2	NM	281
45-49	Male	Any	old_3	Myeloid Neoplasm	0	2	0	2	NM	280.8
45-49	Male	Any	old_3	Ovary	0	NA	NA	NA	NA	NA
45-49	Male	Any	old_3	Pancreas, Gallbladder	40	12	10	3	55.8	139.4
45-49	Male	Any	old_3	Plasma Cell Neoplasm	30	8	7	1	NM	552.2
45-49	Male	Any	old_3	Prostate	29	9	7	2	277	162
45-49	Male	Any	old_3	Sarcoma	7	27	26	3	14.3	158
45-49	Male	Any	old_3	Thyroid	0	2	0	2	NM	281.1
45-49	Male	Any	old_3	Stomach, Esophagus	37	15	13	3	28.6	173.8
45-49	Male	Any	old_3	Uterus	0	NA	NA	NA	NA	NA
45-49	Male	Any	old_4	Anus	8	11	10	1	56.4	325.7
45-49	Male	Any	old_4	Bladder and Urothelial	6	14	12	2	43.7	177.6
45-49	Male	Any	old_4	Breast	50	2	0	2	1404.5	215.9
45-49	Male	Any	old_4	Cervix	0	NA	NA	NA	NA	NA
45-49	Male	Any	old_4	Colon/Rectum	91	21	20	2	16	316.6
45-49	Male	Any	old_4	Head and Neck	47	30	27	5	21.9	76.9
45-49	Male	Any	old_4	Kidney	7	16	12	5	35.7	80.9
45-49	Male	Any	old_4	Liver/Bile-duct	20	24	21	4	21.5	98.9
45-49	Male	Any	old_4	Lung	105	13	9	5	31.3	71.3
45-49	Male	Any	old_4	Neuroendocrine	65	41	40	2	6.5	254.3
45-49	Male	Any	old_4	Lymphoid Neoplasm	66	15	13	2	84.1	229
45-49	Male	Any	old_4	Melanoma	2	9	7	1	NM	318.9
45-49	Male	Any	old_4	Myeloid Neoplasm	0	1	0	1	NM	318.7
45-49	Male	Any	old_4	Ovary	0	NA	NA	NA	NA	NA
45-49	Male	Any	old_4	Pancreas, Gallbladder	39	10	7	3	68.9	160.4
45-49	Male	Any	old_4	Plasma Cell Neoplasm	30	7	6	1	NM	629.2
45-49	Male	Any	old_4	Prostate	28	7	5	2	457.9	180
45-49	Male	Any	old_4	Sarcoma	7	23	21	2	16.5	174.5
45-49	Male	Any	old_4	Thyroid	0	1	0	1	NM	319
45-49	Male	Any	old_4	Stomach, Esophagus	36	12	10	2	35.9	200.4
45-49	Male	Any	old_4	Uterus	0	NA	NA	NA	NA	NA
45-49	Male	Current	old_3	Anus	8	13	11	3	53.6	134.2
45-49	Male	Current	old_3	Bladder and Urothelial	7	29	25	5	22.3	85.9
45-49	Male	Current	old_3	Breast	51	5	0	4	1159.8	91.3
45-49	Male	Current	old_3	Cervix	0	NA	NA	NA	NA	NA
45-49	Male	Current	old_3	Colon/Rectum	100	28	26	3	12.7	138.6
45-49	Male	Current	old_3	Head and Neck	76	57	51	11	11.7	28.3
45-49	Male	Current	old_3	Kidney	7	26	19	9	23.3	40.5
45-49	Male	Current	old_3	Liver/Bile-duct	25	39	34	7	14.2	53
45-49	Male	Current	old_3	Lung	138	34	24	13	11.3	24.1
45-49	Male	Current	old_3	Neuroendocrine	134	71	70	4	3.7	92.2
45-49	Male	Current	old_3	Lymphoid Neoplasm	69	19	16	4	72.7	117.1
45-49	Male	Current	old_3	Melanoma	3	15	12	3	NM	132.9
45-49	Male	Current	old_3	Myeloid Neoplasm	0	3	0	3	NM	132.8
45-49	Male	Current	old_3	Ovary	0	NA	NA	NA	NA	NA
45-49	Male	Current	old_3	Pancreas, Gallbladder	42	18	13	6	41.5	69.3
45-49	Male	Current	old_3	Plasma Cell Neoplasm	31	8	7	1	NM	297.8
45-49	Male	Current	old_3	Prostate	30	12	7	5	284.5	63
45-49	Male	Current	old_3	Sarcoma	7	29	25	6	14.6	58.5
45-49	Male	Current	old_3	Thyroid	0	3	0	3	NM	133
45-49	Male	Current	old_3	Stomach, Esophagus	41	23	20	5	19	88.1
45-49	Male	Current	old_3	Uterus	0	NA	NA	NA	NA	NA
45-49	Male	Current	old_4	Anus	8	12	10	3	57	149.3
45-49	Male	Current	old_4	Bladder and Urothelial	6	24	21	4	24.8	102.1
45-49	Male	Current	old_4	Breast	51	4	0	4	1431	101
45-49	Male	Current	old_4	Cervix	0	NA	NA	NA	NA	NA
45-49	Male	Current	old_4	Colon/Rectum	97	26	24	3	13.1	159.3
45-49	Male	Current	old_4	Head and Neck	70	53	48	10	12.3	31.1
45-49	Male	Current	old_4	Kidney	7	20	14	7	29.7	45.7
45-49	Male	Current	old_4	Liver/Bile-duct	23	33	29	6	15.5	60.9
45-49	Male	Current	old_4	Lung	134	32	23	12	11.9	26.2
45-49	Male	Current	old_4	Neuroendocrine	127	70	69	3	3.8	101.4
45-49	Male	Current	old_4	Lymphoid Neoplasm	66	16	13	3	85	131.2
45-49	Male	Current	old_4	Melanoma	2	10	7	3	NM	147.9
45-49	Male	Current	old_4	Myeloid Neoplasm	0	3	0	2	NM	147.7
45-49	Male	Current	old_4	Ovary	0	NA	NA	NA	NA	NA
45-49	Male	Current	old_4	Pancreas, Gallbladder	41	15	10	5	50	77.9
45-49	Male	Current	old_4	Plasma Cell Neoplasm	30	7	6	1	NM	333.2
45-49	Male	Current	old_4	Prostate	29	9	5	5	469.6	68.9
45-49	Male	Current	old_4	Sarcoma	7	24	20	5	16.9	63.8
45-49	Male	Current	old_4	Thyroid	0	3	0	3	NM	147.9
45-49	Male	Current	old_4	Stomach, Esophagus	39	19	16	4	22.8	99.1
45-49	Male	Current	old_4	Uterus	0	NA	NA	NA	NA	NA
45-49	Male	Former	old_3	Anus	8	12	11	2	53	289.1
45-49	Male	Former	old_3	Bladder and Urothelial	6	20	18	3	32.8	135.8
45-49	Male	Former	old_3	Breast	50	3	0	2	1135.4	196.3
45-49	Male	Former	old_3	Cervix	0	NA	NA	NA	NA	NA
45-49	Male	Former	old_3	Colon/Rectum	94	23	22	2	15	263.1
45-49	Male	Former	old_3	Head and Neck	48	31	27	5	22.1	68.3
45-49	Male	Former	old_3	Kidney	7	22	18	6	25	70.3
45-49	Male	Former	old_3	Liver/Bile-duct	22	30	26	5	18.8	84.9
45-49	Male	Former	old_3	Lung	106	14	9	5	30.3	66.6
45-49	Male	Former	old_3	Neuroendocrine	66	42	41	2	6.3	232.4
45-49	Male	Former	old_3	Lymphoid Neoplasm	68	18	16	3	72	200.4
45-49	Male	Former	old_3	Melanoma	2	14	12	2	NM	283.4
45-49	Male	Former	old_3	Myeloid Neoplasm	0	2	0	2	NM	283.1
45-49	Male	Former	old_3	Ovary	0	NA	NA	NA	NA	NA
45-49	Male	Former	old_3	Pancreas, Gallbladder	40	12	9	3	59.3	137.6
45-49	Male	Former	old_3	Plasma Cell Neoplasm	30	8	7	1	NM	555.6
45-49	Male	Former	old_3	Prostate	29	9	7	2	276.9	165.5
45-49	Male	Former	old_3	Sarcoma	7	27	26	3	14.3	162
45-49	Male	Former	old_3	Thyroid	0	2	0	2	NM	283.5
45-49	Male	Former	old_3	Stomach, Esophagus	37	16	14	3	26.3	178.6
45-49	Male	Former	old_3	Uterus	0	NA	NA	NA	NA	NA
45-49	Male	Former	old_4	Anus	8	11	10	1	56.4	329
45-49	Male	Former	old_4	Bladder and Urothelial	6	16	14	3	37.1	168.9
45-49	Male	Former	old_4	Breast	50	2	0	2	1404.1	219.7
45-49	Male	Former	old_4	Cervix	0	NA	NA	NA	NA	NA
45-49	Male	Former	old_4	Colon/Rectum	92	22	21	2	15.5	313.3
45-49	Male	Former	old_4	Head and Neck	46	28	24	5	24.2	77.2
45-49	Male	Former	old_4	Kidney	7	17	13	5	32	82.3
45-49	Male	Former	old_4	Liver/Bile-duct	20	25	22	4	20.8	101
45-49	Male	Former	old_4	Lung	104	13	8	5	32.5	73.8
45-49	Male	Former	old_4	Neuroendocrine	64	40	39	2	6.6	261.2
45-49	Male	Former	old_4	Lymphoid Neoplasm	66	15	13	2	84.2	229.6
45-49	Male	Former	old_4	Melanoma	2	9	7	1	NM	322.1
45-49	Male	Former	old_4	Myeloid Neoplasm	0	1	0	1	NM	321.8
45-49	Male	Former	old_4	Ovary	0	NA	NA	NA	NA	NA
45-49	Male	Former	old_4	Pancreas, Gallbladder	39	10	7	3	73.5	158.8
45-49	Male	Former	old_4	Plasma Cell Neoplasm	30	7	6	1	NM	633.9
45-49	Male	Former	old_4	Prostate	28	7	5	2	457.8	184.2
45-49	Male	Former	old_4	Sarcoma	7	23	21	2	16.5	179.1
45-49	Male	Former	old_4	Thyroid	0	1	0	1	NM	322.1
45-49	Male	Former	old_4	Stomach, Esophagus	36	13	11	2	32.6	205.9
45-49	Male	Former	old_4	Uterus	0	NA	NA	NA	NA	NA
45-49	Male	Never	old_3	Anus	8	12	11	1	52.8	500.7
45-49	Male	Never	old_3	Bladder and Urothelial	6	11	9	3	69.7	203.4
45-49	Male	Never	old_3	Breast	50	2	0	2	1127.1	331.4
45-49	Male	Never	old_3	Cervix	0	NA	NA	NA	NA	NA
45-49	Male	Never	old_3	Colon/Rectum	90	20	19	1	17.3	415.2
45-49	Male	Never	old_3	Head and Neck	41	19	17	3	35.6	158.9
45-49	Male	Never	old_3	Kidney	7	17	14	4	32.5	94.4
45-49	Male	Never	old_3	Liver/Bile-duct	20	24	20	4	23.9	105.4
45-49	Male	Never	old_3	Lung	95	4	1	2	184.9	203.7
45-49	Male	Never	old_3	Neuroendocrine	43	11	10	1	25.1	497.7
45-49	Male	Never	old_3	Lymphoid Neoplasm	68	18	16	2	71.6	273.1
45-49	Male	Never	old_3	Melanoma	2	13	12	1	NM	483.7
45-49	Male	Never	old_3	Myeloid Neoplasm	0	1	0	1	NM	483.4
45-49	Male	Never	old_3	Ovary	0	NA	NA	NA	NA	NA
45-49	Male	Never	old_3	Pancreas, Gallbladder	39	11	8	2	62.4	232
45-49	Male	Never	old_3	Plasma Cell Neoplasm	30	8	7	1	NM	809.6
45-49	Male	Never	old_3	Prostate	29	8	7	1	274.2	403.2
45-49	Male	Never	old_3	Sarcoma	7	27	26	1	14.1	450.8
45-49	Male	Never	old_3	Thyroid	0	1	0	1	NM	483.8
45-49	Male	Never	old_3	Stomach, Esophagus	35	11	9	2	39.5	270.5
45-49	Male	Never	old_3	Uterus	0	NA	NA	NA	NA	NA
45-49	Male	Never	old_4	Anus	8	11	10	1	56.2	584.5
45-49	Male	Never	old_4	Bladder and Urothelial	5	9	7	2	80.4	258.7
45-49	Male	Never	old_4	Breast	50	2	0	1	1394.9	376.1
45-49	Male	Never	old_4	Cervix	0	NA	NA	NA	NA	NA
45-49	Male	Never	old_4	Colon/Rectum	88	19	18	1	17.9	511.1
45-49	Male	Never	old_4	Head and Neck	40	17	15	3	39.5	188.5
45-49	Male	Never	old_4	Kidney	6	13	10	4	42.3	114
45-49	Male	Never	old_4	Liver/Bile-duct	19	20	17	3	26.8	128.3
45-49	Male	Never	old_4	Lung	94	3	1	2	199.7	235.1
45-49	Male	Never	old_4	Neuroendocrine	43	10	9	1	27.3	580.4
45-49	Male	Never	old_4	Lymphoid Neoplasm	65	15	13	2	83.8	318.9
45-49	Male	Never	old_4	Melanoma	2	8	7	1	NM	562.9
45-49	Male	Never	old_4	Myeloid Neoplasm	0	1	0	1	NM	562.6
45-49	Male	Never	old_4	Ovary	0	NA	NA	NA	NA	NA
45-49	Male	Never	old_4	Pancreas, Gallbladder	38	8	7	2	77.8	274.1
45-49	Male	Never	old_4	Plasma Cell Neoplasm	30	7	6	1	NM	938.8
45-49	Male	Never	old_4	Prostate	28	6	5	1	453.6	463.2
45-49	Male	Never	old_4	Sarcoma	7	22	21	1	16.4	513.2
45-49	Male	Never	old_4	Thyroid	0	1	0	1	NM	563
45-49	Male	Never	old_4	Stomach, Esophagus	34	8	7	2	51.6	320.7
45-49	Male	Never	old_4	Uterus	0	NA	NA	NA	NA	NA
50-54	Female	Any	old_3	Anus	10	44	15	34	53.7	11.6
50-54	Female	Any	old_3	Bladder and Urothelial	5	18	14	4	31.1	108.2
50-54	Female	Any	old_3	Breast	95	55	54	4	15.5	106.6
50-54	Female	Any	old_3	Cervix	8	39	38	2	10.4	179
50-54	Female	Any	old_3	Colon/Rectum	92	33	30	4	12.5	114.9
50-54	Female	Any	old_3	Head and Neck	42	32	19	16	28.1	23.7
50-54	Female	Any	old_3	Kidney	6	20	12	9	41.5	40.4
50-54	Female	Any	old_3	Liver/Bile-duct	17	24	18	8	31.3	47.4
50-54	Female	Any	old_3	Lung	106	26	18	10	15	35.1
50-54	Female	Any	old_3	Neuroendocrine	92	64	63	3	4.5	111.2
50-54	Female	Any	old_3	Lymphoid Neoplasm	60	20	17	4	93.1	116.8
50-54	Female	Any	old_3	Melanoma	2	13	11	3	NM	140.8
50-54	Female	Any	old_3	Myeloid Neoplasm	0	3	0	3	NM	140.6
50-54	Female	Any	old_3	Ovary	34	32	30	3	11.2	152.4
50-54	Female	Any	old_3	Pancreas, Gallbladder	37	20	14	6	28.5	71.1
50-54	Female	Any	old_3	Plasma Cell Neoplasm	27	11	10	1	NM	313.6
50-54	Female	Any	old_3	Prostate	0	NA	NA	NA	NA	NA
50-54	Female	Any	old_3	Sarcoma	7	40	28	16	12.3	28.8
50-54	Female	Any	old_3	Thyroid	0	3	0	3	NM	140.8
50-54	Female	Any	old_3	Stomach, Esophagus	32	15	11	5	32.9	86.2
50-54	Female	Any	old_3	Uterus	78	17	10	8	87.2	48.7
50-54	Female	Any	old_4	Anus	10	40	15	30	53.7	12.8
50-54	Female	Any	old_4	Bladder and Urothelial	5	14	11	3	36.1	127.3
50-54	Female	Any	old_4	Breast	82	48	46	3	16.5	119.2
50-54	Female	Any	old_4	Cervix	7	34	33	2	11.4	200.9
50-54	Female	Any	old_4	Colon/Rectum	89	31	28	3	12.8	134.4
50-54	Female	Any	old_4	Head and Neck	40	28	17	14	30.5	26.5
50-54	Female	Any	old_4	Kidney	6	15	9	7	53.8	46.5
50-54	Female	Any	old_4	Liver/Bile-duct	17	20	15	7	34.9	55.6
50-54	Female	Any	old_4	Lung	103	24	17	9	15.9	38.3
50-54	Female	Any	old_4	Neuroendocrine	87	62	61	3	4.7	123.9
50-54	Female	Any	old_4	Lymphoid Neoplasm	58	17	14	3	108.1	132.7
50-54	Female	Any	old_4	Melanoma	2	9	6	3	NM	159.1
50-54	Female	Any	old_4	Myeloid Neoplasm	0	3	0	2	NM	159
50-54	Female	Any	old_4	Ovary	32	28	26	3	12.5	173.2
50-54	Female	Any	old_4	Pancreas, Gallbladder	36	16	11	5	34.5	80.9
50-54	Female	Any	old_4	Plasma Cell Neoplasm	27	10	9	1	NM	355.7
50-54	Female	Any	old_4	Prostate	0	NA	NA	NA	NA	NA
50-54	Female	Any	old_4	Sarcoma	7	34	23	13	13.8	32.6
50-54	Female	Any	old_4	Thyroid	0	3	0	3	NM	159.2
50-54	Female	Any	old_4	Stomach, Esophagus	30	12	8	4	43.2	99
50-54	Female	Any	old_4	Uterus	74	13	8	6	104.7	56.9
50-54	Female	Current	old_3	Anus	12	52	13	45	62.4	8.7
50-54	Female	Current	old_3	Bladder and Urothelial	6	31	25	7	16.5	50.5
50-54	Female	Current	old_3	Breast	97	56	53	8	15.8	44.5
50-54	Female	Current	old_3	Cervix	9	50	47	5	8.3	67.7
50-54	Female	Current	old_3	Colon/Rectum	103	40	36	7	10.4	59.6
50-54	Female	Current	old_3	Head and Neck	65	56	37	30	14.5	11.1
50-54	Female	Current	old_3	Kidney	7	28	14	16	34.8	19.6
50-54	Female	Current	old_3	Liver/Bile-duct	20	35	26	13	21.8	25.9
50-54	Female	Current	old_3	Lung	185	58	43	26	6.3	11.8
50-54	Female	Current	old_3	Neuroendocrine	274	88	87	8	3.3	37.3
50-54	Female	Current	old_3	Lymphoid Neoplasm	61	22	16	7	95.5	56.6
50-54	Female	Current	old_3	Melanoma	2	16	10	6	NM	57.9
50-54	Female	Current	old_3	Myeloid Neoplasm	0	6	0	6	NM	57.8
50-54	Female	Current	old_3	Ovary	34	34	29	6	11.4	63.2
50-54	Female	Current	old_3	Pancreas, Gallbladder	42	28	19	11	21.2	33.2
50-54	Female	Current	old_3	Plasma Cell Neoplasm	28	12	10	3	NM	137.6
50-54	Female	Current	old_3	Prostate	0	NA	NA	NA	NA	NA
50-54	Female	Current	old_3	Sarcoma	8	43	26	23	13.1	17.1
50-54	Female	Current	old_3	Thyroid	0	6	0	6	NM	57.9
50-54	Female	Current	old_3	Stomach, Esophagus	35	24	16	9	21.9	38.5
50-54	Female	Current	old_3	Uterus	78	18	10	9	88.3	40.4
50-54	Female	Current	old_4	Anus	11	47	13	40	61.4	9.4
50-54	Female	Current	old_4	Bladder and Urothelial	6	26	21	6	18.6	56.9
50-54	Female	Current	old_4	Breast	83	49	45	7	16.9	48.6
50-54	Female	Current	old_4	Cervix	8	45	42	5	8.9	74.1
50-54	Female	Current	old_4	Colon/Rectum	100	38	34	6	10.6	67.1
50-54	Female	Current	old_4	Head and Neck	59	52	34	27	15.2	12
50-54	Female	Current	old_4	Kidney	6	23	10	14	44.6	21.5
50-54	Female	Current	old_4	Liver/Bile-duct	19	30	21	11	23.8	29.1
50-54	Female	Current	old_4	Lung	177	56	41	24	6.5	12.5
50-54	Female	Current	old_4	Neuroendocrine	256	87	86	7	3.3	40.5
50-54	Female	Current	old_4	Lymphoid Neoplasm	59	19	14	6	110.8	62.4
50-54	Female	Current	old_4	Melanoma	2	11	6	5	NM	63.7
50-54	Female	Current	old_4	Myeloid Neoplasm	0	5	0	5	NM	63.6
50-54	Female	Current	old_4	Ovary	32	29	25	5	12.7	69.6
50-54	Female	Current	old_4	Pancreas, Gallbladder	39	23	15	10	25.1	36.5
50-54	Female	Current	old_4	Plasma Cell Neoplasm	27	11	9	2	NM	152.2
50-54	Female	Current	old_4	Prostate	0	NA	NA	NA	NA	NA
50-54	Female	Current	old_4	Sarcoma	7	37	22	19	14.6	18.6
50-54	Female	Current	old_4	Thyroid	0	5	0	5	NM	63.7
50-54	Female	Current	old_4	Stomach, Esophagus	34	20	13	8	27.7	42.7
50-54	Female	Current	old_4	Uterus	75	15	7	8	105.9	46.3
50-54	Female	Former	old_3	Anus	11	47	14	38	56.8	10.3
50-54	Female	Former	old_3	Bladder and Urothelial	5	22	18	5	23.9	96
50-54	Female	Former	old_3	Breast	95	56	54	4	15.5	96.2
50-54	Female	Former	old_3	Cervix	8	44	42	3	9.3	161.2
50-54	Female	Former	old_3	Colon/Rectum	94	34	31	4	11.9	106.6
50-54	Female	Former	old_3	Head and Neck	43	33	19	18	28.8	20.6
50-54	Female	Former	old_3	Kidney	6	22	14	9	36	37.8
50-54	Female	Former	old_3	Liver/Bile-duct	18	26	19	8	28.9	45.4
50-54	Female	Former	old_3	Lung	111	29	20	11	13.2	30.6
50-54	Female	Former	old_3	Neuroendocrine	103	68	67	4	4.3	98.2
50-54	Female	Former	old_3	Lymphoid Neoplasm	60	20	17	4	93.3	107.6
50-54	Female	Former	old_3	Melanoma	2	14	11	3	NM	126.2
50-54	Female	Former	old_3	Myeloid Neoplasm	0	3	0	3	NM	126.1
50-54	Female	Former	old_3	Ovary	34	32	30	4	11.2	138
50-54	Female	Former	old_3	Pancreas, Gallbladder	37	19	14	7	29.7	64.9
50-54	Female	Former	old_3	Plasma Cell Neoplasm	27	12	10	2	NM	284.7
50-54	Female	Former	old_3	Prostate	0	NA	NA	NA	NA	NA
50-54	Female	Former	old_3	Sarcoma	7	40	28	17	12.4	27.5
50-54	Female	Former	old_3	Thyroid	0	3	0	3	NM	126.2
50-54	Female	Former	old_3	Stomach, Esophagus	32	17	12	5	29.2	80.1
50-54	Female	Former	old_3	Uterus	78	17	10	8	87.3	48
50-54	Female	Former	old_4	Anus	10	43	14	33	56.4	11.3
50-54	Female	Former	old_4	Bladder and Urothelial	5	18	14	4	27.5	112.8
50-54	Female	Former	old_4	Breast	82	48	46	4	16.6	107.4
50-54	Female	Former	old_4	Cervix	7	39	37	2	10.1	180.3
50-54	Female	Former	old_4	Colon/Rectum	91	32	30	4	12.2	124.3
50-54	Female	Former	old_4	Head and Neck	40	29	16	16	31.3	22.9
50-54	Female	Former	old_4	Kidney	6	17	10	8	46.4	43.2
50-54	Female	Former	old_4	Liver/Bile-duct	17	22	16	7	32.1	52.9
50-54	Female	Former	old_4	Lung	108	27	19	10	13.9	33.2
50-54	Female	Former	old_4	Neuroendocrine	97	66	65	3	4.4	109.1
50-54	Female	Former	old_4	Lymphoid Neoplasm	58	17	14	4	108.4	121.9
50-54	Female	Former	old_4	Melanoma	2	9	6	3	NM	142.3
50-54	Female	Former	old_4	Myeloid Neoplasm	0	3	0	3	NM	142.1
50-54	Female	Former	old_4	Ovary	32	28	26	3	12.5	156.3
50-54	Female	Former	old_4	Pancreas, Gallbladder	36	16	11	6	36	73.7
50-54	Female	Former	old_4	Plasma Cell Neoplasm	27	10	9	1	NM	322.2
50-54	Female	Former	old_4	Prostate	0	NA	NA	NA	NA	NA
50-54	Female	Former	old_4	Sarcoma	7	34	23	14	13.9	31
50-54	Female	Former	old_4	Thyroid	0	3	0	3	NM	142.3
50-54	Female	Former	old_4	Stomach, Esophagus	31	13	9	4	37.9	91.6
50-54	Female	Former	old_4	Uterus	74	14	8	6	104.8	56
50-54	Female	Never	old_3	Anus	10	40	16	29	50.5	13.6
50-54	Female	Never	old_3	Bladder and Urothelial	5	12	10	3	50.6	161
50-54	Female	Never	old_3	Breast	94	55	54	3	15.4	174.1
50-54	Female	Never	old_3	Cervix	7	34	33	2	11.9	321.4
50-54	Female	Never	old_3	Colon/Rectum	89	30	28	3	13.5	154.2
50-54	Female	Never	old_3	Head and Neck	36	21	12	11	45.9	39.3
50-54	Female	Never	old_3	Kidney	6	17	11	7	46.5	58.2
50-54	Female	Never	old_3	Liver/Bile-duct	17	21	15	7	37.2	61.4
50-54	Female	Never	old_3	Lung	85	8	4	4	68.9	105
50-54	Female	Never	old_3	Neuroendocrine	45	26	24	2	11.8	246.5
50-54	Female	Never	old_3	Lymphoid Neoplasm	59	19	17	3	92.4	165.1
50-54	Female	Never	old_3	Melanoma	2	13	11	2	NM	232.2
50-54	Female	Never	old_3	Myeloid Neoplasm	0	2	0	2	NM	232
50-54	Female	Never	old_3	Ovary	33	32	30	3	11.1	247.3
50-54	Female	Never	old_3	Pancreas, Gallbladder	36	17	13	5	31	104.9
50-54	Female	Never	old_3	Plasma Cell Neoplasm	27	11	10	1	NM	477.5
50-54	Female	Never	old_3	Prostate	0	NA	NA	NA	NA	NA
50-54	Female	Never	old_3	Sarcoma	7	39	28	15	12.2	35.8
50-54	Female	Never	old_3	Thyroid	0	2	0	2	NM	232.3
50-54	Female	Never	old_3	Stomach, Esophagus	31	12	9	4	40.3	130.2
50-54	Female	Never	old_3	Uterus	77	17	10	7	86.9	51.6
50-54	Female	Never	old_4	Anus	9	37	15	25	50.9	15.2
50-54	Female	Never	old_4	Bladder and Urothelial	5	10	7	2	59.4	195.8
50-54	Female	Never	old_4	Breast	81	48	47	2	16.4	198.8
50-54	Female	Never	old_4	Cervix	6	29	28	1	13.2	371.7
50-54	Female	Never	old_4	Colon/Rectum	86	28	26	3	13.8	185
50-54	Female	Never	old_4	Head and Neck	35	18	10	9	50.7	45.3
50-54	Female	Never	old_4	Kidney	5	13	8	5	60.8	69.5
50-54	Female	Never	old_4	Liver/Bile-duct	16	17	12	5	41.8	74
50-54	Female	Never	old_4	Lung	84	7	4	3	73.8	119.3
50-54	Female	Never	old_4	Neuroendocrine	44	24	23	2	12.5	286.1
50-54	Female	Never	old_4	Lymphoid Neoplasm	57	16	14	3	107.4	191.8
50-54	Female	Never	old_4	Melanoma	2	8	6	2	NM	269.9
50-54	Female	Never	old_4	Myeloid Neoplasm	0	2	0	2	NM	269.7
50-54	Female	Never	old_4	Ovary	31	27	26	2	12.4	290.4
50-54	Female	Never	old_4	Pancreas, Gallbladder	35	14	10	4	37.8	122.8
50-54	Female	Never	old_4	Plasma Cell Neoplasm	27	10	9	1	NM	553.9
50-54	Female	Never	old_4	Prostate	0	NA	NA	NA	NA	NA
50-54	Female	Never	old_4	Sarcoma	7	33	24	12	13.6	41.4
50-54	Female	Never	old_4	Thyroid	0	2	0	2	NM	270
50-54	Female	Never	old_4	Stomach, Esophagus	30	9	6	3	54.2	154.1
50-54	Female	Never	old_4	Uterus	74	13	8	6	104.3	60.6
50-54	Male	Any	old_3	Anus	8	15	12	3	38.6	158.1
50-54	Male	Any	old_3	Bladder and Urothelial	7	31	27	5	17.4	85.1
50-54	Male	Any	old_3	Breast	51	5	1	4	1101	106.5
50-54	Male	Any	old_3	Cervix	0	NA	NA	NA	NA	NA
50-54	Male	Any	old_3	Colon/Rectum	109	34	32	3	10.9	147.4
50-54	Male	Any	old_3	Head and Neck	64	49	43	10	13.2	38.1
50-54	Male	Any	old_3	Kidney	8	29	23	8	19	43.6
50-54	Male	Any	old_3	Liver/Bile-duct	31	51	46	8	12.2	49
50-54	Male	Any	old_3	Lung	125	27	19	11	15.6	34.5
50-54	Male	Any	old_3	Neuroendocrine	106	64	62	3	4.8	111.5
50-54	Male	Any	old_3	Lymphoid Neoplasm	73	24	21	4	56.9	125.2
50-54	Male	Any	old_3	Melanoma	3	20	17	3	NM	155.7
50-54	Male	Any	old_3	Myeloid Neoplasm	0	3	0	3	NM	155.5
50-54	Male	Any	old_3	Ovary	0	NA	NA	NA	NA	NA
50-54	Male	Any	old_3	Pancreas, Gallbladder	45	23	17	7	23.1	72
50-54	Male	Any	old_3	Plasma Cell Neoplasm	32	13	12	1	NM	315.9
50-54	Male	Any	old_3	Prostate	34	22	19	4	106.9	83.5
50-54	Male	Any	old_3	Sarcoma	7	30	27	5	13	79.1
50-54	Male	Any	old_3	Thyroid	0	3	0	3	NM	155.7
50-54	Male	Any	old_3	Stomach, Esophagus	41	23	19	5	20.2	85.5
50-54	Male	Any	old_3	Uterus	0	NA	NA	NA	NA	NA
50-54	Male	Any	old_4	Anus	8	14	11	2	41.1	178.2
50-54	Male	Any	old_4	Bladder and Urothelial	7	26	23	4	19.7	103.8
50-54	Male	Any	old_4	Breast	51	4	0	4	1350.7	118.5
50-54	Male	Any	old_4	Cervix	0	NA	NA	NA	NA	NA
50-54	Male	Any	old_4	Colon/Rectum	106	32	31	3	11.1	173.4
50-54	Male	Any	old_4	Head and Neck	60	45	39	9	14.1	42.3
50-54	Male	Any	old_4	Kidney	7	23	17	7	23.8	50.1
50-54	Male	Any	old_4	Liver/Bile-duct	28	44	41	6	12.8	57.5
50-54	Male	Any	old_4	Lung	122	25	18	9	16.5	37.7
50-54	Male	Any	old_4	Neuroendocrine	101	62	61	3	4.9	124.5
50-54	Male	Any	old_4	Lymphoid Neoplasm	70	21	18	3	66	141.5
50-54	Male	Any	old_4	Melanoma	2	13	11	2	NM	175.4
50-54	Male	Any	old_4	Myeloid Neoplasm	0	2	0	2	NM	175.2
50-54	Male	Any	old_4	Ovary	0	NA	NA	NA	NA	NA
50-54	Male	Any	old_4	Pancreas, Gallbladder	43	19	14	5	27.4	81.9
50-54	Male	Any	old_4	Plasma Cell Neoplasm	32	11	10	1	NM	357.8
50-54	Male	Any	old_4	Prostate	32	17	13	4	169.2	92.1
50-54	Male	Any	old_4	Sarcoma	7	25	22	4	15	86.9
50-54	Male	Any	old_4	Thyroid	0	2	0	2	NM	175.4
50-54	Male	Any	old_4	Stomach, Esophagus	39	19	16	4	24.2	98.4
50-54	Male	Any	old_4	Uterus	0	NA	NA	NA	NA	NA
50-54	Male	Current	old_3	Anus	8	17	12	5	39.6	70.7
50-54	Male	Current	old_3	Bladder and Urothelial	9	46	41	8	11.2	48.9
50-54	Male	Current	old_3	Breast	54	9	1	8	1149.3	48.8
50-54	Male	Current	old_3	Cervix	0	NA	NA	NA	NA	NA
50-54	Male	Current	old_3	Colon/Rectum	122	41	38	6	9.3	73.9
50-54	Male	Current	old_3	Head and Neck	114	71	64	21	8.9	16.1
50-54	Male	Current	old_3	Kidney	9	37	26	15	16.7	23.1
50-54	Male	Current	old_3	Liver/Bile-duct	40	62	57	12	10	29
50-54	Male	Current	old_3	Lung	199	54	39	25	7.4	13.8
50-54	Male	Current	old_3	Neuroendocrine	262	85	84	7	3.5	44.5
50-54	Male	Current	old_3	Lymphoid Neoplasm	75	26	21	6	58.1	66.7
50-54	Male	Current	old_3	Melanoma	3	22	17	5	NM	70.2
50-54	Male	Current	old_3	Myeloid Neoplasm	0	6	0	5	NM	70.1
50-54	Male	Current	old_3	Ovary	0	NA	NA	NA	NA	NA
50-54	Male	Current	old_3	Pancreas, Gallbladder	51	31	22	12	17.7	35.8
50-54	Male	Current	old_3	Plasma Cell Neoplasm	33	14	12	2	NM	159.2
50-54	Male	Current	old_3	Prostate	36	26	18	10	112.6	32
50-54	Male	Current	old_3	Sarcoma	8	34	25	11	13.7	29.5
50-54	Male	Current	old_3	Thyroid	0	6	0	6	NM	70.3
50-54	Male	Current	old_3	Stomach, Esophagus	48	35	28	9	13.9	43.2
50-54	Male	Current	old_3	Uterus	0	NA	NA	NA	NA	NA
50-54	Male	Current	old_4	Anus	8	15	11	5	42	78
50-54	Male	Current	old_4	Bladder and Urothelial	8	40	36	7	12.3	57.1
50-54	Male	Current	old_4	Breast	53	8	0	7	1403.9	53.5
50-54	Male	Current	old_4	Cervix	0	NA	NA	NA	NA	NA
50-54	Male	Current	old_4	Colon/Rectum	118	39	36	5	9.5	83.9
50-54	Male	Current	old_4	Head and Neck	103	68	60	19	9.2	17.3
50-54	Male	Current	old_4	Kidney	8	30	20	13	20.6	25.6
50-54	Male	Current	old_4	Liver/Bile-duct	35	56	51	11	10.2	32.9
50-54	Male	Current	old_4	Lung	190	52	38	23	7.6	14.8
50-54	Male	Current	old_4	Neuroendocrine	245	84	83	7	3.6	48.7
50-54	Male	Current	old_4	Lymphoid Neoplasm	72	22	18	6	67.3	73.8
50-54	Male	Current	old_4	Melanoma	3	15	10	5	NM	77.5
50-54	Male	Current	old_4	Myeloid Neoplasm	0	5	0	5	NM	77.4
50-54	Male	Current	old_4	Ovary	0	NA	NA	NA	NA	NA
50-54	Male	Current	old_4	Pancreas, Gallbladder	48	27	18	10	20.6	39.7
50-54	Male	Current	old_4	Plasma Cell Neoplasm	32	12	10	2	NM	176.9
50-54	Male	Current	old_4	Prostate	33	21	13	9	178.1	34.8
50-54	Male	Current	old_4	Sarcoma	7	29	21	10	15.8	31.9
50-54	Male	Current	old_4	Thyroid	0	5	0	5	NM	77.5
50-54	Male	Current	old_4	Stomach, Esophagus	45	30	24	8	15.9	48.4
50-54	Male	Current	old_4	Uterus	0	NA	NA	NA	NA	NA
50-54	Male	Former	old_3	Anus	8	15	12	3	38.6	159.6
50-54	Male	Former	old_3	Bladder and Urothelial	8	35	31	5	15.2	80.9
50-54	Male	Former	old_3	Breast	51	5	1	4	1100.1	108.6
50-54	Male	Former	old_3	Cervix	0	NA	NA	NA	NA	NA
50-54	Male	Former	old_3	Colon/Rectum	111	35	33	3	10.6	146.2
50-54	Male	Former	old_3	Head and Neck	61	46	40	10	14.3	38.4
50-54	Male	Former	old_3	Kidney	8	31	25	8	17.2	44.6
50-54	Male	Former	old_3	Liver/Bile-duct	32	51	47	8	11.9	50.5
50-54	Male	Former	old_3	Lung	124	26	18	10	16.1	35.6
50-54	Male	Former	old_3	Neuroendocrine	103	63	61	3	4.8	114.8
50-54	Male	Former	old_3	Lymphoid Neoplasm	73	24	21	4	57	125.7
50-54	Male	Former	old_3	Melanoma	3	20	17	3	NM	157.2
50-54	Male	Former	old_3	Myeloid Neoplasm	0	3	0	3	NM	157
50-54	Male	Former	old_3	Ovary	0	NA	NA	NA	NA	NA
50-54	Male	Former	old_3	Pancreas, Gallbladder	45	22	16	7	24.6	71.2
50-54	Male	Former	old_3	Plasma Cell Neoplasm	32	13	12	1	NM	318.3
50-54	Male	Former	old_3	Prostate	34	22	19	4	106.9	85.5
50-54	Male	Former	old_3	Sarcoma	7	30	27	5	13	81.2
50-54	Male	Former	old_3	Thyroid	0	3	0	3	NM	157.2
50-54	Male	Former	old_3	Stomach, Esophagus	42	25	21	5	18.6	88.4
50-54	Male	Former	old_3	Uterus	0	NA	NA	NA	NA	NA
50-54	Male	Former	old_4	Anus	8	14	11	2	41.1	180.3
50-54	Male	Former	old_4	Bladder and Urothelial	7	29	26	4	17.1	99.3
50-54	Male	Former	old_4	Breast	51	4	0	3	1349.7	120.9
50-54	Male	Former	old_4	Cervix	0	NA	NA	NA	NA	NA
50-54	Male	Former	old_4	Colon/Rectum	108	33	31	3	10.9	172.3
50-54	Male	Former	old_4	Head and Neck	57	42	36	9	15.3	42.6
50-54	Male	Former	old_4	Kidney	7	24	19	7	21.5	51.2
50-54	Male	Former	old_4	Liver/Bile-duct	28	45	42	6	12.5	59.3
50-54	Male	Former	old_4	Lung	121	25	17	9	17	39
50-54	Male	Former	old_4	Neuroendocrine	98	61	60	3	5	128.4
50-54	Male	Former	old_4	Lymphoid Neoplasm	70	21	18	3	66	142.2
50-54	Male	Former	old_4	Melanoma	2	13	11	2	NM	177.4
50-54	Male	Former	old_4	Myeloid Neoplasm	0	2	0	2	NM	177.2
50-54	Male	Former	old_4	Ovary	0	NA	NA	NA	NA	NA
50-54	Male	Former	old_4	Pancreas, Gallbladder	43	18	13	5	29.2	81.1
50-54	Male	Former	old_4	Plasma Cell Neoplasm	32	11	10	1	NM	361
50-54	Male	Former	old_4	Prostate	32	17	13	4	169.1	94.4
50-54	Male	Former	old_4	Sarcoma	7	25	22	4	15	89.3
50-54	Male	Former	old_4	Thyroid	0	2	0	2	NM	177.4
50-54	Male	Former	old_4	Stomach, Esophagus	39	21	17	4	22	101.8
50-54	Male	Former	old_4	Uterus	0	NA	NA	NA	NA	NA
50-54	Male	Never	old_3	Anus	8	14	12	2	38.3	300.7
50-54	Male	Never	old_3	Bladder and Urothelial	6	20	17	4	29.5	125.4
50-54	Male	Never	old_3	Breast	51	3	1	3	1083.4	196.4
50-54	Male	Never	old_3	Cervix	0	NA	NA	NA	NA	NA
50-54	Male	Never	old_3	Colon/Rectum	104	31	29	2	11.9	241.4
50-54	Male	Never	old_3	Head and Neck	48	31	27	5	21	98.3
50-54	Male	Never	old_3	Kidney	7	25	20	6	21.7	67.1
50-54	Male	Never	old_3	Liver/Bile-duct	27	44	40	6	14.2	66.3
50-54	Male	Never	old_3	Lung	98	7	3	4	86.9	111.9
50-54	Male	Never	old_3	Neuroendocrine	49	22	20	2	14.5	265.7
50-54	Male	Never	old_3	Lymphoid Neoplasm	73	24	21	3	56.5	188.9
50-54	Male	Never	old_3	Melanoma	3	19	18	2	NM	292
50-54	Male	Never	old_3	Myeloid Neoplasm	0	2	0	2	NM	291.8
50-54	Male	Never	old_3	Ovary	0	NA	NA	NA	NA	NA
50-54	Male	Never	old_3	Pancreas, Gallbladder	43	19	16	4	25.6	123.4
50-54	Male	Never	old_3	Plasma Cell Neoplasm	32	13	12	1	NM	501
50-54	Male	Never	old_3	Prostate	33	21	19	2	104.8	233.4
50-54	Male	Never	old_3	Sarcoma	7	29	27	2	12.8	246.7
50-54	Male	Never	old_3	Thyroid	0	2	0	2	NM	292.2
50-54	Male	Never	old_3	Stomach, Esophagus	38	17	14	3	27.9	135.3
50-54	Male	Never	old_3	Uterus	0	NA	NA	NA	NA	NA
50-54	Male	Never	old_4	Anus	8	13	12	1	40.7	349.3
50-54	Male	Never	old_4	Bladder and Urothelial	6	16	14	3	34.2	158.5
50-54	Male	Never	old_4	Breast	50	3	0	2	1331.3	222.1
50-54	Male	Never	old_4	Cervix	0	NA	NA	NA	NA	NA
50-54	Male	Never	old_4	Colon/Rectum	101	29	28	2	12.3	296.1
50-54	Male	Never	old_4	Head and Neck	45	27	24	4	23	115
50-54	Male	Never	old_4	Kidney	7	19	15	5	27.5	80.3
50-54	Male	Never	old_4	Liver/Bile-duct	25	38	34	5	15.1	80
50-54	Male	Never	old_4	Lung	97	6	3	3	93.4	128.1
50-54	Male	Never	old_4	Neuroendocrine	48	20	19	1	15.5	309.1
50-54	Male	Never	old_4	Lymphoid Neoplasm	70	20	18	2	65.5	218.3
50-54	Male	Never	old_4	Melanoma	2	12	11	1	NM	338.5
50-54	Male	Never	old_4	Myeloid Neoplasm	0	2	0	1	NM	338.2
50-54	Male	Never	old_4	Ovary	0	NA	NA	NA	NA	NA
50-54	Male	Never	old_4	Pancreas, Gallbladder	41	16	13	3	30.6	144.3
50-54	Male	Never	old_4	Plasma Cell Neoplasm	32	11	10	1	NM	579
50-54	Male	Never	old_4	Prostate	31	15	14	2	166	266
50-54	Male	Never	old_4	Sarcoma	7	24	22	2	14.7	279.7
50-54	Male	Never	old_4	Thyroid	0	2	0	2	NM	338.6
50-54	Male	Never	old_4	Stomach, Esophagus	36	13	11	3	35.1	160.6
50-54	Male	Never	old_4	Uterus	0	NA	NA	NA	NA	NA
55-59	Female	Any	old_3	Anus	11	46	19	34	37.2	10.8
55-59	Female	Any	old_3	Bladder and Urothelial	6	26	21	6	21.4	69.7
55-59	Female	Any	old_3	Breast	103	59	56	6	13.2	71.8
55-59	Female	Any	old_3	Cervix	7	39	36	4	9.9	114.4
55-59	Female	Any	old_3	Colon/Rectum	98	37	33	6	10.7	78.9
55-59	Female	Any	old_3	Head and Neck	46	38	24	19	24.2	18.2
55-59	Female	Any	old_3	Kidney	6	26	17	12	25.7	30.4
55-59	Female	Any	old_3	Liver/Bile-duct	21	36	29	11	17.1	35.8
55-59	Female	Any	old_3	Lung	122	36	25	14	11.2	22.5
55-59	Female	Any	old_3	Neuroendocrine	130	75	73	5	3.8	75.5
55-59	Female	Any	old_3	Lymphoid Neoplasm	65	26	22	5	70.1	83.9
55-59	Female	Any	old_3	Melanoma	2	17	13	4	NM	93.7
55-59	Female	Any	old_3	Myeloid Neoplasm	0	4	0	4	NM	93.6
55-59	Female	Any	old_3	Ovary	37	39	36	5	8.5	96.4
55-59	Female	Any	old_3	Pancreas, Gallbladder	43	29	23	9	23	46.8
55-59	Female	Any	old_3	Plasma Cell Neoplasm	29	17	15	2	NM	204.6
55-59	Female	Any	old_3	Prostate	0	NA	NA	NA	NA	NA
55-59	Female	Any	old_3	Sarcoma	8	45	28	23	11.7	19.6
55-59	Female	Any	old_3	Thyroid	0	4	0	4	NM	93.7
55-59	Female	Any	old_3	Stomach, Esophagus	34	20	14	7	26.2	59.2
55-59	Female	Any	old_3	Uterus	85	24	16	10	49.1	34.6
55-59	Female	Any	old_4	Anus	10	42	18	29	37.1	11.9
55-59	Female	Any	old_4	Bladder and Urothelial	5	21	17	5	24.3	81.9
55-59	Female	Any	old_4	Breast	88	52	49	5	14	80.1
55-59	Female	Any	old_4	Cervix	7	34	32	3	10.8	127.9
55-59	Female	Any	old_4	Colon/Rectum	94	34	31	5	11	91.5
55-59	Female	Any	old_4	Head and Neck	43	34	21	17	26.1	20.1
55-59	Female	Any	old_4	Kidney	6	21	12	10	32.7	34.5
55-59	Female	Any	old_4	Liver/Bile-duct	19	31	24	9	18.9	41.4
55-59	Female	Any	old_4	Lung	118	34	24	13	11.8	24.4
55-59	Female	Any	old_4	Neuroendocrine	123	73	72	4	3.9	83.8
55-59	Female	Any	old_4	Lymphoid Neoplasm	62	22	19	4	80.6	94.7
55-59	Female	Any	old_4	Melanoma	2	11	8	4	NM	105.4
55-59	Female	Any	old_4	Myeloid Neoplasm	0	4	0	4	NM	105.3
55-59	Female	Any	old_4	Ovary	35	34	32	4	9.4	109.1
55-59	Female	Any	old_4	Pancreas, Gallbladder	40	24	18	7	27.2	53.1
55-59	Female	Any	old_4	Plasma Cell Neoplasm	28	15	14	2	NM	231.4
55-59	Female	Any	old_4	Prostate	0	NA	NA	NA	NA	NA
55-59	Female	Any	old_4	Sarcoma	7	38	24	19	12.9	21.8
55-59	Female	Any	old_4	Thyroid	0	4	0	4	NM	105.4
55-59	Female	Any	old_4	Stomach, Esophagus	32	16	10	6	33.4	67.4
55-59	Female	Any	old_4	Uterus	80	19	12	8	57.6	40.2
55-59	Female	Current	old_3	Anus	13	54	16	45	43.2	8
55-59	Female	Current	old_3	Bladder and Urothelial	7	43	36	11	12.2	32.2
55-59	Female	Current	old_3	Breast	106	60	55	12	13.6	29.5
55-59	Female	Current	old_3	Cervix	9	50	45	8	7.9	42.3
55-59	Female	Current	old_3	Colon/Rectum	111	44	39	9	9.1	39.3
55-59	Female	Current	old_3	Head and Neck	78	63	42	37	13.7	8.4
55-59	Female	Current	old_3	Kidney	8	37	19	22	22.6	14.3
55-59	Female	Current	old_3	Liver/Bile-duct	26	50	38	19	12.8	18.8
55-59	Female	Current	old_3	Lung	251	69	51	36	5.5	8.1
55-59	Female	Current	old_3	Neuroendocrine	435	92	91	12	3	25.7
55-59	Female	Current	old_3	Lymphoid Neoplasm	67	29	21	10	72.8	38.3
55-59	Female	Current	old_3	Melanoma	2	20	13	9	NM	37.3
55-59	Female	Current	old_3	Myeloid Neoplasm	0	9	0	9	NM	37.2
55-59	Female	Current	old_3	Ovary	38	41	35	9	8.7	39.7
55-59	Female	Current	old_3	Pancreas, Gallbladder	50	40	28	16	18.1	21.9
55-59	Female	Current	old_3	Plasma Cell Neoplasm	30	18	15	4	NM	86.7
55-59	Female	Current	old_3	Prostate	0	NA	NA	NA	NA	NA
55-59	Female	Current	old_3	Sarcoma	9	49	26	31	12.7	12.1
55-59	Female	Current	old_3	Thyroid	0	9	0	9	NM	37.3
55-59	Female	Current	old_3	Stomach, Esophagus	39	32	20	14	18	26
55-59	Female	Current	old_3	Uterus	87	26	16	12	50.1	28
55-59	Female	Current	old_4	Anus	12	50	16	40	42.4	8.6
55-59	Female	Current	old_4	Bladder and Urothelial	7	37	30	9	13.4	36.1
55-59	Female	Current	old_4	Breast	90	53	48	10	14.4	32.1
55-59	Female	Current	old_4	Cervix	8	45	41	7	8.5	46.1
55-59	Female	Current	old_4	Colon/Rectum	107	42	37	8	9.2	43.9
55-59	Female	Current	old_4	Head and Neck	71	60	38	34	14.2	8.9
55-59	Female	Current	old_4	Kidney	7	31	14	20	28.4	15.5
55-59	Female	Current	old_4	Liver/Bile-duct	24	44	33	16	13.8	20.8
55-59	Female	Current	old_4	Lung	237	67	50	34	5.6	8.6
55-59	Female	Current	old_4	Neuroendocrine	404	92	91	11	3.1	27.8
55-59	Female	Current	old_4	Lymphoid Neoplasm	64	25	18	9	83.5	41.9
55-59	Female	Current	old_4	Melanoma	2	15	8	8	NM	40.7
55-59	Female	Current	old_4	Myeloid Neoplasm	0	8	0	8	NM	40.6
55-59	Female	Current	old_4	Ovary	36	36	31	8	9.7	43.5
55-59	Female	Current	old_4	Pancreas, Gallbladder	46	34	24	14	20.8	23.9
55-59	Female	Current	old_4	Plasma Cell Neoplasm	29	16	13	3	NM	95.6
55-59	Female	Current	old_4	Prostate	0	NA	NA	NA	NA	NA
55-59	Female	Current	old_4	Sarcoma	8	43	22	27	14	13
55-59	Female	Current	old_4	Thyroid	0	8	0	8	NM	40.7
55-59	Female	Current	old_4	Stomach, Esophagus	37	27	16	12	22	28.6
55-59	Female	Current	old_4	Uterus	81	21	12	10	58.6	31.9
55-59	Female	Former	old_3	Anus	11	49	18	38	39.2	9.6
55-59	Female	Former	old_3	Bladder and Urothelial	6	31	26	7	16.9	61.8
55-59	Female	Former	old_3	Breast	103	59	56	6	13.3	64.8
55-59	Female	Former	old_3	Cervix	8	43	41	4	8.8	102.5
55-59	Female	Former	old_3	Colon/Rectum	100	38	34	6	10.3	73
55-59	Female	Former	old_3	Head and Neck	47	39	23	22	24.9	16
55-59	Female	Former	old_3	Kidney	7	29	19	12	22.5	28.2
55-59	Female	Former	old_3	Liver/Bile-duct	21	39	31	11	16	34.1
55-59	Female	Former	old_3	Lung	130	40	28	16	10	19.7
55-59	Female	Former	old_3	Neuroendocrine	149	78	76	5	3.6	66.7
55-59	Female	Former	old_3	Lymphoid Neoplasm	65	26	22	6	70.4	76.9
55-59	Female	Former	old_3	Melanoma	2	17	13	5	NM	83.9
55-59	Female	Former	old_3	Myeloid Neoplasm	0	5	0	5	NM	83.8
55-59	Female	Former	old_3	Ovary	37	39	36	5	8.5	87.3
55-59	Female	Former	old_3	Pancreas, Gallbladder	43	29	22	9	23.9	42.7
55-59	Female	Former	old_3	Plasma Cell Neoplasm	29	17	15	2	NM	185.7
55-59	Female	Former	old_3	Prostate	0	NA	NA	NA	NA	NA
55-59	Female	Former	old_3	Sarcoma	8	45	28	24	11.7	18.8
55-59	Female	Former	old_3	Thyroid	0	5	0	5	NM	83.9
55-59	Female	Former	old_3	Stomach, Esophagus	35	22	16	8	23.3	54.9
55-59	Female	Former	old_3	Uterus	85	25	16	10	49.2	34
55-59	Female	Former	old_4	Anus	11	45	18	33	38.9	10.5
55-59	Female	Former	old_4	Bladder and Urothelial	6	26	22	5	18.9	72.5
55-59	Female	Former	old_4	Breast	88	52	49	5	14	72.1
55-59	Female	Former	old_4	Cervix	7	38	36	3	9.6	114.2
55-59	Female	Former	old_4	Colon/Rectum	97	36	33	5	10.5	84.4
55-59	Female	Former	old_4	Head and Neck	44	36	20	19	26.8	17.5
55-59	Female	Former	old_4	Kidney	6	23	14	11	28.4	31.9
55-59	Female	Former	old_4	Liver/Bile-duct	20	33	26	9	17.6	39.2
55-59	Female	Former	old_4	Lung	126	37	27	15	10.5	21.2
55-59	Female	Former	old_4	Neuroendocrine	140	76	75	5	3.7	73.8
55-59	Female	Former	old_4	Lymphoid Neoplasm	62	23	19	5	80.9	86.4
55-59	Female	Former	old_4	Melanoma	2	12	8	4	NM	94.1
55-59	Female	Former	old_4	Myeloid Neoplasm	0	4	0	4	NM	94
55-59	Female	Former	old_4	Ovary	35	35	32	4	9.4	98.5
55-59	Female	Former	old_4	Pancreas, Gallbladder	40	24	18	8	28.3	48.3
55-59	Female	Former	old_4	Plasma Cell Neoplasm	28	15	14	2	NM	209.4
55-59	Female	Former	old_4	Prostate	0	NA	NA	NA	NA	NA
55-59	Female	Former	old_4	Sarcoma	7	39	24	20	13	20.8
55-59	Female	Former	old_4	Thyroid	0	4	0	4	NM	94.1
55-59	Female	Former	old_4	Stomach, Esophagus	33	18	12	7	29.3	62.2
55-59	Female	Former	old_4	Uterus	80	20	12	8	57.7	39.4
55-59	Female	Never	old_3	Anus	10	43	20	29	35.1	12.7
55-59	Female	Never	old_3	Bladder and Urothelial	5	18	14	4	33.6	105.9
55-59	Female	Never	old_3	Breast	102	59	57	4	13.1	121.1
55-59	Female	Never	old_3	Cervix	7	33	32	2	11.3	215.7
55-59	Female	Never	old_3	Colon/Rectum	93	34	31	4	11.5	109.5
55-59	Female	Never	old_3	Head and Neck	38	25	15	12	37.9	32.8
55-59	Female	Never	old_3	Kidney	6	22	15	8	28.3	46.5
55-59	Female	Never	old_3	Liver/Bile-duct	19	31	25	9	19.8	48.2
55-59	Female	Never	old_3	Lung	89	11	6	6	46.6	69.9
55-59	Female	Never	old_3	Neuroendocrine	52	36	34	3	8.2	170.3
55-59	Female	Never	old_3	Lymphoid Neoplasm	64	25	22	4	69.4	125.6
55-59	Female	Never	old_3	Melanoma	2	16	13	3	NM	162.8
55-59	Female	Never	old_3	Myeloid Neoplasm	0	3	0	3	NM	162.6
55-59	Female	Never	old_3	Ovary	37	38	36	4	8.4	159.2
55-59	Female	Never	old_3	Pancreas, Gallbladder	41	26	21	7	24.6	70.3
55-59	Female	Never	old_3	Plasma Cell Neoplasm	29	17	15	1	NM	322.8
55-59	Female	Never	old_3	Prostate	0	NA	NA	NA	NA	NA
55-59	Female	Never	old_3	Sarcoma	8	43	28	21	11.4	24
55-59	Female	Never	old_3	Thyroid	0	3	0	3	NM	162.9
55-59	Female	Never	old_3	Stomach, Esophagus	32	16	11	6	31.9	92.3
55-59	Female	Never	old_3	Uterus	85	24	16	9	48.9	36.9
55-59	Female	Never	old_4	Anus	10	39	19	25	35.3	14.2
55-59	Female	Never	old_4	Bladder and Urothelial	5	14	11	3	38.7	129.3
55-59	Female	Never	old_4	Breast	87	51	50	3	13.9	138.5
55-59	Female	Never	old_4	Cervix	6	29	28	2	12.5	249.1
55-59	Female	Never	old_4	Colon/Rectum	91	32	29	4	11.8	130.8
55-59	Female	Never	old_4	Head and Neck	37	22	13	10	41.7	37.6
55-59	Female	Never	old_4	Kidney	6	17	11	7	36.4	55
55-59	Female	Never	old_4	Liver/Bile-duct	18	26	21	7	22.1	57.7
55-59	Female	Never	old_4	Lung	88	10	6	5	49.7	78.7
55-59	Female	Never	old_4	Neuroendocrine	50	34	32	2	8.6	197.2
55-59	Female	Never	old_4	Lymphoid Neoplasm	61	22	19	3	79.8	145.4
55-59	Female	Never	old_4	Melanoma	2	10	8	2	NM	188.8
55-59	Female	Never	old_4	Myeloid Neoplasm	0	2	0	2	NM	188.6
55-59	Female	Never	old_4	Ovary	34	34	32	3	9.3	186.8
55-59	Female	Never	old_4	Pancreas, Gallbladder	38	21	17	5	29.3	82.3
55-59	Female	Never	old_4	Plasma Cell Neoplasm	28	15	14	1	NM	374
55-59	Female	Never	old_4	Prostate	0	NA	NA	NA	NA	NA
55-59	Female	Never	old_4	Sarcoma	7	37	24	17	12.6	27.4
55-59	Female	Never	old_4	Thyroid	0	2	0	2	NM	188.9
55-59	Female	Never	old_4	Stomach, Esophagus	31	12	8	4	41.7	108.6
55-59	Female	Never	old_4	Uterus	79	19	12	8	57.3	43.1
55-59	Male	Any	old_3	Anus	8	18	14	5	35.7	96.4
55-59	Male	Any	old_3	Bladder and Urothelial	9	48	43	8	11.7	52.3
55-59	Male	Any	old_3	Breast	53	7	1	6	557.1	67.9
55-59	Male	Any	old_3	Cervix	0	NA	NA	NA	NA	NA
55-59	Male	Any	old_3	Colon/Rectum	122	41	38	6	9.1	91.5
55-59	Male	Any	old_3	Head and Neck	81	59	51	16	11.4	24
55-59	Male	Any	old_3	Kidney	9	39	30	13	12.9	29.3
55-59	Male	Any	old_3	Liver/Bile-duct	44	66	61	12	8.1	34.3
55-59	Male	Any	old_3	Lung	154	41	28	17	10.4	21.6
55-59	Male	Any	old_3	Neuroendocrine	166	77	75	6	4.2	66.7
55-59	Male	Any	old_3	Lymphoid Neoplasm	81	32	27	6	47.1	82
55-59	Male	Any	old_3	Melanoma	3	28	24	5	NM	95.4
55-59	Male	Any	old_3	Myeloid Neoplasm	0	5	0	4	NM	95.3
55-59	Male	Any	old_3	Ovary	0	NA	NA	NA	NA	NA
55-59	Male	Any	old_3	Pancreas, Gallbladder	53	34	26	11	19	40.3
55-59	Male	Any	old_3	Plasma Cell Neoplasm	35	20	18	2	NM	197.2
55-59	Male	Any	old_3	Prostate	42	38	33	7	68.9	49.5
55-59	Male	Any	old_3	Sarcoma	8	36	31	8	10.7	46.5
55-59	Male	Any	old_3	Thyroid	0	5	0	5	NM	95.4
55-59	Male	Any	old_3	Stomach, Esophagus	47	33	28	8	14.8	56
55-59	Male	Any	old_3	Uterus	0	NA	NA	NA	NA	NA
55-59	Male	Any	old_4	Anus	8	17	13	4	37.7	108.2
55-59	Male	Any	old_4	Bladder and Urothelial	8	41	37	6	12.7	63.5
55-59	Male	Any	old_4	Breast	52	6	1	6	684.7	75.2
55-59	Male	Any	old_4	Cervix	0	NA	NA	NA	NA	NA
55-59	Male	Any	old_4	Colon/Rectum	118	39	36	4	9.3	106.9
55-59	Male	Any	old_4	Head and Neck	73	55	48	14	11.9	26.3
55-59	Male	Any	old_4	Kidney	8	31	23	11	15.8	33.1
55-59	Male	Any	old_4	Liver/Bile-duct	38	60	55	10	8.2	39.6
55-59	Male	Any	old_4	Lung	148	39	27	16	10.9	23.4
55-59	Male	Any	old_4	Neuroendocrine	156	75	74	5	4.2	73.9
55-59	Male	Any	old_4	Lymphoid Neoplasm	77	27	24	5	53.5	92.1
55-59	Male	Any	old_4	Melanoma	3	19	15	4	NM	107
55-59	Male	Any	old_4	Myeloid Neoplasm	0	4	0	4	NM	106.9
55-59	Male	Any	old_4	Ovary	0	NA	NA	NA	NA	NA
55-59	Male	Any	old_4	Pancreas, Gallbladder	49	28	21	9	22	45.6
55-59	Male	Any	old_4	Plasma Cell Neoplasm	34	18	16	2	NM	222.5
55-59	Male	Any	old_4	Prostate	37	30	25	7	106.1	54.2
55-59	Male	Any	old_4	Sarcoma	8	31	26	7	12.2	50.8
55-59	Male	Any	old_4	Thyroid	0	4	0	4	NM	107.1
55-59	Male	Any	old_4	Stomach, Esophagus	44	28	23	7	17.3	63.9
55-59	Male	Any	old_4	Uterus	0	NA	NA	NA	NA	NA
55-59	Male	Current	old_3	Anus	9	21	14	9	37.2	42.5
55-59	Male	Current	old_3	Bladder and Urothelial	13	63	58	13	8.5	30.1
55-59	Male	Current	old_3	Breast	57	14	1	13	598.4	30.8
55-59	Male	Current	old_3	Cervix	0	NA	NA	NA	NA	NA
55-59	Male	Current	old_3	Colon/Rectum	140	49	43	9	8	45.3
55-59	Male	Current	old_3	Head and Neck	157	79	69	32	8.4	10.7
55-59	Male	Current	old_3	Kidney	11	48	33	23	11.9	15.2
55-59	Male	Current	old_3	Liver/Bile-duct	62	75	69	19	7.1	19.7
55-59	Male	Current	old_3	Lung	292	69	50	37	5.9	9.4
55-59	Male	Current	old_3	Neuroendocrine	461	92	90	13	3.5	26.5
55-59	Male	Current	old_3	Lymphoid Neoplasm	84	34	26	10	48.7	41.8
55-59	Male	Current	old_3	Melanoma	3	30	23	9	NM	42.3
55-59	Male	Current	old_3	Myeloid Neoplasm	0	9	0	9	NM	42.3
55-59	Male	Current	old_3	Ovary	0	NA	NA	NA	NA	NA
55-59	Male	Current	old_3	Pancreas, Gallbladder	63	45	31	19	15.5	20.9
55-59	Male	Current	old_3	Plasma Cell Neoplasm	36	21	18	4	NM	95.5
55-59	Male	Current	old_3	Prostate	46	42	31	17	74.4	19.4
55-59	Male	Current	old_3	Sarcoma	9	42	28	19	11.7	17.9
55-59	Male	Current	old_3	Thyroid	0	9	0	9	NM	42.4
55-59	Male	Current	old_3	Stomach, Esophagus	59	47	38	14	10.8	27.7
55-59	Male	Current	old_3	Uterus	0	NA	NA	NA	NA	NA
55-59	Male	Current	old_4	Anus	8	20	13	8	39.2	46.7
55-59	Male	Current	old_4	Bladder and Urothelial	12	58	52	11	8.8	34.8
55-59	Male	Current	old_4	Breast	56	12	1	12	730.5	33.5
55-59	Male	Current	old_4	Cervix	0	NA	NA	NA	NA	NA
55-59	Male	Current	old_4	Colon/Rectum	134	46	42	8	8.1	50.9
55-59	Male	Current	old_4	Head and Neck	139	76	66	30	8.5	11.3
55-59	Male	Current	old_4	Kidney	9	41	25	20	14.3	16.6
55-59	Male	Current	old_4	Liver/Bile-duct	52	71	65	17	7	22
55-59	Male	Current	old_4	Lung	276	67	49	35	6	10
55-59	Male	Current	old_4	Neuroendocrine	429	91	90	11	3.5	28.8
55-59	Male	Current	old_4	Lymphoid Neoplasm	79	30	23	9	55.2	45.9
55-59	Male	Current	old_4	Melanoma	3	22	15	8	NM	46.5
55-59	Male	Current	old_4	Myeloid Neoplasm	0	8	0	8	NM	46.4
55-59	Male	Current	old_4	Ovary	0	NA	NA	NA	NA	NA
55-59	Male	Current	old_4	Pancreas, Gallbladder	57	39	27	17	17.4	23
55-59	Male	Current	old_4	Plasma Cell Neoplasm	35	19	16	4	NM	105.7
55-59	Male	Current	old_4	Prostate	40	35	23	16	114.9	20.9
55-59	Male	Current	old_4	Sarcoma	8	37	24	17	13.3	19.2
55-59	Male	Current	old_4	Thyroid	0	8	0	8	NM	46.5
55-59	Male	Current	old_4	Stomach, Esophagus	54	42	34	12	12.1	30.7
55-59	Male	Current	old_4	Uterus	0	NA	NA	NA	NA	NA
55-59	Male	Former	old_3	Anus	8	18	14	5	35.7	97.2
55-59	Male	Former	old_3	Bladder and Urothelial	10	52	47	8	10.6	49.7
55-59	Male	Former	old_3	Breast	53	7	1	6	556.5	69.1
55-59	Male	Former	old_3	Cervix	0	NA	NA	NA	NA	NA
55-59	Male	Former	old_3	Colon/Rectum	124	42	39	6	8.9	90.6
55-59	Male	Former	old_3	Head and Neck	75	56	48	16	12.2	24.2
55-59	Male	Former	old_3	Kidney	9	41	33	12	11.8	29.9
55-59	Male	Former	old_3	Liver/Bile-duct	46	66	62	12	7.9	35.3
55-59	Male	Former	old_3	Lung	152	40	28	17	10.7	22.2
55-59	Male	Former	old_3	Neuroendocrine	160	76	75	5	4.2	68.6
55-59	Male	Former	old_3	Lymphoid Neoplasm	81	32	27	6	47.1	82.4
55-59	Male	Former	old_3	Melanoma	3	28	24	5	NM	96.2
55-59	Male	Former	old_3	Myeloid Neoplasm	0	5	0	4	NM	96
55-59	Male	Former	old_3	Ovary	0	NA	NA	NA	NA	NA
55-59	Male	Former	old_3	Pancreas, Gallbladder	52	33	24	11	20.1	39.8
55-59	Male	Former	old_3	Plasma Cell Neoplasm	35	20	18	2	NM	198.5
55-59	Male	Former	old_3	Prostate	42	38	33	7	68.9	50.6
55-59	Male	Former	old_3	Sarcoma	8	36	31	8	10.7	47.7
55-59	Male	Former	old_3	Thyroid	0	5	0	5	NM	96.2
55-59	Male	Former	old_3	Stomach, Esophagus	48	36	30	8	13.7	57.7
55-59	Male	Former	old_3	Uterus	0	NA	NA	NA	NA	NA
55-59	Male	Former	old_4	Anus	8	17	13	4	37.7	109.3
55-59	Male	Former	old_4	Bladder and Urothelial	9	45	42	7	11.3	60.7
55-59	Male	Former	old_4	Breast	52	6	1	5	683.9	76.7
55-59	Male	Former	old_4	Cervix	0	NA	NA	NA	NA	NA
55-59	Male	Former	old_4	Colon/Rectum	120	40	37	4	9.1	106.1
55-59	Male	Former	old_4	Head and Neck	69	52	44	14	12.8	26.6
55-59	Male	Former	old_4	Kidney	8	33	25	11	14.3	33.9
55-59	Male	Former	old_4	Liver/Bile-duct	39	61	57	10	8.1	40.8
55-59	Male	Former	old_4	Lung	146	38	27	15	11.2	24.1
55-59	Male	Former	old_4	Neuroendocrine	151	75	73	5	4.3	76.1
55-59	Male	Former	old_4	Lymphoid Neoplasm	77	28	24	5	53.5	92.7
55-59	Male	Former	old_4	Melanoma	3	19	15	4	NM	108.1
55-59	Male	Former	old_4	Myeloid Neoplasm	0	4	0	4	NM	108
55-59	Male	Former	old_4	Ovary	0	NA	NA	NA	NA	NA
55-59	Male	Former	old_4	Pancreas, Gallbladder	48	27	20	9	23.4	45.1
55-59	Male	Former	old_4	Plasma Cell Neoplasm	34	18	16	2	NM	224.4
55-59	Male	Former	old_4	Prostate	37	30	25	6	106	55.6
55-59	Male	Former	old_4	Sarcoma	8	31	26	7	12.2	52.1
55-59	Male	Former	old_4	Thyroid	0	4	0	4	NM	108.2
55-59	Male	Former	old_4	Stomach, Esophagus	45	31	26	6	15.8	65.9
55-59	Male	Former	old_4	Uterus	0	NA	NA	NA	NA	NA
55-59	Male	Never	old_3	Anus	8	17	14	3	35.1	193.4
55-59	Male	Never	old_3	Bladder and Urothelial	7	34	30	6	18.1	78.1
55-59	Male	Never	old_3	Breast	51	5	1	4	542.1	132.1
55-59	Male	Never	old_3	Cervix	0	NA	NA	NA	NA	NA
55-59	Male	Never	old_3	Colon/Rectum	115	37	35	4	9.9	155.2
55-59	Male	Never	old_3	Head and Neck	55	40	35	8	16.7	65
55-59	Male	Never	old_3	Kidney	8	33	27	8	14.4	48.4
55-59	Male	Never	old_3	Liver/Bile-duct	37	59	55	9	9	48.5
55-59	Male	Never	old_3	Lung	104	12	6	7	49.9	70.6
55-59	Male	Never	old_3	Neuroendocrine	58	34	32	3	9.7	172.2
55-59	Male	Never	old_3	Lymphoid Neoplasm	80	31	28	4	46.5	132.2
55-59	Male	Never	old_3	Melanoma	3	27	25	3	NM	189.3
55-59	Male	Never	old_3	Myeloid Neoplasm	0	3	0	3	NM	189.1
55-59	Male	Never	old_3	Ovary	0	NA	NA	NA	NA	NA
55-59	Male	Never	old_3	Pancreas, Gallbladder	49	29	24	7	20.6	67.8
55-59	Male	Never	old_3	Plasma Cell Neoplasm	35	19	18	1	NM	331.5
55-59	Male	Never	old_3	Prostate	41	36	34	3	66.9	146.9
55-59	Male	Never	old_3	Sarcoma	8	34	32	3	10.4	152.2
55-59	Male	Never	old_3	Thyroid	0	3	0	3	NM	189.4
55-59	Male	Never	old_3	Stomach, Esophagus	41	25	20	5	19.9	93.8
55-59	Male	Never	old_3	Uterus	0	NA	NA	NA	NA	NA
55-59	Male	Never	old_4	Anus	8	15	13	2	37.2	224.3
55-59	Male	Never	old_4	Bladder and Urothelial	7	28	24	4	20.2	98.8
55-59	Male	Never	old_4	Breast	51	4	1	3	668	149.5
55-59	Male	Never	old_4	Cervix	0	NA	NA	NA	NA	NA
55-59	Male	Never	old_4	Colon/Rectum	111	35	33	3	10.1	190.2
55-59	Male	Never	old_4	Head and Neck	52	36	32	6	17.9	75.6
55-59	Male	Never	old_4	Kidney	7	26	20	7	17.8	57.4
55-59	Male	Never	old_4	Liver/Bile-duct	32	53	49	7	9.3	58.1
55-59	Male	Never	old_4	Lung	102	11	6	5	53.2	80.2
55-59	Male	Never	old_4	Neuroendocrine	56	32	30	2	10.3	199.3
55-59	Male	Never	old_4	Lymphoid Neoplasm	76	27	24	3	52.8	152.4
55-59	Male	Never	old_4	Melanoma	3	18	16	2	NM	219.2
55-59	Male	Never	old_4	Myeloid Neoplasm	0	2	0	2	NM	219
55-59	Male	Never	old_4	Ovary	0	NA	NA	NA	NA	NA
55-59	Male	Never	old_4	Pancreas, Gallbladder	46	24	20	6	24.1	79.1
55-59	Male	Never	old_4	Plasma Cell Neoplasm	34	17	16	1	NM	382.6
55-59	Male	Never	old_4	Prostate	36	28	26	3	102.9	166.8
55-59	Male	Never	old_4	Sarcoma	7	29	27	3	11.8	172.1
55-59	Male	Never	old_4	Thyroid	0	2	0	2	NM	219.3
55-59	Male	Never	old_4	Stomach, Esophagus	39	20	16	4	24.3	110.9
55-59	Male	Never	old_4	Uterus	0	NA	NA	NA	NA	NA
60-64	Female	Any	old_3	Anus	11	48	20	35	34.9	9.9
60-64	Female	Any	old_3	Bladder and Urothelial	7	36	30	8	17.8	52.7
60-64	Female	Any	old_3	Breast	116	64	60	8	11.9	53
60-64	Female	Any	old_3	Cervix	8	40	37	5	9.3	84
60-64	Female	Any	old_3	Colon/Rectum	110	43	39	7	9	58.7
60-64	Female	Any	old_3	Head and Neck	51	44	27	24	20.9	15
60-64	Female	Any	old_3	Kidney	7	34	21	16	21.4	23.5
60-64	Female	Any	old_3	Liver/Bile-duct	23	43	33	15	14	27
60-64	Female	Any	old_3	Lung	148	47	33	20	8.9	17.5
60-64	Female	Any	old_3	Neuroendocrine	190	83	81	7	3.9	51.7
60-64	Female	Any	old_3	Lymphoid Neoplasm	73	34	29	7	56.6	64.5
60-64	Female	Any	old_3	Melanoma	2	22	17	6	NM	69.9
60-64	Female	Any	old_3	Myeloid Neoplasm	0	6	0	6	NM	69.7
60-64	Female	Any	old_3	Ovary	42	46	42	7	6.7	70.6
60-64	Female	Any	old_3	Pancreas, Gallbladder	50	39	31	12	15.9	34.8
60-64	Female	Any	old_3	Plasma Cell Neoplasm	31	23	21	3	NM	149.7
60-64	Female	Any	old_3	Prostate	0	NA	NA	NA	NA	NA
60-64	Female	Any	old_3	Sarcoma	9	50	29	29	11.8	14.6
60-64	Female	Any	old_3	Thyroid	0	6	0	6	NM	69.9
60-64	Female	Any	old_3	Stomach, Esophagus	36	26	17	10	22	42.2
60-64	Female	Any	old_3	Uterus	91	30	20	13	35.4	25.7
60-64	Female	Any	old_4	Anus	10	44	20	31	34.8	10.9
60-64	Female	Any	old_4	Bladder and Urothelial	6	30	25	7	19.6	61.5
60-64	Female	Any	old_4	Breast	98	57	54	7	12.4	59
60-64	Female	Any	old_4	Cervix	7	35	32	4	10.1	93.6
60-64	Female	Any	old_4	Colon/Rectum	105	41	37	6	9.1	67.8
60-64	Female	Any	old_4	Head and Neck	47	40	24	21	22.3	16.4
60-64	Female	Any	old_4	Kidney	7	27	16	13	26.8	26.4
60-64	Female	Any	old_4	Liver/Bile-duct	21	37	28	13	15.1	31
60-64	Female	Any	old_4	Lung	142	45	32	18	9.2	18.8
60-64	Female	Any	old_4	Neuroendocrine	178	81	80	6	4	57.3
60-64	Female	Any	old_4	Lymphoid Neoplasm	68	30	25	6	63.9	72.3
60-64	Female	Any	old_4	Melanoma	2	15	10	5	NM	78.3
60-64	Female	Any	old_4	Myeloid Neoplasm	0	5	0	5	NM	78.1
60-64	Female	Any	old_4	Ovary	39	41	37	6	7.3	79.8
60-64	Female	Any	old_4	Pancreas, Gallbladder	45	33	26	10	18.4	39.2
60-64	Female	Any	old_4	Plasma Cell Neoplasm	30	21	19	2	NM	168.9
60-64	Female	Any	old_4	Prostate	0	NA	NA	NA	NA	NA
60-64	Female	Any	old_4	Sarcoma	8	43	25	24	12.9	16.1
60-64	Female	Any	old_4	Thyroid	0	5	0	5	NM	78.3
60-64	Female	Any	old_4	Stomach, Esophagus	34	21	13	9	27.6	48
60-64	Female	Any	old_4	Uterus	85	24	15	11	40.9	29.6
60-64	Female	Current	old_3	Anus	13	56	17	47	41	7.4
60-64	Female	Current	old_3	Bladder and Urothelial	9	54	46	15	11	24.6
60-64	Female	Current	old_3	Breast	121	65	58	17	12.4	22.2
60-64	Female	Current	old_3	Cervix	9	52	45	12	7.5	31.5
60-64	Female	Current	old_3	Colon/Rectum	129	52	45	13	7.8	29.5
60-64	Female	Current	old_3	Head and Neck	93	69	43	46	12.8	7.2
60-64	Female	Current	old_3	Kidney	9	46	23	30	19.9	11.1
60-64	Female	Current	old_3	Liver/Bile-duct	31	57	42	26	11	14.3
60-64	Female	Current	old_3	Lung	356	78	58	47	5.1	7.1
60-64	Female	Current	old_3	Neuroendocrine	684	95	94	18	3.4	18.1
60-64	Female	Current	old_3	Lymphoid Neoplasm	76	37	27	14	59.6	29
60-64	Female	Current	old_3	Melanoma	3	27	16	13	NM	28.1
60-64	Female	Current	old_3	Myeloid Neoplasm	0	13	0	13	NM	28
60-64	Female	Current	old_3	Ovary	44	48	40	13	7	29.7
60-64	Female	Current	old_3	Pancreas, Gallbladder	61	51	37	22	13.2	16.6
60-64	Female	Current	old_3	Plasma Cell Neoplasm	32	25	20	6	NM	63.6
60-64	Female	Current	old_3	Prostate	0	NA	NA	NA	NA	NA
60-64	Female	Current	old_3	Sarcoma	10	55	26	40	13.2	9.4
60-64	Female	Current	old_3	Thyroid	0	13	0	13	NM	28.1
60-64	Female	Current	old_3	Stomach, Esophagus	44	39	24	20	15.7	19.2
60-64	Female	Current	old_3	Uterus	94	32	19	15	36.3	21
60-64	Female	Current	old_4	Anus	12	52	17	42	40.3	7.9
60-64	Female	Current	old_4	Bladder and Urothelial	8	48	40	13	11.8	27.4
60-64	Female	Current	old_4	Breast	102	59	51	15	13	24
60-64	Female	Current	old_4	Cervix	9	47	40	10	8.1	34.2
60-64	Female	Current	old_4	Colon/Rectum	123	50	43	11	7.9	32.8
60-64	Female	Current	old_4	Head and Neck	84	66	40	43	13.2	7.6
60-64	Female	Current	old_4	Kidney	8	40	17	28	24.5	11.9
60-64	Female	Current	old_4	Liver/Bile-duct	27	51	37	23	11.6	15.7
60-64	Female	Current	old_4	Lung	334	76	57	45	5.2	7.4
60-64	Female	Current	old_4	Neuroendocrine	635	95	94	16	3.4	19.5
60-64	Female	Current	old_4	Lymphoid Neoplasm	72	33	24	12	67.2	31.5
60-64	Female	Current	old_4	Melanoma	2	20	10	12	NM	30.5
60-64	Female	Current	old_4	Myeloid Neoplasm	0	12	0	11	NM	30.5
60-64	Female	Current	old_4	Ovary	40	43	36	12	7.6	32.3
60-64	Female	Current	old_4	Pancreas, Gallbladder	55	45	32	19	14.8	18
60-64	Female	Current	old_4	Plasma Cell Neoplasm	31	22	18	5	NM	69.9
60-64	Female	Current	old_4	Prostate	0	NA	NA	NA	NA	NA
60-64	Female	Current	old_4	Sarcoma	9	50	22	35	14.5	10
60-64	Female	Current	old_4	Thyroid	0	12	0	12	NM	30.5
60-64	Female	Current	old_4	Stomach, Esophagus	41	34	20	18	18.7	21
60-64	Female	Current	old_4	Uterus	87	26	15	13	42	23.8
60-64	Female	Former	old_3	Anus	12	51	19	39	36.8	8.8
60-64	Female	Former	old_3	Bladder and Urothelial	7	42	36	9	14.4	46.9
60-64	Female	Former	old_3	Breast	116	64	60	9	11.9	48
60-64	Female	Former	old_3	Cervix	8	44	41	6	8.3	75.2
60-64	Female	Former	old_3	Colon/Rectum	113	45	40	8	8.7	54.5
60-64	Female	Former	old_3	Head and Neck	52	46	26	27	21.5	13.3
60-64	Female	Former	old_3	Kidney	7	37	24	17	18.9	21.8
60-64	Female	Former	old_3	Liver/Bile-duct	24	45	35	16	13.1	25.7
60-64	Female	Former	old_3	Lung	161	51	37	23	8.1	15.4
60-64	Female	Former	old_3	Neuroendocrine	220	85	84	8	3.8	45.8
60-64	Female	Former	old_3	Lymphoid Neoplasm	73	34	29	8	56.9	59
60-64	Female	Former	old_3	Melanoma	2	22	17	7	NM	62.7
60-64	Female	Former	old_3	Myeloid Neoplasm	0	7	0	6	NM	62.6
60-64	Female	Former	old_3	Ovary	42	46	41	7	6.7	64.2
60-64	Female	Former	old_3	Pancreas, Gallbladder	49	39	30	12	16.5	31.8
60-64	Female	Former	old_3	Plasma Cell Neoplasm	31	23	21	3	NM	136.1
60-64	Female	Former	old_3	Prostate	0	NA	NA	NA	NA	NA
60-64	Female	Former	old_3	Sarcoma	9	50	29	30	11.9	14
60-64	Female	Former	old_3	Thyroid	0	7	0	7	NM	62.7
60-64	Female	Former	old_3	Stomach, Esophagus	37	28	19	11	19.6	39.3
60-64	Female	Former	old_3	Uterus	91	30	19	13	35.4	25.3
60-64	Female	Former	old_4	Anus	11	47	19	35	36.5	9.6
60-64	Female	Former	old_4	Bladder and Urothelial	7	36	31	7	15.7	54.6
60-64	Female	Former	old_4	Breast	98	57	53	7	12.5	53.2
60-64	Female	Former	old_4	Cervix	8	39	36	5	9	83.6
60-64	Female	Former	old_4	Colon/Rectum	108	43	39	7	8.8	62.7
60-64	Female	Former	old_4	Head and Neck	49	41	23	24	23	14.4
60-64	Female	Former	old_4	Kidney	7	30	18	14	23.5	24.3
60-64	Female	Former	old_4	Liver/Bile-duct	22	39	30	13	14.1	29.4
60-64	Female	Former	old_4	Lung	154	49	35	21	8.4	16.5
60-64	Female	Former	old_4	Neuroendocrine	206	84	83	7	3.9	50.6
60-64	Female	Former	old_4	Lymphoid Neoplasm	68	30	25	7	64.2	65.9
60-64	Female	Former	old_4	Melanoma	2	15	10	6	NM	70
60-64	Female	Former	old_4	Myeloid Neoplasm	0	6	0	5	NM	69.9
60-64	Female	Former	old_4	Ovary	39	41	37	6	7.3	72.2
60-64	Female	Former	old_4	Pancreas, Gallbladder	45	33	25	11	19.1	35.8
60-64	Female	Former	old_4	Plasma Cell Neoplasm	30	21	19	3	NM	153.1
60-64	Female	Former	old_4	Prostate	0	NA	NA	NA	NA	NA
60-64	Female	Former	old_4	Sarcoma	8	44	25	25	13	15.4
60-64	Female	Former	old_4	Thyroid	0	6	0	6	NM	70
60-64	Female	Former	old_4	Stomach, Esophagus	35	23	15	9	24.2	44.5
60-64	Female	Former	old_4	Uterus	85	24	15	11	41	29.1
60-64	Female	Never	old_3	Anus	11	45	22	30	32.8	11.7
60-64	Female	Never	old_3	Bladder and Urothelial	6	26	21	6	26.8	80.5
60-64	Female	Never	old_3	Breast	115	63	61	5	11.8	89.9
60-64	Female	Never	old_3	Cervix	7	34	32	3	10.6	159.6
60-64	Female	Never	old_3	Colon/Rectum	104	40	37	6	9.5	81.8
60-64	Female	Never	old_3	Head and Neck	40	29	18	14	31.3	28
60-64	Female	Never	old_3	Kidney	7	28	20	11	23.1	37.4
60-64	Female	Never	old_3	Liver/Bile-duct	21	37	29	12	15.9	36.7
60-64	Female	Never	old_3	Lung	94	16	9	8	32.2	52.4
60-64	Female	Never	old_3	Neuroendocrine	63	47	45	4	7.1	118.7
60-64	Female	Never	old_3	Lymphoid Neoplasm	72	33	29	5	55.8	99.5
60-64	Female	Never	old_3	Melanoma	2	20	17	4	NM	122.6
60-64	Female	Never	old_3	Myeloid Neoplasm	0	4	0	4	NM	122.4
60-64	Female	Never	old_3	Ovary	41	45	42	5	6.6	116.5
60-64	Female	Never	old_3	Pancreas, Gallbladder	47	36	30	8	16.8	52.8
60-64	Female	Never	old_3	Plasma Cell Neoplasm	31	22	21	2	NM	237.2
60-64	Female	Never	old_3	Prostate	0	NA	NA	NA	NA	NA
60-64	Female	Never	old_3	Sarcoma	9	48	30	26	11.4	17.7
60-64	Female	Never	old_3	Thyroid	0	4	0	4	NM	122.7
60-64	Female	Never	old_3	Stomach, Esophagus	34	20	14	8	26.7	65
60-64	Female	Never	old_3	Uterus	91	29	20	12	35.1	27.3
60-64	Female	Never	old_4	Anus	10	41	21	26	33	13.1
60-64	Female	Never	old_4	Bladder and Urothelial	5	21	17	5	30.2	97.9
60-64	Female	Never	old_4	Breast	96	56	54	4	12.3	102.6
60-64	Female	Never	old_4	Cervix	7	30	28	3	11.7	183.9
60-64	Female	Never	old_4	Colon/Rectum	100	38	35	5	9.7	97.3
60-64	Female	Never	old_4	Head and Neck	38	26	15	12	34.1	31.8
60-64	Female	Never	old_4	Kidney	6	22	14	9	29.2	44
60-64	Female	Never	old_4	Liver/Bile-duct	19	32	25	10	17.3	43.8
60-64	Female	Never	old_4	Lung	92	15	9	7	34.2	58.8
60-64	Female	Never	old_4	Neuroendocrine	60	45	43	3	7.4	137.3
60-64	Female	Never	old_4	Lymphoid Neoplasm	67	29	25	4	63.1	114.6
60-64	Female	Never	old_4	Melanoma	2	13	11	3	NM	141.9
60-64	Female	Never	old_4	Myeloid Neoplasm	0	3	0	3	NM	141.7
60-64	Female	Never	old_4	Ovary	38	40	38	4	7.2	136.5
60-64	Female	Never	old_4	Pancreas, Gallbladder	43	30	25	7	19.5	61.4
60-64	Female	Never	old_4	Plasma Cell Neoplasm	30	20	19	2	NM	274.5
60-64	Female	Never	old_4	Prostate	0	NA	NA	NA	NA	NA
60-64	Female	Never	old_4	Sarcoma	8	41	26	21	12.5	19.9
60-64	Female	Never	old_4	Thyroid	0	3	0	3	NM	141.9
60-64	Female	Never	old_4	Stomach, Esophagus	32	16	10	6	34.4	76.7
60-64	Female	Never	old_4	Uterus	84	24	15	10	40.6	31.8
60-64	Male	Any	old_3	Anus	8	19	14	7	33.1	66.9
60-64	Male	Any	old_3	Bladder and Urothelial	13	61	56	11	10	38.3
60-64	Male	Any	old_3	Breast	55	11	2	9	431.4	47.8
60-64	Male	Any	old_3	Cervix	0	NA	NA	NA	NA	NA
60-64	Male	Any	old_3	Colon/Rectum	142	50	45	8	7.5	63.7
60-64	Male	Any	old_3	Head and Neck	95	65	55	23	9.8	17.2
60-64	Male	Any	old_3	Kidney	11	48	36	18	11	21.8
60-64	Male	Any	old_3	Liver/Bile-duct	50	69	63	17	7.9	25.8
60-64	Male	Any	old_3	Lung	195	53	38	25	8.4	15.5
60-64	Male	Any	old_3	Neuroendocrine	252	85	83	9	4	45.6
60-64	Male	Any	old_3	Lymphoid Neoplasm	92	40	34	8	35	58.8
60-64	Male	Any	old_3	Melanoma	3	37	32	7	NM	66.3
60-64	Male	Any	old_3	Myeloid Neoplasm	0	7	0	7	NM	66.2
60-64	Male	Any	old_3	Ovary	0	NA	NA	NA	NA	NA
60-64	Male	Any	old_3	Pancreas, Gallbladder	63	44	35	14	16.3	31.2
60-64	Male	Any	old_3	Plasma Cell Neoplasm	39	28	26	3	NM	136
60-64	Male	Any	old_3	Prostate	53	51	45	11	43.2	34
60-64	Male	Any	old_3	Sarcoma	9	44	36	12	9.6	31.8
60-64	Male	Any	old_3	Thyroid	0	7	0	7	NM	66.4
60-64	Male	Any	old_3	Stomach, Esophagus	55	43	36	12	11.8	40.5
60-64	Male	Any	old_3	Uterus	0	NA	NA	NA	NA	NA
60-64	Male	Any	old_4	Anus	8	18	13	6	35	74.7
60-64	Male	Any	old_4	Bladder and Urothelial	11	55	50	9	10.2	45.9
60-64	Male	Any	old_4	Breast	54	9	1	8	525.8	52.7
60-64	Male	Any	old_4	Cervix	0	NA	NA	NA	NA	NA
60-64	Male	Any	old_4	Colon/Rectum	136	47	43	7	7.6	73.9
60-64	Male	Any	old_4	Head and Neck	86	62	51	21	10.1	18.6
60-64	Male	Any	old_4	Kidney	9	39	28	16	13.1	24.4
60-64	Male	Any	old_4	Liver/Bile-duct	43	64	58	14	8	29.4
60-64	Male	Any	old_4	Lung	186	51	37	23	8.7	16.6
60-64	Male	Any	old_4	Neuroendocrine	235	84	82	8	4.1	50.2
60-64	Male	Any	old_4	Lymphoid Neoplasm	86	35	30	7	39.6	65.6
60-64	Male	Any	old_4	Melanoma	3	26	21	6	NM	74.1
60-64	Male	Any	old_4	Myeloid Neoplasm	0	6	0	6	NM	73.9
60-64	Male	Any	old_4	Ovary	0	NA	NA	NA	NA	NA
60-64	Male	Any	old_4	Pancreas, Gallbladder	56	38	30	12	18.4	35
60-64	Male	Any	old_4	Plasma Cell Neoplasm	37	25	23	3	NM	153.1
60-64	Male	Any	old_4	Prostate	45	42	35	10	61	37.1
60-64	Male	Any	old_4	Sarcoma	8	38	30	11	10.8	34.6
60-64	Male	Any	old_4	Thyroid	0	6	0	6	NM	74.1
60-64	Male	Any	old_4	Stomach, Esophagus	50	38	31	10	13.2	45.7
60-64	Male	Any	old_4	Uterus	0	NA	NA	NA	NA	NA
60-64	Male	Current	old_3	Anus	9	25	13	13	35.3	29.6
60-64	Male	Current	old_3	Bladder and Urothelial	20	75	69	18	7.8	22
60-64	Male	Current	old_3	Breast	61	19	1	18	479.1	22
60-64	Male	Current	old_3	Cervix	0	NA	NA	NA	NA	NA
60-64	Male	Current	old_3	Colon/Rectum	167	57	50	14	6.8	31.7
60-64	Male	Current	old_3	Head and Neck	196	83	70	44	7.6	8.3
60-64	Male	Current	old_3	Kidney	13	57	37	32	10.6	11.5
60-64	Male	Current	old_3	Liver/Bile-duct	71	78	70	27	7.1	15
60-64	Male	Current	old_3	Lung	427	79	58	49	5.5	7.5
60-64	Male	Current	old_3	Neuroendocrine	749	95	94	19	3.6	18.6
60-64	Male	Current	old_3	Lymphoid Neoplasm	97	43	33	15	36.7	29.6
60-64	Male	Current	old_3	Melanoma	4	40	31	13	NM	29.5
60-64	Male	Current	old_3	Myeloid Neoplasm	0	14	0	13	NM	29.4
60-64	Male	Current	old_3	Ovary	0	NA	NA	NA	NA	NA
60-64	Male	Current	old_3	Pancreas, Gallbladder	78	55	40	25	14	16.1
60-64	Male	Current	old_3	Plasma Cell Neoplasm	40	30	25	6	NM	64.9
60-64	Male	Current	old_3	Prostate	59	56	41	25	47.7	13.9
60-64	Male	Current	old_3	Sarcoma	10	50	31	27	10.9	12.9
60-64	Male	Current	old_3	Thyroid	0	14	0	14	NM	29.5
60-64	Male	Current	old_3	Stomach, Esophagus	74	58	47	21	9.1	20.2
60-64	Male	Current	old_3	Uterus	0	NA	NA	NA	NA	NA
60-64	Male	Current	old_4	Anus	9	23	12	12	37.1	32.2
60-64	Male	Current	old_4	Bladder and Urothelial	16	70	65	15	7.8	25
60-64	Male	Current	old_4	Breast	59	17	1	16	578.7	23.8
60-64	Male	Current	old_4	Cervix	0	NA	NA	NA	NA	NA
60-64	Male	Current	old_4	Colon/Rectum	159	55	49	12	6.8	35.3
60-64	Male	Current	old_4	Head and Neck	172	81	68	41	7.7	8.7
60-64	Male	Current	old_4	Kidney	11	50	30	29	12.5	12.4
60-64	Male	Current	old_4	Liver/Bile-duct	59	74	66	24	7	16.4
60-64	Male	Current	old_4	Lung	400	77	58	46	5.6	7.8
60-64	Male	Current	old_4	Neuroendocrine	696	94	93	17	3.6	20
60-64	Male	Current	old_4	Lymphoid Neoplasm	90	38	29	13	41.4	32.3
60-64	Male	Current	old_4	Melanoma	3	30	20	12	NM	32.1
60-64	Male	Current	old_4	Myeloid Neoplasm	0	12	0	12	NM	32
60-64	Male	Current	old_4	Ovary	0	NA	NA	NA	NA	NA
60-64	Male	Current	old_4	Pancreas, Gallbladder	69	50	35	22	15.4	17.5
60-64	Male	Current	old_4	Plasma Cell Neoplasm	38	27	23	5	NM	71.6
60-64	Male	Current	old_4	Prostate	50	48	32	23	67.9	14.9
60-64	Male	Current	old_4	Sarcoma	10	45	27	25	12.2	13.7
60-64	Male	Current	old_4	Thyroid	0	12	0	12	NM	32.2
60-64	Male	Current	old_4	Stomach, Esophagus	66	53	42	18	9.8	22
60-64	Male	Current	old_4	Uterus	0	NA	NA	NA	NA	NA
60-64	Male	Former	old_3	Anus	8	19	14	7	33.1	67.5
60-64	Male	Former	old_3	Bladder and Urothelial	14	65	60	12	9.2	36.6
60-64	Male	Former	old_3	Breast	55	10	2	9	430.8	48.7
60-64	Male	Former	old_3	Cervix	0	NA	NA	NA	NA	NA
60-64	Male	Former	old_3	Colon/Rectum	145	50	46	8	7.4	63.1
60-64	Male	Former	old_3	Head and Neck	89	63	52	23	10.4	17.4
60-64	Male	Former	old_3	Kidney	11	50	39	18	10.2	22.3
60-64	Male	Former	old_3	Liver/Bile-duct	51	70	64	17	7.8	26.5
60-64	Male	Former	old_3	Lung	192	52	37	24	8.6	15.9
60-64	Male	Former	old_3	Neuroendocrine	243	84	83	8	4.1	46.9
60-64	Male	Former	old_3	Lymphoid Neoplasm	93	40	34	8	35.1	59.2
60-64	Male	Former	old_3	Melanoma	3	37	32	7	NM	67
60-64	Male	Former	old_3	Myeloid Neoplasm	0	7	0	6	NM	66.8
60-64	Male	Former	old_3	Ovary	0	NA	NA	NA	NA	NA
60-64	Male	Former	old_3	Pancreas, Gallbladder	61	43	33	14	17.1	30.9
60-64	Male	Former	old_3	Plasma Cell Neoplasm	39	28	26	3	NM	137.1
60-64	Male	Former	old_3	Prostate	53	51	45	11	43.1	34.9
60-64	Male	Former	old_3	Sarcoma	9	43	36	12	9.6	32.7
60-64	Male	Former	old_3	Thyroid	0	7	0	7	NM	67.1
60-64	Male	Former	old_3	Stomach, Esophagus	57	45	38	11	11	41.7
60-64	Male	Former	old_3	Uterus	0	NA	NA	NA	NA	NA
60-64	Male	Former	old_4	Anus	8	18	13	6	35	75.6
60-64	Male	Former	old_4	Bladder and Urothelial	12	59	55	9	9.4	44.1
60-64	Male	Former	old_4	Breast	54	9	1	8	525	53.8
60-64	Male	Former	old_4	Cervix	0	NA	NA	NA	NA	NA
60-64	Male	Former	old_4	Colon/Rectum	138	48	44	7	7.5	73.4
60-64	Male	Former	old_4	Head and Neck	80	59	48	21	10.8	18.8
60-64	Male	Former	old_4	Kidney	9	41	31	15	12	24.9
60-64	Male	Former	old_4	Liver/Bile-duct	43	65	59	14	7.9	30.3
60-64	Male	Former	old_4	Lung	183	50	36	22	8.9	17.1
60-64	Male	Former	old_4	Neuroendocrine	227	83	82	7	4.1	51.7
60-64	Male	Former	old_4	Lymphoid Neoplasm	86	35	30	7	39.6	66.2
60-64	Male	Former	old_4	Melanoma	3	26	21	6	NM	74.9
60-64	Male	Former	old_4	Myeloid Neoplasm	0	6	0	6	NM	74.8
60-64	Male	Former	old_4	Ovary	0	NA	NA	NA	NA	NA
60-64	Male	Former	old_4	Pancreas, Gallbladder	55	37	28	12	19.4	34.8
60-64	Male	Former	old_4	Plasma Cell Neoplasm	37	25	23	3	NM	154.6
60-64	Male	Former	old_4	Prostate	45	42	35	10	61	38
60-64	Male	Former	old_4	Sarcoma	8	38	30	11	10.8	35.5
60-64	Male	Former	old_4	Thyroid	0	6	0	6	NM	75
60-64	Male	Former	old_4	Stomach, Esophagus	52	40	34	10	12.2	47.1
60-64	Male	Former	old_4	Uterus	0	NA	NA	NA	NA	NA
60-64	Male	Never	old_3	Anus	8	17	14	4	32.2	138.7
60-64	Male	Never	old_3	Bladder and Urothelial	9	46	42	8	14.2	58.1
60-64	Male	Never	old_3	Breast	53	7	2	5	414	95.4
60-64	Male	Never	old_3	Cervix	0	NA	NA	NA	NA	NA
60-64	Male	Never	old_3	Colon/Rectum	132	45	42	6	8.1	109.7
60-64	Male	Never	old_3	Head and Neck	61	46	40	11	13.5	46.4
60-64	Male	Never	old_3	Kidney	9	41	33	12	12	37.5
60-64	Male	Never	old_3	Liver/Bile-duct	41	63	58	13	8.7	37.4
60-64	Male	Never	old_3	Lung	111	18	9	9	34.1	49.3
60-64	Male	Never	old_3	Neuroendocrine	71	46	44	4	7.6	121.8
60-64	Male	Never	old_3	Lymphoid Neoplasm	91	39	35	6	34.4	98.4
60-64	Male	Never	old_3	Melanoma	3	36	33	4	NM	136.3
60-64	Male	Never	old_3	Myeloid Neoplasm	0	4	0	4	NM	136.1
60-64	Male	Never	old_3	Ovary	0	NA	NA	NA	NA	NA
60-64	Male	Never	old_3	Pancreas, Gallbladder	57	39	33	9	17.3	54.8
60-64	Male	Never	old_3	Plasma Cell Neoplasm	39	27	26	2	NM	235.5
60-64	Male	Never	old_3	Prostate	51	49	47	4	41.5	104.2
60-64	Male	Never	old_3	Sarcoma	9	41	38	5	9.1	106
60-64	Male	Never	old_3	Thyroid	0	4	0	4	NM	136.5
60-64	Male	Never	old_3	Stomach, Esophagus	46	33	27	8	15.3	69.6
60-64	Male	Never	old_3	Uterus	0	NA	NA	NA	NA	NA
60-64	Male	Never	old_4	Anus	8	16	13	3	34.1	160.7
60-64	Male	Never	old_4	Bladder and Urothelial	8	40	36	6	15.1	73
60-64	Male	Never	old_4	Breast	52	6	1	4	506.4	107.8
60-64	Male	Never	old_4	Cervix	0	NA	NA	NA	NA	NA
60-64	Male	Never	old_4	Colon/Rectum	126	43	40	4	8.2	134.3
60-64	Male	Never	old_4	Head and Neck	57	42	36	9	14.4	53.5
60-64	Male	Never	old_4	Kidney	8	33	26	9	14.4	44.1
60-64	Male	Never	old_4	Liver/Bile-duct	36	57	52	10	8.9	44.4
60-64	Male	Never	old_4	Lung	109	16	9	8	36.1	55.6
60-64	Male	Never	old_4	Neuroendocrine	68	44	42	3	7.9	140.4
60-64	Male	Never	old_4	Lymphoid Neoplasm	84	34	31	5	38.9	112.9
60-64	Male	Never	old_4	Melanoma	3	24	22	3	NM	157.8
60-64	Male	Never	old_4	Myeloid Neoplasm	0	3	0	3	NM	157.6
60-64	Male	Never	old_4	Ovary	0	NA	NA	NA	NA	NA
60-64	Male	Never	old_4	Pancreas, Gallbladder	52	33	28	7	19.7	63.8
60-64	Male	Never	old_4	Plasma Cell Neoplasm	37	25	23	2	NM	272
60-64	Male	Never	old_4	Prostate	43	39	37	4	58.5	117.8
60-64	Male	Never	old_4	Sarcoma	8	35	32	4	10.2	119.6
60-64	Male	Never	old_4	Thyroid	0	3	0	3	NM	157.9
60-64	Male	Never	old_4	Stomach, Esophagus	43	27	22	6	18.1	82
60-64	Male	Never	old_4	Uterus	0	NA	NA	NA	NA	NA
65-69	Female	Any	old_3	Anus	11	49	21	36	31.6	10.4
65-69	Female	Any	old_3	Bladder and Urothelial	8	48	41	11	14.6	39.6
65-69	Female	Any	old_3	Breast	127	67	63	11	11.8	40.3
65-69	Female	Any	old_3	Cervix	8	41	36	7	10.1	60.9
65-69	Female	Any	old_3	Colon/Rectum	128	52	46	10	8.2	45.4
65-69	Female	Any	old_3	Head and Neck	57	50	29	30	21.8	12.6
65-69	Female	Any	old_3	Kidney	8	41	25	21	17.5	19.1
65-69	Female	Any	old_3	Liver/Bile-duct	27	50	38	20	14.4	22.5
65-69	Female	Any	old_3	Lung	191	59	43	28	8	13.2
65-69	Female	Any	old_3	Neuroendocrine	286	88	87	10	3.9	39.1
65-69	Female	Any	old_3	Lymphoid Neoplasm	83	42	36	10	38.9	49.4
65-69	Female	Any	old_3	Melanoma	2	25	19	8	NM	52.1
65-69	Female	Any	old_3	Myeloid Neoplasm	0	8	0	8	NM	51.9
65-69	Female	Any	old_3	Ovary	47	52	47	9	5.7	53
65-69	Female	Any	old_3	Pancreas, Gallbladder	59	49	40	15	16.5	27.4
65-69	Female	Any	old_3	Plasma Cell Neoplasm	35	31	28	4	NM	110
65-69	Female	Any	old_3	Prostate	0	NA	NA	NA	NA	NA
65-69	Female	Any	old_3	Sarcoma	10	55	31	34	11	11.9
65-69	Female	Any	old_3	Thyroid	0	8	0	8	NM	52.1
65-69	Female	Any	old_3	Stomach, Esophagus	40	33	22	14	18.2	33.7
65-69	Female	Any	old_3	Uterus	96	33	21	16	30.5	20.1
65-69	Female	Any	old_4	Anus	11	46	20	32	31.5	11.3
65-69	Female	Any	old_4	Bladder and Urothelial	7	41	35	9	15.5	45.8
65-69	Female	Any	old_4	Breast	106	60	56	9	12.2	44.4
65-69	Female	Any	old_4	Cervix	7	36	32	6	11	67.4
65-69	Female	Any	old_4	Colon/Rectum	122	49	45	8	8.3	52
65-69	Female	Any	old_4	Head and Neck	53	46	26	27	23.3	13.5
65-69	Female	Any	old_4	Kidney	7	34	19	18	21.5	21.1
65-69	Female	Any	old_4	Liver/Bile-duct	24	44	33	17	15.3	25.4
65-69	Female	Any	old_4	Lung	182	57	42	26	8.2	14
65-69	Female	Any	old_4	Neuroendocrine	266	88	86	9	3.9	42.9
65-69	Female	Any	old_4	Lymphoid Neoplasm	77	38	32	8	43.6	54.9
65-69	Female	Any	old_4	Melanoma	2	18	12	7	NM	57.9
65-69	Female	Any	old_4	Myeloid Neoplasm	0	7	0	7	NM	57.8
65-69	Female	Any	old_4	Ovary	43	47	43	8	6.2	59.3
65-69	Female	Any	old_4	Pancreas, Gallbladder	52	42	34	13	18.4	30.5
65-69	Female	Any	old_4	Plasma Cell Neoplasm	34	28	25	3	NM	123.3
65-69	Female	Any	old_4	Prostate	0	NA	NA	NA	NA	NA
65-69	Female	Any	old_4	Sarcoma	9	49	27	30	11.9	13
65-69	Female	Any	old_4	Thyroid	0	7	0	7	NM	57.9
65-69	Female	Any	old_4	Stomach, Esophagus	37	27	17	12	22.3	37.8
65-69	Female	Any	old_4	Uterus	89	28	16	13	35	23.1
65-69	Female	Current	old_3	Anus	14	58	17	49	37.8	7.6
65-69	Female	Current	old_3	Bladder and Urothelial	12	66	56	21	9.9	18.4
65-69	Female	Current	old_3	Breast	134	68	59	23	12.5	16.9
65-69	Female	Current	old_3	Cervix	10	53	44	17	8.4	22.8
65-69	Female	Current	old_3	Colon/Rectum	156	60	52	18	7.4	22.3
65-69	Female	Current	old_3	Head and Neck	114	75	43	56	14.6	6.3
65-69	Female	Current	old_3	Kidney	11	55	25	40	17.5	9.2
65-69	Female	Current	old_3	Liver/Bile-duct	37	64	46	35	11.9	12
65-69	Female	Current	old_3	Lung	535	85	64	59	5.3	6
65-69	Female	Current	old_3	Neuroendocrine	1083	97	96	26	3.6	14.2
65-69	Female	Current	old_3	Lymphoid Neoplasm	89	46	34	19	41.8	21.8
65-69	Female	Current	old_3	Melanoma	3	32	17	18	NM	20.7
65-69	Female	Current	old_3	Myeloid Neoplasm	0	18	0	18	NM	20.6
65-69	Female	Current	old_3	Ovary	50	54	44	18	6	21.9
65-69	Female	Current	old_3	Pancreas, Gallbladder	77	61	45	29	14.4	13.1
65-69	Female	Current	old_3	Plasma Cell Neoplasm	36	33	27	8	NM	45.4
65-69	Female	Current	old_3	Prostate	0	NA	NA	NA	NA	NA
65-69	Female	Current	old_3	Sarcoma	12	62	27	48	13	7.9
65-69	Female	Current	old_3	Thyroid	0	18	0	18	NM	20.7
65-69	Female	Current	old_3	Stomach, Esophagus	52	48	29	27	13.9	15.3
65-69	Female	Current	old_3	Uterus	100	36	20	20	31.8	16.3
65-69	Female	Current	old_4	Anus	13	54	17	44	37.1	8
65-69	Female	Current	old_4	Bladder and Urothelial	11	60	51	19	10.1	20.3
65-69	Female	Current	old_4	Breast	112	62	53	21	13	18.1
65-69	Female	Current	old_4	Cervix	9	48	39	15	9	24.6
65-69	Female	Current	old_4	Colon/Rectum	148	58	50	16	7.4	24.4
65-69	Female	Current	old_4	Head and Neck	102	72	40	54	15	6.6
65-69	Female	Current	old_4	Kidney	9	50	19	37	21.1	9.8
65-69	Female	Current	old_4	Liver/Bile-duct	32	59	41	31	12.4	12.8
65-69	Female	Current	old_4	Lung	498	84	64	57	5.4	6.2
65-69	Female	Current	old_4	Neuroendocrine	1003	97	96	24	3.6	15.1
65-69	Female	Current	old_4	Lymphoid Neoplasm	82	42	30	17	46.7	23.5
65-69	Female	Current	old_4	Melanoma	2	25	10	17	NM	22.3
65-69	Female	Current	old_4	Myeloid Neoplasm	0	17	0	16	NM	22.3
65-69	Female	Current	old_4	Ovary	46	50	40	16	6.5	23.6
65-69	Female	Current	old_4	Pancreas, Gallbladder	67	55	39	26	15.7	14
65-69	Female	Current	old_4	Plasma Cell Neoplasm	35	30	25	8	NM	49.6
65-69	Female	Current	old_4	Prostate	0	NA	NA	NA	NA	NA
65-69	Female	Current	old_4	Sarcoma	10	57	23	44	14.2	8.3
65-69	Female	Current	old_4	Thyroid	0	17	0	17	NM	22.3
65-69	Female	Current	old_4	Stomach, Esophagus	47	43	24	24	16.3	16.4
65-69	Female	Current	old_4	Uterus	92	30	16	17	36.4	18.3
65-69	Female	Former	old_3	Anus	12	52	20	40	33.3	9.3
65-69	Female	Former	old_3	Bladder and Urothelial	9	54	48	12	12.2	35.2
65-69	Female	Former	old_3	Breast	127	67	62	12	11.9	36.4
65-69	Female	Former	old_3	Cervix	8	45	40	8	9.1	54.4
65-69	Female	Former	old_3	Colon/Rectum	133	53	48	10	7.9	42
65-69	Female	Former	old_3	Head and Neck	59	52	28	33	22.7	11.2
65-69	Female	Former	old_3	Kidney	9	44	28	23	15.7	17.6
65-69	Female	Former	old_3	Liver/Bile-duct	28	53	40	21	13.6	21.4
65-69	Female	Former	old_3	Lung	212	63	46	31	7.4	11.7
65-69	Female	Former	old_3	Neuroendocrine	334	90	89	11	3.8	34.6
65-69	Female	Former	old_3	Lymphoid Neoplasm	84	43	36	11	39.2	45
65-69	Female	Former	old_3	Melanoma	2	26	18	9	NM	46.6
65-69	Female	Former	old_3	Myeloid Neoplasm	0	9	0	9	NM	46.5
65-69	Female	Former	old_3	Ovary	47	52	47	10	5.7	47.9
65-69	Female	Former	old_3	Pancreas, Gallbladder	58	48	38	16	17	25
65-69	Female	Former	old_3	Plasma Cell Neoplasm	35	31	28	4	NM	99.7
65-69	Female	Former	old_3	Prostate	0	NA	NA	NA	NA	NA
65-69	Female	Former	old_3	Sarcoma	10	55	31	36	11.1	11.5
65-69	Female	Former	old_3	Thyroid	0	9	0	9	NM	46.7
65-69	Female	Former	old_3	Stomach, Esophagus	42	36	24	15	16.4	31.3
65-69	Female	Former	old_3	Uterus	97	34	21	16	30.6	19.8
65-69	Female	Former	old_4	Anus	11	48	19	36	33	10.1
65-69	Female	Former	old_4	Bladder and Urothelial	8	47	42	10	12.7	40.7
65-69	Female	Former	old_4	Breast	106	60	56	10	12.3	40
65-69	Female	Former	old_4	Cervix	8	40	36	7	9.8	60
65-69	Female	Former	old_4	Colon/Rectum	127	51	46	9	8	47.8
65-69	Female	Former	old_4	Head and Neck	55	48	25	30	24.2	12
65-69	Female	Former	old_4	Kidney	8	37	22	20	19.1	19.4
65-69	Female	Former	old_4	Liver/Bile-duct	25	47	35	18	14.4	24
65-69	Female	Former	old_4	Lung	201	61	45	29	7.6	12.4
65-69	Female	Former	old_4	Neuroendocrine	311	89	88	10	3.9	37.8
65-69	Female	Former	old_4	Lymphoid Neoplasm	77	38	32	9	43.8	49.9
65-69	Female	Former	old_4	Melanoma	2	18	11	8	NM	51.7
65-69	Female	Former	old_4	Myeloid Neoplasm	0	8	0	8	NM	51.5
65-69	Female	Former	old_4	Ovary	43	47	43	8	6.2	53.4
65-69	Female	Former	old_4	Pancreas, Gallbladder	52	42	33	14	19.1	27.8
65-69	Female	Former	old_4	Plasma Cell Neoplasm	34	28	25	4	NM	111.5
65-69	Female	Former	old_4	Prostate	0	NA	NA	NA	NA	NA
65-69	Female	Former	old_4	Sarcoma	9	49	27	31	12.1	12.4
65-69	Female	Former	old_4	Thyroid	0	8	0	8	NM	51.7
65-69	Female	Former	old_4	Stomach, Esophagus	38	30	20	13	19.8	34.8
65-69	Female	Former	old_4	Uterus	89	28	16	14	35.1	22.7
65-69	Female	Never	old_3	Anus	11	46	22	30	29.5	12.4
65-69	Female	Never	old_3	Bladder and Urothelial	7	37	31	8	21	62.2
65-69	Female	Never	old_3	Breast	125	66	64	7	11.7	71.1
65-69	Female	Never	old_3	Cervix	7	35	32	4	11.5	121.5
65-69	Female	Never	old_3	Colon/Rectum	120	48	44	7	8.6	65.6
65-69	Female	Never	old_3	Head and Neck	43	34	20	17	31	25
65-69	Female	Never	old_3	Kidney	7	35	24	14	18.5	31.4
65-69	Female	Never	old_3	Liver/Bile-duct	24	44	34	16	16	31.7
65-69	Female	Never	old_3	Lung	103	23	14	11	24.4	39.2
65-69	Female	Never	old_3	Neuroendocrine	80	59	56	5	6	93.1
65-69	Female	Never	old_3	Lymphoid Neoplasm	82	41	37	7	38.2	79.6
65-69	Female	Never	old_3	Melanoma	2	23	19	5	NM	96.3
65-69	Female	Never	old_3	Myeloid Neoplasm	0	5	0	5	NM	96.1
65-69	Female	Never	old_3	Ovary	46	51	48	6	5.6	92.2
65-69	Female	Never	old_3	Pancreas, Gallbladder	55	45	38	10	17.1	42.8
65-69	Female	Never	old_3	Plasma Cell Neoplasm	35	30	28	3	NM	181.8
65-69	Female	Never	old_3	Prostate	0	NA	NA	NA	NA	NA
65-69	Female	Never	old_3	Sarcoma	10	53	33	30	10.5	14.5
65-69	Female	Never	old_3	Thyroid	0	5	0	5	NM	96.3
65-69	Female	Never	old_3	Stomach, Esophagus	37	26	18	10	21.2	54.5
65-69	Female	Never	old_3	Uterus	95	33	21	15	30.2	21.5
65-69	Female	Never	old_4	Anus	10	42	22	26	29.6	13.8
65-69	Female	Never	old_4	Bladder and Urothelial	6	30	26	6	22.7	75.3
65-69	Female	Never	old_4	Breast	104	59	57	6	12	80.7
65-69	Female	Never	old_4	Cervix	7	30	28	4	12.6	139.1
65-69	Female	Never	old_4	Colon/Rectum	115	46	43	6	8.7	77.6
65-69	Female	Never	old_4	Head and Neck	41	30	18	14	33.7	28.2
65-69	Female	Never	old_4	Kidney	7	27	18	12	22.8	36.5
65-69	Female	Never	old_4	Liver/Bile-duct	21	38	29	13	17.2	37.2
65-69	Female	Never	old_4	Lung	100	21	13	9	25.7	43.6
65-69	Female	Never	old_4	Neuroendocrine	76	56	54	4	6.2	106.6
65-69	Female	Never	old_4	Lymphoid Neoplasm	75	36	33	6	42.7	91.1
65-69	Female	Never	old_4	Melanoma	2	16	12	4	NM	110.7
65-69	Female	Never	old_4	Myeloid Neoplasm	0	4	0	4	NM	110.5
65-69	Female	Never	old_4	Ovary	42	46	44	5	6.1	107.2
65-69	Female	Never	old_4	Pancreas, Gallbladder	49	38	32	9	19.3	49.5
65-69	Female	Never	old_4	Plasma Cell Neoplasm	33	27	26	2	NM	209.2
65-69	Female	Never	old_4	Prostate	0	NA	NA	NA	NA	NA
65-69	Female	Never	old_4	Sarcoma	8	46	29	25	11.4	16.2
65-69	Female	Never	old_4	Thyroid	0	4	0	4	NM	110.8
65-69	Female	Never	old_4	Stomach, Esophagus	34	21	14	8	26.9	63.5
65-69	Female	Never	old_4	Uterus	88	27	16	12	34.6	24.9
65-69	Male	Any	old_3	Anus	9	24	15	10	34.5	47.9
65-69	Male	Any	old_3	Bladder and Urothelial	17	71	67	15	8.6	30.2
65-69	Male	Any	old_3	Breast	57	14	2	13	355.4	35.4
65-69	Male	Any	old_3	Cervix	0	NA	NA	NA	NA	NA
65-69	Male	Any	old_3	Colon/Rectum	170	58	52	12	7	46.6
65-69	Male	Any	old_3	Head and Neck	107	69	55	31	9.3	13
65-69	Male	Any	old_3	Kidney	12	55	40	25	10.7	16.3
65-69	Male	Any	old_3	Liver/Bile-duct	50	70	60	23	9.2	19.3
65-69	Male	Any	old_3	Lung	257	65	47	33	7.4	11.6
65-69	Male	Any	old_3	Neuroendocrine	381	90	88	13	3.9	32.6
65-69	Male	Any	old_3	Lymphoid Neoplasm	109	49	42	12	33	42.7
65-69	Male	Any	old_3	Melanoma	4	41	35	10	NM	47.6
65-69	Male	Any	old_3	Myeloid Neoplasm	0	10	0	9	NM	47.4
65-69	Male	Any	old_3	Ovary	0	NA	NA	NA	NA	NA
65-69	Male	Any	old_3	Pancreas, Gallbladder	74	53	43	17	14	26.3
65-69	Male	Any	old_3	Plasma Cell Neoplasm	45	37	34	5	NM	95.5
65-69	Male	Any	old_3	Prostate	67	61	53	16	37.3	24.5
65-69	Male	Any	old_3	Sarcoma	11	52	42	18	7.8	22.9
65-69	Male	Any	old_3	Thyroid	0	10	0	10	NM	47.7
65-69	Male	Any	old_3	Stomach, Esophagus	65	52	42	16	10.1	30
65-69	Male	Any	old_3	Uterus	0	NA	NA	NA	NA	NA
65-69	Male	Any	old_4	Anus	9	21	14	8	36	53.2
65-69	Male	Any	old_4	Bladder and Urothelial	14	66	62	12	8.7	35.6
65-69	Male	Any	old_4	Breast	56	13	2	11	433.1	38.9
65-69	Male	Any	old_4	Cervix	0	NA	NA	NA	NA	NA
65-69	Male	Any	old_4	Colon/Rectum	161	55	51	9	7	53.6
65-69	Male	Any	old_4	Head and Neck	96	65	52	29	9.6	13.9
65-69	Male	Any	old_4	Kidney	10	47	32	22	12.4	18
65-69	Male	Any	old_4	Liver/Bile-duct	43	64	55	20	9.3	21.7
65-69	Male	Any	old_4	Lung	243	62	46	31	7.5	12.4
65-69	Male	Any	old_4	Neuroendocrine	354	89	88	11	3.9	35.7
65-69	Male	Any	old_4	Lymphoid Neoplasm	99	44	38	10	36	47.5
65-69	Male	Any	old_4	Melanoma	3	30	24	8	NM	52.8
65-69	Male	Any	old_4	Myeloid Neoplasm	0	8	0	8	NM	52.7
65-69	Male	Any	old_4	Ovary	0	NA	NA	NA	NA	NA
65-69	Male	Any	old_4	Pancreas, Gallbladder	65	46	37	15	15.5	29.2
65-69	Male	Any	old_4	Plasma Cell Neoplasm	42	34	31	4	NM	107.1
65-69	Male	Any	old_4	Prostate	55	52	44	15	51.2	26.5
65-69	Male	Any	old_4	Sarcoma	10	46	36	16	8.6	24.8
65-69	Male	Any	old_4	Thyroid	0	8	0	8	NM	52.9
65-69	Male	Any	old_4	Stomach, Esophagus	58	46	37	14	11.2	33.6
65-69	Male	Any	old_4	Uterus	0	NA	NA	NA	NA	NA
65-69	Male	Current	old_3	Anus	10	30	14	19	37.9	21.3
65-69	Male	Current	old_3	Bladder and Urothelial	28	83	77	24	7.2	17
65-69	Male	Current	old_3	Breast	66	26	2	25	410.6	16.5
65-69	Male	Current	old_3	Cervix	0	NA	NA	NA	NA	NA
65-69	Male	Current	old_3	Colon/Rectum	204	65	56	19	6.5	23.2
65-69	Male	Current	old_3	Head and Neck	229	86	68	55	7.5	6.8
65-69	Male	Current	old_3	Kidney	16	65	40	42	10.8	9.1
65-69	Male	Current	old_3	Liver/Bile-duct	72	79	67	36	8.3	11.6
65-69	Male	Current	old_3	Lung	629	86	64	59	5.4	6.2
65-69	Male	Current	old_3	Neuroendocrine	1180	97	96	27	3.6	13.9
65-69	Male	Current	old_3	Lymphoid Neoplasm	116	52	40	20	35	21.6
65-69	Male	Current	old_3	Melanoma	4	45	33	19	NM	21.2
65-69	Male	Current	old_3	Myeloid Neoplasm	0	19	1	19	NM	21.2
65-69	Male	Current	old_3	Ovary	0	NA	NA	NA	NA	NA
65-69	Male	Current	old_3	Pancreas, Gallbladder	96	64	47	31	12.5	13.3
65-69	Male	Current	old_3	Plasma Cell Neoplasm	46	39	33	9	NM	45.2
65-69	Male	Current	old_3	Prostate	76	65	47	35	42.2	10.6
65-69	Male	Current	old_3	Sarcoma	13	59	35	37	9.2	10
65-69	Male	Current	old_3	Thyroid	0	19	0	19	NM	21.3
65-69	Male	Current	old_3	Stomach, Esophagus	91	66	52	28	8.2	15.2
65-69	Male	Current	old_3	Uterus	0	NA	NA	NA	NA	NA
65-69	Male	Current	old_4	Anus	9	28	13	17	39.3	23.1
65-69	Male	Current	old_4	Bladder and Urothelial	23	79	74	21	7.1	19
65-69	Male	Current	old_4	Breast	64	23	1	22	495.1	17.7
65-69	Male	Current	old_4	Cervix	0	NA	NA	NA	NA	NA
65-69	Male	Current	old_4	Colon/Rectum	193	63	55	17	6.5	25.5
65-69	Male	Current	old_4	Head and Neck	199	83	65	52	7.6	7.1
65-69	Male	Current	old_4	Kidney	13	58	32	39	12.5	9.6
65-69	Male	Current	old_4	Liver/Bile-duct	60	75	62	33	8.3	12.5
65-69	Male	Current	old_4	Lung	586	84	64	57	5.4	6.4
65-69	Male	Current	old_4	Neuroendocrine	1093	96	95	25	3.6	14.9
65-69	Male	Current	old_4	Lymphoid Neoplasm	106	47	35	18	38.3	23.4
65-69	Male	Current	old_4	Melanoma	3	35	22	17	NM	23
65-69	Male	Current	old_4	Myeloid Neoplasm	0	17	0	17	NM	22.9
65-69	Male	Current	old_4	Ovary	0	NA	NA	NA	NA	NA
65-69	Male	Current	old_4	Pancreas, Gallbladder	84	58	42	28	13.5	14.2
65-69	Male	Current	old_4	Plasma Cell Neoplasm	44	36	30	8	NM	49.6
65-69	Male	Current	old_4	Prostate	63	58	38	32	58.8	11.2
65-69	Male	Current	old_4	Sarcoma	11	55	30	35	10.2	10.5
65-69	Male	Current	old_4	Thyroid	0	17	0	17	NM	23
65-69	Male	Current	old_4	Stomach, Esophagus	80	61	48	25	8.8	16.4
65-69	Male	Current	old_4	Uterus	0	NA	NA	NA	NA	NA
65-69	Male	Former	old_3	Anus	9	23	15	10	34.5	48.4
65-69	Male	Former	old_3	Bladder and Urothelial	19	75	70	15	8.1	29.1
65-69	Male	Former	old_3	Breast	57	14	2	12	354.7	36.1
65-69	Male	Former	old_3	Cervix	0	NA	NA	NA	NA	NA
65-69	Male	Former	old_3	Colon/Rectum	173	58	53	12	6.9	46.3
65-69	Male	Former	old_3	Head and Neck	100	67	52	31	9.9	13.1
65-69	Male	Former	old_3	Kidney	13	57	43	24	9.9	16.6
65-69	Male	Former	old_3	Liver/Bile-duct	52	70	61	23	9.1	19.8
65-69	Male	Former	old_3	Lung	251	64	46	33	7.5	11.9
65-69	Male	Former	old_3	Neuroendocrine	367	90	88	12	3.9	33.5
65-69	Male	Former	old_3	Lymphoid Neoplasm	109	49	42	12	33	43.1
65-69	Male	Former	old_3	Melanoma	4	41	35	10	NM	48.1
65-69	Male	Former	old_3	Myeloid Neoplasm	0	10	0	9	NM	48
65-69	Male	Former	old_3	Ovary	0	NA	NA	NA	NA	NA
65-69	Male	Former	old_3	Pancreas, Gallbladder	72	51	41	18	14.6	26.3
65-69	Male	Former	old_3	Plasma Cell Neoplasm	45	37	34	5	NM	96.5
65-69	Male	Former	old_3	Prostate	67	61	53	16	37.3	25.1
65-69	Male	Former	old_3	Sarcoma	11	52	42	17	7.8	23.5
65-69	Male	Former	old_3	Thyroid	0	10	0	10	NM	48.2
65-69	Male	Former	old_3	Stomach, Esophagus	68	54	45	16	9.5	30.9
65-69	Male	Former	old_3	Uterus	0	NA	NA	NA	NA	NA
65-69	Male	Former	old_4	Anus	9	21	14	8	36	53.9
65-69	Male	Former	old_4	Bladder and Urothelial	16	70	66	12	8.1	34.5
65-69	Male	Former	old_4	Breast	56	12	2	11	432.4	39.7
65-69	Male	Former	old_4	Cervix	0	NA	NA	NA	NA	NA
65-69	Male	Former	old_4	Colon/Rectum	164	56	52	10	6.9	53.4
65-69	Male	Former	old_4	Head and Neck	89	63	48	28	10.3	14.1
65-69	Male	Former	old_4	Kidney	11	49	35	21	11.4	18.4
65-69	Male	Former	old_4	Liver/Bile-duct	44	65	57	19	9.1	22.3
65-69	Male	Former	old_4	Lung	237	62	45	30	7.7	12.7
65-69	Male	Former	old_4	Neuroendocrine	341	89	87	11	4	36.8
65-69	Male	Former	old_4	Lymphoid Neoplasm	100	44	38	10	36.1	47.9
65-69	Male	Former	old_4	Melanoma	3	30	24	8	NM	53.5
65-69	Male	Former	old_4	Myeloid Neoplasm	0	8	0	8	NM	53.4
65-69	Male	Former	old_4	Ovary	0	NA	NA	NA	NA	NA
65-69	Male	Former	old_4	Pancreas, Gallbladder	64	45	35	15	16.2	29.2
65-69	Male	Former	old_4	Plasma Cell Neoplasm	42	34	31	4	NM	108.3
65-69	Male	Former	old_4	Prostate	54	52	44	14	51.1	27.2
65-69	Male	Former	old_4	Sarcoma	10	46	36	16	8.6	25.4
65-69	Male	Former	old_4	Thyroid	0	8	0	8	NM	53.6
65-69	Male	Former	old_4	Stomach, Esophagus	60	48	40	13	10.4	34.6
65-69	Male	Former	old_4	Uterus	0	NA	NA	NA	NA	NA
65-69	Male	Never	old_3	Anus	8	21	16	6	33.2	103.5
65-69	Male	Never	old_3	Bladder and Urothelial	12	58	53	10	11.4	47.5
65-69	Male	Never	old_3	Breast	54	9	2	7	335.1	73.2
65-69	Male	Never	old_3	Cervix	0	NA	NA	NA	NA	NA
65-69	Male	Never	old_3	Colon/Rectum	155	54	49	8	7.4	82.3
65-69	Male	Never	old_3	Head and Neck	66	50	41	15	12.4	35
65-69	Male	Never	old_3	Kidney	11	48	38	16	11.3	27.7
65-69	Male	Never	old_3	Liver/Bile-duct	42	63	55	18	10.1	27.9
65-69	Male	Never	old_3	Lung	122	25	14	13	24.7	36.2
65-69	Male	Never	old_3	Neuroendocrine	90	57	55	6	6.3	88.3
65-69	Male	Never	old_3	Lymphoid Neoplasm	106	48	43	8	32.2	73.1
65-69	Male	Never	old_3	Melanoma	4	40	36	5	NM	102.2
65-69	Male	Never	old_3	Myeloid Neoplasm	0	6	0	5	NM	101.9
65-69	Male	Never	old_3	Ovary	0	NA	NA	NA	NA	NA
65-69	Male	Never	old_3	Pancreas, Gallbladder	67	48	41	11	14.5	50.7
65-69	Male	Never	old_3	Plasma Cell Neoplasm	44	36	34	3	NM	170.3
65-69	Male	Never	old_3	Prostate	64	59	56	6	35.5	76.6
65-69	Male	Never	old_3	Sarcoma	10	49	45	7	7.3	77.7
65-69	Male	Never	old_3	Thyroid	0	6	0	6	NM	102.3
65-69	Male	Never	old_3	Stomach, Esophagus	53	41	33	11	12.6	53
65-69	Male	Never	old_3	Uterus	0	NA	NA	NA	NA	NA
65-69	Male	Never	old_4	Anus	8	19	15	5	34.8	119.3
65-69	Male	Never	old_4	Bladder and Urothelial	10	51	47	8	11.9	59
65-69	Male	Never	old_4	Breast	53	8	2	6	410.3	82.5
[truncated: 1,026 more rows]
