# Supplementary material for: Modeled Benefit of Individual Cancer Signal Origin Prediction for Multi-Cancer Early Detection
Source: Cancer Res Commun. 2025 May 19;5(5):814–24. doi: 10.1158/2767-9764.CRC-24-0351 (PMC12087281; doi:10.1158/2767-9764.CRC-24-0351)
Supplement: Supplementary Table 2 — Extrapolated prevalence performance numbers [file crc-24-0351_supplementary_table_2_suppst2.xlsx]

## Sheet: Supplementary Table 2. Extrapol
Supplementary Table 2. Extrapolated prevalence performance numbers
Age	Sex	Smoking	Tumor growth scenario	Predicted CSO	Cases per 100,000	PPV for any cancer	PPV for cancer at the CSO	PPV for cancers in locations other than the CSO	Number of CSO-directed diagnostic tests per life saved	Number of non-site-specific diagnostic tests per life saved
40-44	Female	Any	old_3	Anus	19	69	5	68	132.4	6.7
40-44	Female	Any	old_3	Bladder and Urothelial	5	16	11	5	28	92.8
40-44	Female	Any	old_3	Breast	114	63	61	5	14.3	89.3
40-44	Female	Any	old_3	Cervix	17	72	72	2	6.3	182.7
40-44	Female	Any	old_3	Colon/Rectum	91	32	28	6	11.7	86.9
40-44	Female	Any	old_3	Head and Neck	54	47	24	31	27.7	14.3
40-44	Female	Any	old_3	Kidney	6	19	9	11	52.5	34
40-44	Female	Any	old_3	Liver/Bile-duct	17	21	13	10	24.1	38.2
40-44	Female	Any	old_3	Lung	94	16	9	8	26.6	48
40-44	Female	Any	old_3	Neuroendocrine	60	45	43	3	6	118.1
40-44	Female	Any	old_3	Lymphoid Neoplasm	70	32	28	5	45.1	90.2
40-44	Female	Any	old_3	Melanoma	2	10	6	4	NM	109.1
40-44	Female	Any	old_3	Myeloid Neoplasm	0	4	0	4	NM	109
40-44	Female	Any	old_3	Ovary	42	45	43	4	8.1	137
40-44	Female	Any	old_3	Pancreas, Gallbladder	37	18	12	8	27.3	57.8
40-44	Female	Any	old_3	Plasma Cell Neoplasm	26	9	7	2	NM	226.8
40-44	Female	Any	old_3	Prostate	0	NA	NA	NA	NA	NA
40-44	Female	Any	old_3	Sarcoma	9	49	37	19	9	23.1
40-44	Female	Any	old_3	Thyroid	0	4	0	4	NM	109.2
40-44	Female	Any	old_3	Stomach, Esophagus	32	16	11	5	34.4	76.6
40-44	Female	Any	old_3	Uterus	80	20	9	12	81.6	31.6
40-44	Female	Any	old_4	Anus	11	48	6	44	99.3	10.1
40-44	Female	Any	old_4	Bladder and Urothelial	5	9	6	2	51.5	186.5
40-44	Female	Any	old_4	Breast	78	46	45	3	19.5	165.8
40-44	Female	Any	old_4	Cervix	9	50	49	1	9.1	318.2
40-44	Female	Any	old_4	Colon/Rectum	84	26	24	3	13.6	179.9
40-44	Female	Any	old_4	Head and Neck	39	26	13	16	51.5	27.2
40-44	Female	Any	old_4	Kidney	5	10	5	5	113.4	62.9
40-44	Female	Any	old_4	Liver/Bile-duct	15	11	7	5	44	73
40-44	Female	Any	old_4	Lung	89	12	8	5	32.4	74.5
40-44	Female	Any	old_4	Neuroendocrine	53	38	37	2	7	205.1
40-44	Female	Any	old_4	Lymphoid Neoplasm	57	16	14	3	93.3	168.4
40-44	Female	Any	old_4	Melanoma	2	5	3	2	NM	214.3
40-44	Female	Any	old_4	Myeloid Neoplasm	0	2	0	2	NM	214.1
40-44	Female	Any	old_4	Ovary	30	24	23	2	15.3	257
40-44	Female	Any	old_4	Pancreas, Gallbladder	33	9	6	4	49.8	114.6
40-44	Female	Any	old_4	Plasma Cell Neoplasm	26	6	5	1	NM	450.2
40-44	Female	Any	old_4	Prostate	0	NA	NA	NA	NA	NA
40-44	Female	Any	old_4	Sarcoma	6	31	24	9	13.9	47.4
40-44	Female	Any	old_4	Thyroid	0	2	0	2	NM	214.4
40-44	Female	Any	old_4	Stomach, Esophagus	29	8	5	3	66.2	143.9
40-44	Female	Any	old_4	Uterus	71	9	4	5	176.8	71.8
40-44	Female	Current	old_3	Anus	25	77	4	76	177.2	5.9
40-44	Female	Current	old_3	Bladder and Urothelial	6	28	22	7	14.5	56.5
40-44	Female	Current	old_3	Breast	116	63	60	8	14.4	50
40-44	Female	Current	old_3	Cervix	23	80	79	4	5.7	95.8
40-44	Female	Current	old_3	Colon/Rectum	102	39	34	7	9.7	59.5
40-44	Female	Current	old_3	Head and Neck	88	68	44	42	15.1	9.7
40-44	Female	Current	old_3	Kidney	6	25	12	15	42.5	22.4
40-44	Female	Current	old_3	Liver/Bile-duct	19	30	20	13	16.1	26.7
40-44	Female	Current	old_3	Lung	132	41	28	18	8.9	18.2
40-44	Female	Current	old_3	Neuroendocrine	140	76	75	6	3.4	53.3
40-44	Female	Current	old_3	Lymphoid Neoplasm	72	33	28	7	45.9	59.6
40-44	Female	Current	old_3	Melanoma	2	12	6	6	NM	63.5
40-44	Female	Current	old_3	Myeloid Neoplasm	0	6	0	6	NM	63.3
40-44	Female	Current	old_3	Ovary	42	46	43	5	8.1	77.9
40-44	Female	Current	old_3	Pancreas, Gallbladder	40	25	16	11	19.7	36.6
40-44	Female	Current	old_3	Plasma Cell Neoplasm	27	9	7	3	NM	141.5
40-44	Female	Current	old_3	Prostate	0	NA	NA	NA	NA	NA
40-44	Female	Current	old_3	Sarcoma	9	51	36	22	9.2	17.8
40-44	Female	Current	old_3	Thyroid	0	6	0	6	NM	63.5
40-44	Female	Current	old_3	Stomach, Esophagus	35	23	16	8	23.9	44.3
40-44	Female	Current	old_3	Uterus	81	21	9	13	82.2	29.4
40-44	Female	Current	old_4	Anus	14	57	5	55	121.2	8.1
40-44	Female	Current	old_4	Bladder and Urothelial	5	16	13	4	25	99.6
40-44	Female	Current	old_4	Breast	79	47	44	4	19.7	82.9
40-44	Female	Current	old_4	Cervix	12	61	60	2	7.5	145.6
40-44	Female	Current	old_4	Colon/Rectum	91	32	29	4	11	109.2
40-44	Female	Current	old_4	Head and Neck	53	46	28	24	23.4	15.5
40-44	Female	Current	old_4	Kidney	6	14	6	9	89.5	35.7
40-44	Female	Current	old_4	Liver/Bile-duct	16	17	11	7	27.9	45.6
40-44	Female	Current	old_4	Lung	118	33	24	12	10.2	24.6
40-44	Female	Current	old_4	Neuroendocrine	115	71	70	4	3.6	79.3
40-44	Female	Current	old_4	Lymphoid Neoplasm	58	17	14	4	94.5	99.5
40-44	Female	Current	old_4	Melanoma	2	6	3	3	NM	108.7
40-44	Female	Current	old_4	Myeloid Neoplasm	0	3	0	3	NM	108.6
40-44	Female	Current	old_4	Ovary	30	25	23	3	15.4	127.3
40-44	Female	Current	old_4	Pancreas, Gallbladder	35	14	8	6	34.4	62.3
40-44	Female	Current	old_4	Plasma Cell Neoplasm	26	6	5	2	NM	249.9
40-44	Female	Current	old_4	Prostate	0	NA	NA	NA	NA	NA
40-44	Female	Current	old_4	Sarcoma	7	32	23	12	14.3	30.8
40-44	Female	Current	old_4	Thyroid	0	3	0	3	NM	108.7
40-44	Female	Current	old_4	Stomach, Esophagus	31	13	8	5	43	73.7
40-44	Female	Current	old_4	Uterus	71	10	4	6	177.8	63.3
40-44	Female	Former	old_3	Anus	21	73	4	71	149.6	6.3
40-44	Female	Former	old_3	Bladder and Urothelial	5	20	15	5	21.4	83.6
40-44	Female	Former	old_3	Breast	114	63	61	5	14.3	81.6
40-44	Female	Former	old_3	Cervix	19	76	75	3	6	171.8
40-44	Female	Former	old_3	Colon/Rectum	94	34	30	6	11.2	81.8
40-44	Female	Former	old_3	Head and Neck	56	49	23	34	29	12.7
40-44	Female	Former	old_3	Kidney	6	21	11	11	45.3	32.6
40-44	Female	Former	old_3	Liver/Bile-duct	17	23	14	10	22.2	37
40-44	Female	Former	old_3	Lung	96	19	11	9	22.8	42.6
40-44	Female	Former	old_3	Neuroendocrine	65	49	47	4	5.5	107
40-44	Female	Former	old_3	Lymphoid Neoplasm	71	32	28	6	45.3	84.6
40-44	Female	Former	old_3	Melanoma	2	10	6	4	NM	99.1
40-44	Female	Former	old_3	Myeloid Neoplasm	0	5	0	4	NM	98.9
40-44	Female	Former	old_3	Ovary	42	45	43	4	8.1	126.5
40-44	Female	Former	old_3	Pancreas, Gallbladder	37	18	11	8	28.5	53.9
40-44	Female	Former	old_3	Plasma Cell Neoplasm	26	9	7	2	NM	209.2
40-44	Female	Former	old_3	Prostate	0	NA	NA	NA	NA	NA
40-44	Female	Former	old_3	Sarcoma	9	50	37	20	9	22.4
40-44	Female	Former	old_3	Thyroid	0	5	0	5	NM	99.1
40-44	Female	Former	old_3	Stomach, Esophagus	33	17	12	6	31.4	71.8
40-44	Female	Former	old_3	Uterus	81	20	9	12	81.7	31.4
40-44	Female	Former	old_4	Anus	12	52	6	49	107.6	9.2
40-44	Female	Former	old_4	Bladder and Urothelial	5	11	8	3	38.6	167.3
40-44	Female	Former	old_4	Breast	78	46	44	3	19.6	150.6
40-44	Female	Former	old_4	Cervix	10	55	54	1	8.3	294.2
40-44	Female	Former	old_4	Colon/Rectum	85	27	25	3	12.9	168.1
40-44	Female	Former	old_4	Head and Neck	40	28	12	18	53	23.6
40-44	Female	Former	old_4	Kidney	5	11	6	6	96.9	59.7
40-44	Female	Former	old_4	Liver/Bile-duct	15	12	7	5	40.1	70.4
40-44	Female	Former	old_4	Lung	91	14	9	5	27.7	65
40-44	Female	Former	old_4	Neuroendocrine	57	42	41	2	6.3	183.5
40-44	Female	Former	old_4	Lymphoid Neoplasm	57	16	14	3	93.5	156.9
40-44	Female	Former	old_4	Melanoma	2	5	3	2	NM	193.6
40-44	Female	Former	old_4	Myeloid Neoplasm	0	2	0	2	NM	193.4
40-44	Female	Former	old_4	Ovary	30	24	23	2	15.3	235.2
40-44	Female	Former	old_4	Pancreas, Gallbladder	33	9	5	4	51.9	105.7
40-44	Female	Former	old_4	Plasma Cell Neoplasm	26	6	5	1	NM	413.8
40-44	Female	Former	old_4	Prostate	0	NA	NA	NA	NA	NA
40-44	Female	Former	old_4	Sarcoma	6	31	24	9	14	45.4
40-44	Female	Former	old_4	Thyroid	0	2	0	2	NM	193.6
40-44	Female	Former	old_4	Stomach, Esophagus	30	9	6	3	59.2	134.1
40-44	Female	Former	old_4	Uterus	71	9	4	5	176.9	70.9
40-44	Female	Never	old_3	Anus	16	65	6	63	115.7	7.2
40-44	Female	Never	old_3	Bladder and Urothelial	5	11	7	4	45.9	115.4
40-44	Female	Never	old_3	Breast	114	63	61	4	14.2	115.6
40-44	Female	Never	old_3	Cervix	14	68	67	2	6.7	241
40-44	Female	Never	old_3	Colon/Rectum	88	30	26	5	12.7	100.4
40-44	Female	Never	old_3	Head and Neck	45	37	15	26	43.8	17.7
40-44	Female	Never	old_3	Kidney	6	17	8	9	59.6	39.7
40-44	Female	Never	old_3	Liver/Bile-duct	16	19	11	9	29.1	43.2
40-44	Female	Never	old_3	Lung	84	7	2	5	135.4	95.4
40-44	Female	Never	old_3	Neuroendocrine	40	16	14	2	18.9	177.7
40-44	Female	Never	old_3	Lymphoid Neoplasm	70	32	28	5	44.9	106
40-44	Female	Never	old_3	Melanoma	2	9	6	3	NM	138.4
40-44	Female	Never	old_3	Myeloid Neoplasm	0	3	0	3	NM	138.2
40-44	Female	Never	old_3	Ovary	42	45	43	3	8	174.2
40-44	Female	Never	old_3	Pancreas, Gallbladder	36	17	11	7	30	69.6
40-44	Female	Never	old_3	Plasma Cell Neoplasm	26	8	7	2	NM	274.5
40-44	Female	Never	old_3	Prostate	0	NA	NA	NA	NA	NA
40-44	Female	Never	old_3	Sarcoma	9	49	38	18	8.9	25.1
40-44	Female	Never	old_3	Thyroid	0	3	0	3	NM	138.4
40-44	Female	Never	old_3	Stomach, Esophagus	31	14	9	5	40.6	96.1
40-44	Female	Never	old_3	Uterus	80	20	9	12	81.4	32.3
40-44	Female	Never	old_4	Anus	10	43	7	39	91.2	11.5
40-44	Female	Never	old_4	Bladder and Urothelial	4	6	4	2	86.7	249
40-44	Female	Never	old_4	Breast	78	46	45	2	19.5	229.9
40-44	Female	Never	old_4	Cervix	8	45	44	1	10.2	463.4
40-44	Female	Never	old_4	Colon/Rectum	81	24	22	2	14.8	219.5
40-44	Female	Never	old_4	Head and Neck	35	19	7	12	88.2	36.9
40-44	Female	Never	old_4	Kidney	5	9	4	5	130.1	79.4
40-44	Female	Never	old_4	Liver/Bile-duct	15	9	6	4	53.8	87
40-44	Female	Never	old_4	Lung	82	4	1	2	169.1	180
40-44	Female	Never	old_4	Neuroendocrine	38	12	11	1	24.7	358.2
40-44	Female	Never	old_4	Lymphoid Neoplasm	57	16	14	2	93	208.7
40-44	Female	Never	old_4	Melanoma	2	5	3	2	NM	294.4
40-44	Female	Never	old_4	Myeloid Neoplasm	0	2	0	2	NM	294.2
40-44	Female	Never	old_4	Ovary	30	24	23	2	15.3	355.7
40-44	Female	Never	old_4	Pancreas, Gallbladder	33	8	5	3	55.2	149.8
40-44	Female	Never	old_4	Plasma Cell Neoplasm	26	5	5	1	NM	578.7
40-44	Female	Never	old_4	Prostate	0	NA	NA	NA	NA	NA
40-44	Female	Never	old_4	Sarcoma	6	30	24	8	13.8	55.6
40-44	Female	Never	old_4	Thyroid	0	2	0	2	NM	294.5
40-44	Female	Never	old_4	Stomach, Esophagus	29	7	4	2	80.5	193.7
40-44	Female	Never	old_4	Uterus	71	9	4	5	176.5	74.4
40-44	Male	Any	old_3	Anus	8	15	12	3	40.9	170
40-44	Male	Any	old_3	Bladder and Urothelial	6	22	18	5	22.1	97
40-44	Male	Any	old_3	Breast	52	5	1	5	623	116.7
40-44	Male	Any	old_3	Cervix	0	NA	NA	NA	NA	NA
40-44	Male	Any	old_3	Colon/Rectum	103	30	28	3	12.1	164.7
40-44	Male	Any	old_3	Head and Neck	73	55	51	7	12.4	57.6
40-44	Male	Any	old_3	Kidney	7	25	17	11	22.4	34.5
40-44	Male	Any	old_3	Liver/Bile-duct	22	32	24	9	14.6	41.8
40-44	Male	Any	old_3	Lung	107	15	8	8	32.1	52.4
40-44	Male	Any	old_3	Neuroendocrine	64	40	38	3	6.3	158.8
40-44	Male	Any	old_3	Lymphoid Neoplasm	90	38	35	5	29.8	102.1
40-44	Male	Any	old_3	Melanoma	2	11	8	3	NM	167.4
40-44	Male	Any	old_3	Myeloid Neoplasm	0	3	0	3	NM	167.1
40-44	Male	Any	old_3	Ovary	0	NA	NA	NA	NA	NA
40-44	Male	Any	old_3	Pancreas, Gallbladder	42	17	13	5	41.6	96
40-44	Male	Any	old_3	Plasma Cell Neoplasm	31	10	8	2	NM	280.2
40-44	Male	Any	old_3	Prostate	28	7	3	4	402.6	119.1
40-44	Male	Any	old_3	Sarcoma	10	47	45	4	6.8	126.1
40-44	Male	Any	old_3	Thyroid	0	3	0	3	NM	167.4
40-44	Male	Any	old_3	Stomach, Esophagus	38	18	14	5	24.5	114.5
40-44	Male	Any	old_3	Uterus	0	NA	NA	NA	NA	NA
40-44	Male	Any	old_4	Anus	8	11	10	2	51	302
40-44	Male	Any	old_4	Bladder and Urothelial	6	12	10	3	39.4	189.9
40-44	Male	Any	old_4	Breast	50	3	0	2	1215.4	202.8
40-44	Male	Any	old_4	Cervix	0	NA	NA	NA	NA	NA
40-44	Male	Any	old_4	Colon/Rectum	95	24	23	2	14.2	307.6
40-44	Male	Any	old_4	Head and Neck	49	32	29	4	21.8	87.5
40-44	Male	Any	old_4	Kidney	6	14	9	6	45.8	64.3
40-44	Male	Any	old_4	Liver/Bile-duct	19	18	13	5	24.6	79.6
40-44	Male	Any	old_4	Lung	102	11	6	4	40	82.5
40-44	Male	Any	old_4	Neuroendocrine	58	34	32	2	7.5	262.1
40-44	Male	Any	old_4	Lymphoid Neoplasm	70	20	18	3	59.1	184
40-44	Male	Any	old_4	Melanoma	2	6	4	2	NM	295.7
40-44	Male	Any	old_4	Myeloid Neoplasm	0	2	0	2	NM	295.4
40-44	Male	Any	old_4	Ovary	0	NA	NA	NA	NA	NA
40-44	Male	Any	old_4	Pancreas, Gallbladder	38	9	6	3	78.6	171.4
40-44	Male	Any	old_4	Plasma Cell Neoplasm	30	7	5	1	NM	516.1
40-44	Male	Any	old_4	Prostate	27	4	2	2	1059.5	190.7
40-44	Male	Any	old_4	Sarcoma	7	30	28	2	11	193.9
40-44	Male	Any	old_4	Thyroid	0	2	0	2	NM	295.7
40-44	Male	Any	old_4	Stomach, Esophagus	35	10	8	2	43.1	199.7
40-44	Male	Any	old_4	Uterus	0	NA	NA	NA	NA	NA
40-44	Male	Current	old_3	Anus	8	16	12	5	41.4	99.4
40-44	Male	Current	old_3	Bladder and Urothelial	7	34	30	7	13.2	65
40-44	Male	Current	old_3	Breast	53	8	1	7	642.5	64.1
40-44	Male	Current	old_3	Cervix	0	NA	NA	NA	NA	NA
40-44	Male	Current	old_3	Colon/Rectum	112	36	33	5	10.1	102.7
40-44	Male	Current	old_3	Head and Neck	136	76	72	12	8.8	27.5
40-44	Male	Current	old_3	Kidney	8	30	20	13	18.8	26.2
40-44	Male	Current	old_3	Liver/Bile-duct	26	41	33	12	10.7	32.6
40-44	Male	Current	old_3	Lung	137	33	20	16	12.2	22.1
40-44	Male	Current	old_3	Neuroendocrine	121	68	66	5	3.6	79.9
40-44	Male	Current	old_3	Lymphoid Neoplasm	91	39	34	7	30.1	74.7
40-44	Male	Current	old_3	Melanoma	2	12	8	5	NM	98.6
40-44	Male	Current	old_3	Myeloid Neoplasm	0	5	0	4	NM	98.4
40-44	Male	Current	old_3	Ovary	0	NA	NA	NA	NA	NA
40-44	Male	Current	old_3	Pancreas, Gallbladder	45	23	17	7	31.1	55.2
40-44	Male	Current	old_3	Plasma Cell Neoplasm	31	10	8	3	NM	192
40-44	Male	Current	old_3	Prostate	29	10	3	7	413.8	56.3
40-44	Male	Current	old_3	Sarcoma	10	48	45	7	6.9	54.8
40-44	Male	Current	old_3	Thyroid	0	5	0	5	NM	98.6
40-44	Male	Current	old_3	Stomach, Esophagus	42	26	21	7	17.1	68.4
40-44	Male	Current	old_3	Uterus	0	NA	NA	NA	NA	NA
40-44	Male	Current	old_4	Anus	8	12	10	3	51.4	161.6
40-44	Male	Current	old_4	Bladder and Urothelial	6	21	18	4	22	116.9
40-44	Male	Current	old_4	Breast	51	4	0	4	1235.7	106.9
40-44	Male	Current	old_4	Cervix	0	NA	NA	NA	NA	NA
40-44	Male	Current	old_4	Colon/Rectum	102	30	28	3	11.8	175.5
40-44	Male	Current	old_4	Head and Neck	74	55	51	8	12.5	37.9
40-44	Male	Current	old_4	Kidney	7	17	11	8	37.6	43.7
40-44	Male	Current	old_4	Liver/Bile-duct	20	25	20	6	16.9	57.1
40-44	Male	Current	old_4	Lung	123	26	18	10	14.4	31.7
40-44	Male	Current	old_4	Neuroendocrine	102	62	61	3	4	118.6
40-44	Male	Current	old_4	Lymphoid Neoplasm	70	21	18	4	59.6	124.3
40-44	Male	Current	old_4	Melanoma	2	7	4	3	NM	159.8
40-44	Male	Current	old_4	Myeloid Neoplasm	0	3	0	3	NM	159.6
40-44	Male	Current	old_4	Ovary	0	NA	NA	NA	NA	NA
40-44	Male	Current	old_4	Pancreas, Gallbladder	40	12	9	4	56.5	90.3
40-44	Male	Current	old_4	Plasma Cell Neoplasm	30	7	5	2	NM	327.3
40-44	Male	Current	old_4	Prostate	28	6	2	4	1080.4	81.8
40-44	Male	Current	old_4	Sarcoma	8	31	27	4	11.1	77.4
40-44	Male	Current	old_4	Thyroid	0	3	0	3	NM	159.8
40-44	Male	Current	old_4	Stomach, Esophagus	37	16	13	4	27.8	110.2
40-44	Male	Current	old_4	Uterus	0	NA	NA	NA	NA	NA
40-44	Male	Former	old_3	Anus	8	15	12	3	40.8	171
40-44	Male	Former	old_3	Bladder and Urothelial	7	25	21	5	19	92.3
40-44	Male	Former	old_3	Breast	52	5	1	4	622.3	119.2
40-44	Male	Former	old_3	Cervix	0	NA	NA	NA	NA	NA
40-44	Male	Former	old_3	Colon/Rectum	104	31	28	3	11.8	163.6
40-44	Male	Former	old_3	Head and Neck	68	52	48	7	13.3	57.6
40-44	Male	Former	old_3	Kidney	8	27	18	10	20.2	34.8
40-44	Male	Former	old_3	Liver/Bile-duct	23	32	25	9	14.2	42.3
40-44	Male	Former	old_3	Lung	107	14	8	8	33.3	54.2
40-44	Male	Former	old_3	Neuroendocrine	63	39	37	3	6.4	161.9
40-44	Male	Former	old_3	Lymphoid Neoplasm	90	38	35	5	29.8	102.2
40-44	Male	Former	old_3	Melanoma	2	11	8	3	NM	168.4
40-44	Male	Former	old_3	Myeloid Neoplasm	0	3	0	3	NM	168.1
40-44	Male	Former	old_3	Ovary	0	NA	NA	NA	NA	NA
40-44	Male	Former	old_3	Pancreas, Gallbladder	42	16	12	5	44.2	94.7
40-44	Male	Former	old_3	Plasma Cell Neoplasm	31	10	8	2	NM	281.3
40-44	Male	Former	old_3	Prostate	28	7	3	4	402.5	121
40-44	Male	Former	old_3	Sarcoma	10	47	45	4	6.8	128.5
40-44	Male	Former	old_3	Thyroid	0	3	0	3	NM	168.4
40-44	Male	Former	old_3	Stomach, Esophagus	39	19	15	5	22.9	117.1
40-44	Male	Former	old_3	Uterus	0	NA	NA	NA	NA	NA
40-44	Male	Former	old_4	Anus	8	11	10	2	51	304.1
40-44	Male	Former	old_4	Bladder and Urothelial	6	14	12	3	33.3	182.3
40-44	Male	Former	old_4	Breast	50	3	0	2	1214.9	205.6
40-44	Male	Former	old_4	Cervix	0	NA	NA	NA	NA	NA
40-44	Male	Former	old_4	Colon/Rectum	96	25	24	2	13.9	305.7
40-44	Male	Former	old_4	Head and Neck	47	30	27	4	24	87.8
40-44	Male	Former	old_4	Kidney	6	15	10	5	40.9	64.9
40-44	Male	Former	old_4	Liver/Bile-duct	19	18	14	5	23.7	80.7
40-44	Male	Former	old_4	Lung	101	10	6	4	41.5	85.3
40-44	Male	Former	old_4	Neuroendocrine	57	33	31	2	7.7	267.7
40-44	Male	Former	old_4	Lymphoid Neoplasm	70	20	18	3	59.1	184
40-44	Male	Former	old_4	Melanoma	2	6	4	2	NM	297.6
40-44	Male	Former	old_4	Myeloid Neoplasm	0	2	0	2	NM	297.3
40-44	Male	Former	old_4	Ovary	0	NA	NA	NA	NA	NA
40-44	Male	Former	old_4	Pancreas, Gallbladder	38	8	6	3	83.9	169.8
40-44	Male	Former	old_4	Plasma Cell Neoplasm	30	7	5	1	NM	518.3
40-44	Male	Former	old_4	Prostate	27	4	2	2	1059.3	194.2
40-44	Male	Former	old_4	Sarcoma	7	30	28	2	11	198.2
40-44	Male	Former	old_4	Thyroid	0	2	0	2	NM	297.7
40-44	Male	Former	old_4	Stomach, Esophagus	35	11	9	2	39.6	204.2
40-44	Male	Former	old_4	Uterus	0	NA	NA	NA	NA	NA
40-44	Male	Never	old_3	Anus	8	14	12	3	40.7	231.8
40-44	Male	Never	old_3	Bladder and Urothelial	6	14	10	4	39.5	124.1
40-44	Male	Never	old_3	Breast	51	4	1	3	616.1	168.5
40-44	Male	Never	old_3	Cervix	0	NA	NA	NA	NA	NA
40-44	Male	Never	old_3	Colon/Rectum	98	27	25	3	13.4	215
40-44	Male	Never	old_3	Head and Neck	52	37	33	5	19.1	103.1
40-44	Male	Never	old_3	Kidney	7	22	14	9	26.2	39.2
40-44	Male	Never	old_3	Liver/Bile-duct	21	27	20	9	18.1	46.5
40-44	Male	Never	old_3	Lung	97	6	1	4	205.3	120.7
40-44	Male	Never	old_3	Neuroendocrine	44	12	10	3	24.4	251.4
40-44	Male	Never	old_3	Lymphoid Neoplasm	89	38	35	5	29.7	118.7
40-44	Male	Never	old_3	Melanoma	2	11	8	3	NM	227
40-44	Male	Never	old_3	Myeloid Neoplasm	0	3	0	3	NM	226.7
40-44	Male	Never	old_3	Ovary	0	NA	NA	NA	NA	NA
40-44	Male	Never	old_3	Pancreas, Gallbladder	41	15	11	4	46.5	136.1
40-44	Male	Never	old_3	Plasma Cell Neoplasm	31	10	8	2	NM	337.9
40-44	Male	Never	old_3	Prostate	28	6	3	3	398.5	207
40-44	Male	Never	old_3	Sarcoma	10	47	46	3	6.8	250.5
40-44	Male	Never	old_3	Thyroid	0	3	0	3	NM	227.1
40-44	Male	Never	old_3	Stomach, Esophagus	36	14	11	4	31.7	152
40-44	Male	Never	old_3	Uterus	0	NA	NA	NA	NA	NA
40-44	Male	Never	old_4	Anus	8	11	10	1	50.8	447.6
40-44	Male	Never	old_4	Bladder and Urothelial	5	8	6	2	73.3	257.2
40-44	Male	Never	old_4	Breast	50	2	0	2	1208	304.9
40-44	Male	Never	old_4	Cervix	0	NA	NA	NA	NA	NA
40-44	Male	Never	old_4	Colon/Rectum	92	22	21	1	15.9	432.2
40-44	Male	Never	old_4	Head and Neck	41	19	16	3	38.9	180.2
40-44	Male	Never	old_4	Kidney	6	12	7	5	54.5	78
40-44	Male	Never	old_4	Liver/Bile-duct	18	14	11	4	31.3	92.9
40-44	Male	Never	old_4	Lung	94	3	1	2	262	226
40-44	Male	Never	old_4	Neuroendocrine	42	9	7	1	32.8	474.8
40-44	Male	Never	old_4	Lymphoid Neoplasm	69	20	18	2	58.9	224.9
40-44	Male	Never	old_4	Melanoma	2	6	4	1	NM	433.7
40-44	Male	Never	old_4	Myeloid Neoplasm	0	1	0	1	NM	433.3
40-44	Male	Never	old_4	Ovary	0	NA	NA	NA	NA	NA
40-44	Male	Never	old_4	Pancreas, Gallbladder	38	7	5	2	89.1	263.4
40-44	Male	Never	old_4	Plasma Cell Neoplasm	30	6	5	1	NM	656.6
40-44	Male	Never	old_4	Prostate	27	3	2	2	1051.7	382.2
40-44	Male	Never	old_4	Sarcoma	7	29	28	1	10.9	448
40-44	Male	Never	old_4	Thyroid	0	1	0	1	NM	433.7
40-44	Male	Never	old_4	Stomach, Esophagus	34	7	5	2	60.1	283.8
40-44	Male	Never	old_4	Uterus	0	NA	NA	NA	NA	NA
45-49	Female	Any	old_3	Anus	20	71	10	68	76.4	5.7
45-49	Female	Any	old_3	Bladder and Urothelial	6	27	21	8	15.3	55.3
45-49	Female	Any	old_3	Breast	146	71	69	8	12.1	52.5
45-49	Female	Any	old_3	Cervix	17	73	72	4	5.4	96.7
45-49	Female	Any	old_3	Colon/Rectum	110	44	39	9	8.6	53.7
45-49	Female	Any	old_3	Head and Neck	69	59	37	34	13.4	11.1
45-49	Female	Any	old_3	Kidney	7	28	14	16	30.1	22.6
45-49	Female	Any	old_3	Liver/Bile-duct	20	33	22	15	18.2	25.8
45-49	Female	Any	old_3	Lung	114	31	20	14	13.1	23.3
45-49	Female	Any	old_3	Neuroendocrine	103	68	66	6	3.9	65.5
45-49	Female	Any	old_3	Lymphoid Neoplasm	79	39	34	8	46.1	57
45-49	Female	Any	old_3	Melanoma	2	14	8	6	NM	66.3
45-49	Female	Any	old_3	Myeloid Neoplasm	0	6	0	6	NM	66.2
45-49	Female	Any	old_3	Ovary	56	59	56	6	6.2	79.5
45-49	Female	Any	old_3	Pancreas, Gallbladder	43	30	21	12	20.7	35.3
45-49	Female	Any	old_3	Plasma Cell Neoplasm	28	15	12	3	NM	135
45-49	Female	Any	old_3	Prostate	0	NA	NA	NA	NA	NA
45-49	Female	Any	old_3	Sarcoma	11	59	43	29	8	14.9
45-49	Female	Any	old_3	Thyroid	0	6	0	6	NM	66.3
45-49	Female	Any	old_3	Stomach, Esophagus	35	23	15	9	22	47.1
45-49	Female	Any	old_3	Uterus	92	30	14	19	56.4	20.1
45-49	Female	Any	old_4	Anus	12	52	13	45	58.9	8.6
45-49	Female	Any	old_4	Bladder and Urothelial	5	16	12	4	26.5	104.1
45-49	Female	Any	old_4	Breast	94	55	53	4	15.6	91.8
45-49	Female	Any	old_4	Cervix	9	51	50	3	7.8	160.4
45-49	Female	Any	old_4	Colon/Rectum	98	37	34	4	9.7	105.1
45-49	Female	Any	old_4	Head and Neck	45	37	22	19	22.7	19.1
45-49	Female	Any	old_4	Kidney	6	16	8	9	61.6	38.9
45-49	Female	Any	old_4	Liver/Bile-duct	16	19	12	8	30.5	46.5
45-49	Female	Any	old_4	Lung	104	24	17	9	15.5	33.5
45-49	Female	Any	old_4	Neuroendocrine	86	62	60	3	4.3	106.1
45-49	Female	Any	old_4	Lymphoid Neoplasm	61	21	18	4	92.2	100.6
45-49	Female	Any	old_4	Melanoma	2	7	4	3	NM	120.7
45-49	Female	Any	old_4	Myeloid Neoplasm	0	3	0	3	NM	120.6
45-49	Female	Any	old_4	Ovary	36	36	34	3	10.4	139.3
45-49	Female	Any	old_4	Pancreas, Gallbladder	36	17	11	6	35.6	65.3
45-49	Female	Any	old_4	Plasma Cell Neoplasm	27	10	9	2	NM	252.7
45-49	Female	Any	old_4	Prostate	0	NA	NA	NA	NA	NA
45-49	Female	Any	old_4	Sarcoma	7	40	29	15	11.5	27.8
45-49	Female	Any	old_4	Thyroid	0	3	0	3	NM	120.7
45-49	Female	Any	old_4	Stomach, Esophagus	31	12	8	5	41	82.7
45-49	Female	Any	old_4	Uterus	75	15	6	9	114.8	43.4
45-49	Female	Current	old_3	Anus	27	79	7	77	101.4	5.1
45-49	Female	Current	old_3	Bladder and Urothelial	7	43	36	12	8.8	30.6
45-49	Female	Current	old_3	Breast	149	72	67	14	12.4	26.5
45-49	Female	Current	old_3	Cervix	24	81	79	8	5	44.4
45-49	Female	Current	old_3	Colon/Rectum	128	52	45	12	7.4	33.6
45-49	Female	Current	old_3	Head and Neck	132	78	58	49	8.6	7.1
45-49	Female	Current	old_3	Kidney	8	37	17	24	25.8	13.4
45-49	Female	Current	old_3	Liver/Bile-duct	24	45	30	21	13.1	16.7
45-49	Female	Current	old_3	Lung	210	63	44	33	5.8	9
45-49	Female	Current	old_3	Neuroendocrine	315	89	88	12	2.9	26.9
45-49	Female	Current	old_3	Lymphoid Neoplasm	81	41	33	12	47.4	33.6
45-49	Female	Current	old_3	Melanoma	2	17	8	10	NM	34.2
45-49	Female	Current	old_3	Myeloid Neoplasm	0	10	0	10	NM	34.1
45-49	Female	Current	old_3	Ovary	57	60	56	10	6.3	39.7
45-49	Female	Current	old_3	Pancreas, Gallbladder	50	40	27	18	16	20.6
45-49	Female	Current	old_3	Plasma Cell Neoplasm	29	16	12	5	NM	75.2
45-49	Female	Current	old_3	Prostate	0	NA	NA	NA	NA	NA
45-49	Female	Current	old_3	Sarcoma	12	61	41	35	8.3	11
45-49	Female	Current	old_3	Thyroid	0	10	0	10	NM	34.2
45-49	Female	Current	old_3	Stomach, Esophagus	40	33	22	15	15.7	24.9
45-49	Female	Current	old_3	Uterus	93	31	14	20	57.2	18.3
45-49	Female	Current	old_4	Anus	15	61	11	56	71.7	6.9
45-49	Female	Current	old_4	Bladder and Urothelial	6	28	23	7	13.8	49.2
45-49	Female	Current	old_4	Breast	96	56	52	8	15.9	40.7
45-49	Female	Current	old_4	Cervix	12	62	60	5	6.6	64.3
45-49	Female	Current	old_4	Colon/Rectum	111	44	40	7	8.2	56.4
45-49	Female	Current	old_4	Head and Neck	72	60	41	33	12	9.9
45-49	Female	Current	old_4	Kidney	6	23	9	16	51	19.4
45-49	Female	Current	old_4	Liver/Bile-duct	18	28	18	13	20.5	25.8
45-49	Female	Current	old_4	Lung	177	56	41	25	6.3	11.3
45-49	Female	Current	old_4	Neuroendocrine	252	87	86	8	3	37.6
45-49	Female	Current	old_4	Lymphoid Neoplasm	63	23	17	7	94.4	51.9
45-49	Female	Current	old_4	Melanoma	2	10	4	6	NM	53.2
45-49	Female	Current	old_4	Myeloid Neoplasm	0	6	0	6	NM	53.1
45-49	Female	Current	old_4	Ovary	36	37	33	6	10.6	59.9
45-49	Female	Current	old_4	Pancreas, Gallbladder	40	24	15	11	25.8	31.8
45-49	Female	Current	old_4	Plasma Cell Neoplasm	27	11	9	3	NM	122.3
45-49	Female	Current	old_4	Prostate	0	NA	NA	NA	NA	NA
45-49	Female	Current	old_4	Sarcoma	8	43	28	21	12.1	16.8
45-49	Female	Current	old_4	Thyroid	0	6	0	6	NM	53.2
45-49	Female	Current	old_4	Stomach, Esophagus	34	20	12	9	26.8	37.8
45-49	Female	Current	old_4	Uterus	76	16	6	10	116.2	36.5
45-49	Female	Former	old_3	Anus	23	75	9	72	85.9	5.4
45-49	Female	Former	old_3	Bladder and Urothelial	6	32	26	8	12.1	49.9
45-49	Female	Former	old_3	Breast	147	71	69	8	12.1	48.2
45-49	Female	Former	old_3	Cervix	19	77	75	5	5.2	89.6
45-49	Female	Former	old_3	Colon/Rectum	114	46	40	9	8.3	50.5
45-49	Female	Former	old_3	Head and Neck	72	60	36	38	14	9.9
45-49	Female	Former	old_3	Kidney	7	30	16	17	26.3	21.5
45-49	Female	Former	old_3	Liver/Bile-duct	20	35	23	15	16.9	24.9
45-49	Female	Former	old_3	Lung	120	34	22	16	11.6	20.7
45-49	Female	Former	old_3	Neuroendocrine	116	71	69	6	3.7	59
45-49	Female	Former	old_3	Lymphoid Neoplasm	79	40	34	8	46.3	53.3
45-49	Female	Former	old_3	Melanoma	2	14	8	7	NM	60.3
45-49	Female	Former	old_3	Myeloid Neoplasm	0	7	0	7	NM	60.2
45-49	Female	Former	old_3	Ovary	56	59	56	6	6.2	73.1
45-49	Female	Former	old_3	Pancreas, Gallbladder	43	30	20	13	21.6	32.9
45-49	Female	Former	old_3	Plasma Cell Neoplasm	29	15	12	3	NM	124.8
45-49	Female	Former	old_3	Prostate	0	NA	NA	NA	NA	NA
45-49	Female	Former	old_3	Sarcoma	11	59	42	30	8	14.5
45-49	Female	Former	old_3	Thyroid	0	7	0	7	NM	60.3
45-49	Female	Former	old_3	Stomach, Esophagus	36	25	17	9	20	44
45-49	Female	Former	old_3	Uterus	92	30	14	19	56.5	19.9
45-49	Female	Former	old_4	Anus	13	56	12	50	63.6	7.8
45-49	Female	Former	old_4	Bladder and Urothelial	5	19	16	4	20.3	93.1
45-49	Female	Former	old_4	Breast	95	55	53	5	15.6	83.2
45-49	Female	Former	old_4	Cervix	10	56	54	3	7.2	145.8
45-49	Female	Former	old_4	Colon/Rectum	100	38	35	5	9.3	97.6
45-49	Female	Former	old_4	Head and Neck	46	38	21	22	23.4	16.7
45-49	Female	Former	old_4	Kidney	6	17	9	9	53	36.3
45-49	Female	Former	old_4	Liver/Bile-duct	17	20	13	8	28	44.3
45-49	Female	Former	old_4	Lung	108	28	19	10	13.6	29.2
45-49	Female	Former	old_4	Neuroendocrine	97	66	64	4	4	94.1
45-49	Female	Former	old_4	Lymphoid Neoplasm	61	22	18	5	92.4	93
45-49	Female	Former	old_4	Melanoma	2	8	4	4	NM	108.6
45-49	Female	Former	old_4	Myeloid Neoplasm	0	4	0	3	NM	108.4
45-49	Female	Former	old_4	Ovary	36	36	34	3	10.4	126.3
45-49	Female	Former	old_4	Pancreas, Gallbladder	36	17	11	7	37.1	59.9
45-49	Female	Former	old_4	Plasma Cell Neoplasm	27	10	9	2	NM	231.3
45-49	Female	Former	old_4	Prostate	0	NA	NA	NA	NA	NA
45-49	Female	Former	old_4	Sarcoma	7	40	29	15	11.6	26.5
45-49	Female	Former	old_4	Thyroid	0	4	0	4	NM	108.6
45-49	Female	Former	old_4	Stomach, Esophagus	31	14	9	5	36.3	76.4
45-49	Female	Former	old_4	Uterus	75	15	6	9	114.9	42.8
45-49	Female	Never	old_3	Anus	18	68	11	63	67.1	6.2
45-49	Female	Never	old_3	Bladder and Urothelial	5	19	14	6	23.9	72.9
45-49	Female	Never	old_3	Breast	146	71	69	6	12	73.5
45-49	Female	Never	old_3	Cervix	15	69	67	4	5.8	142.2
45-49	Female	Never	old_3	Colon/Rectum	105	41	36	8	9.2	64.6
45-49	Female	Never	old_3	Head and Neck	53	46	25	28	19.6	14.4
45-49	Female	Never	old_3	Kidney	6	25	13	13	33.6	28.2
45-49	Female	Never	old_3	Liver/Bile-duct	19	29	18	13	21.4	30.6
45-49	Female	Never	old_3	Lung	89	12	4	8	58.5	53.8
45-49	Female	Never	old_3	Neuroendocrine	48	31	28	4	9.4	111
45-49	Female	Never	old_3	Lymphoid Neoplasm	78	39	35	7	45.8	71.1
45-49	Female	Never	old_3	Melanoma	2	13	8	5	NM	90.9
45-49	Female	Never	old_3	Myeloid Neoplasm	0	5	0	5	NM	90.8
45-49	Female	Never	old_3	Ovary	56	59	57	5	6.2	110.6
45-49	Female	Never	old_3	Pancreas, Gallbladder	42	28	20	10	22.3	44.7
45-49	Female	Never	old_3	Plasma Cell Neoplasm	28	15	12	3	NM	173.4
45-49	Female	Never	old_3	Prostate	0	NA	NA	NA	NA	NA
45-49	Female	Never	old_3	Sarcoma	11	59	43	28	7.9	16.7
45-49	Female	Never	old_3	Thyroid	0	5	0	5	NM	91
45-49	Female	Never	old_3	Stomach, Esophagus	33	19	13	7	26	63.2
45-49	Female	Never	old_3	Uterus	91	30	14	18	56.2	20.6
45-49	Female	Never	old_4	Anus	11	48	14	40	54.3	9.8
45-49	Female	Never	old_4	Bladder and Urothelial	5	10	8	3	43.3	152.5
45-49	Female	Never	old_4	Breast	94	55	54	3	15.5	141.5
45-49	Female	Never	old_4	Cervix	8	46	45	2	8.8	267.8
45-49	Female	Never	old_4	Colon/Rectum	94	34	31	4	10.4	137.9
45-49	Female	Never	old_4	Head and Neck	38	26	13	14	36.5	28.8
45-49	Female	Never	old_4	Kidney	5	13	7	7	69.6	54.5
45-49	Female	Never	old_4	Liver/Bile-duct	16	16	10	6	36.7	59.8
45-49	Female	Never	old_4	Lung	85	8	4	4	72.3	95.2
45-49	Female	Never	old_4	Neuroendocrine	44	24	22	2	11.6	214.3
45-49	Female	Never	old_4	Lymphoid Neoplasm	61	21	18	4	91.5	136.1
45-49	Female	Never	old_4	Melanoma	2	7	4	3	NM	186.4
45-49	Female	Never	old_4	Myeloid Neoplasm	0	3	0	2	NM	186.1
45-49	Female	Never	old_4	Ovary	35	36	34	2	10.4	218.4
45-49	Female	Never	old_4	Pancreas, Gallbladder	35	15	10	5	39	93
45-49	Female	Never	old_4	Plasma Cell Neoplasm	27	10	9	1	NM	355.3
45-49	Female	Never	old_4	Prostate	0	NA	NA	NA	NA	NA
45-49	Female	Never	old_4	Sarcoma	7	39	30	13	11.4	34.3
45-49	Female	Never	old_4	Thyroid	0	3	0	3	NM	186.4
45-49	Female	Never	old_4	Stomach, Esophagus	30	10	6	4	50.5	122.9
45-49	Female	Never	old_4	Uterus	75	14	6	9	114.4	45.7
45-49	Male	Any	old_3	Anus	9	24	20	5	25.8	96.5
45-49	Male	Any	old_3	Bladder and Urothelial	8	40	35	8	12.1	53.1
45-49	Male	Any	old_3	Breast	53	8	1	8	425.5	62.7
45-49	Male	Any	old_3	Cervix	0	NA	NA	NA	NA	NA
45-49	Male	Any	old_3	Colon/Rectum	128	44	41	5	7.7	93.2
45-49	Male	Any	old_3	Head and Neck	121	73	69	13	8.8	29.7
45-49	Male	Any	old_3	Kidney	9	37	27	14	13.2	26.8
45-49	Male	Any	old_3	Liver/Bile-duct	34	55	48	14	9.6	31.6
45-49	Male	Any	old_3	Lung	131	30	18	15	15.8	25.6
45-49	Male	Any	old_3	Neuroendocrine	109	65	63	5	4.3	84.3
45-49	Male	Any	old_3	Lymphoid Neoplasm	104	46	42	7	24	70.1
45-49	Male	Any	old_3	Melanoma	3	18	13	5	NM	95
45-49	Male	Any	old_3	Myeloid Neoplasm	0	5	0	5	NM	94.9
45-49	Male	Any	old_3	Ovary	0	NA	NA	NA	NA	NA
45-49	Male	Any	old_3	Pancreas, Gallbladder	51	31	24	9	25.7	49.7
45-49	Male	Any	old_3	Plasma Cell Neoplasm	33	16	13	3	NM	171.2
45-49	Male	Any	old_3	Prostate	32	19	13	7	126.2	61.8
45-49	Male	Any	old_3	Sarcoma	11	51	47	7	7.1	61.8
45-49	Male	Any	old_3	Thyroid	0	5	0	5	NM	95.1
45-49	Male	Any	old_3	Stomach, Esophagus	45	30	24	8	14.7	63.6
45-49	Male	Any	old_3	Uterus	0	NA	NA	NA	NA	NA
45-49	Male	Any	old_4	Anus	8	19	17	3	31.4	162.7
45-49	Male	Any	old_4	Bladder and Urothelial	7	25	22	4	19.4	100.4
45-49	Male	Any	old_4	Breast	51	5	0	4	817.2	104.9
45-49	Male	Any	old_4	Cervix	0	NA	NA	NA	NA	NA
45-49	Male	Any	old_4	Colon/Rectum	114	37	35	3	8.8	166.8
45-49	Male	Any	old_4	Head and Neck	68	51	47	9	12.9	42.4
45-49	Male	Any	old_4	Kidney	7	22	15	8	25	45.6
45-49	Male	Any	old_4	Liver/Bile-duct	24	36	31	7	13.7	56
45-49	Male	Any	old_4	Lung	119	23	15	9	18.7	37.8
45-49	Male	Any	old_4	Neuroendocrine	92	58	57	3	4.8	131
45-49	Male	Any	old_4	Lymphoid Neoplasm	76	27	23	4	45.4	117.4
45-49	Male	Any	old_4	Melanoma	2	10	7	3	NM	159.4
45-49	Male	Any	old_4	Myeloid Neoplasm	0	3	0	3	NM	159.2
45-49	Male	Any	old_4	Ovary	0	NA	NA	NA	NA	NA
45-49	Male	Any	old_4	Pancreas, Gallbladder	42	17	13	5	44.5	84.9
45-49	Male	Any	old_4	Plasma Cell Neoplasm	31	11	9	2	NM	302.5
45-49	Male	Any	old_4	Prostate	29	11	7	4	307	93
45-49	Male	Any	old_4	Sarcoma	8	33	30	4	11	90.2
45-49	Male	Any	old_4	Thyroid	0	3	0	3	NM	159.5
45-49	Male	Any	old_4	Stomach, Esophagus	39	19	15	4	23.7	105.7
45-49	Male	Any	old_4	Uterus	0	NA	NA	NA	NA	NA
45-49	Male	Current	old_3	Anus	9	26	20	8	26.6	50.1
45-49	Male	Current	old_3	Bladder and Urothelial	11	56	50	12	8.3	33.7
45-49	Male	Current	old_3	Breast	57	15	1	14	456.1	32.2
45-49	Male	Current	old_3	Cervix	0	NA	NA	NA	NA	NA
45-49	Male	Current	old_3	Colon/Rectum	146	51	46	8	6.7	52.7
45-49	Male	Current	old_3	Head and Neck	262	87	84	23	7.3	13.9
45-49	Male	Current	old_3	Kidney	10	45	30	21	11.7	17.5
45-49	Male	Current	old_3	Liver/Bile-duct	45	66	58	19	7.9	21.9
45-49	Male	Current	old_3	Lung	212	57	37	32	7.6	11.4
45-49	Male	Current	old_3	Neuroendocrine	268	86	84	10	3.2	38.4
45-49	Male	Current	old_3	Lymphoid Neoplasm	106	47	42	10	24.5	44.5
45-49	Male	Current	old_3	Melanoma	3	20	13	8	NM	49.8
45-49	Male	Current	old_3	Myeloid Neoplasm	0	8	0	8	NM	49.6
45-49	Male	Current	old_3	Ovary	0	NA	NA	NA	NA	NA
45-49	Male	Current	old_3	Pancreas, Gallbladder	59	41	31	15	20.7	27.4
45-49	Male	Current	old_3	Plasma Cell Neoplasm	34	17	13	4	NM	102.8
45-49	Male	Current	old_3	Prostate	34	24	12	13	134.3	27
45-49	Male	Current	old_3	Sarcoma	11	53	45	14	7.4	25.7
45-49	Male	Current	old_3	Thyroid	0	8	0	8	NM	49.8
45-49	Male	Current	old_3	Stomach, Esophagus	54	42	34	13	10.8	35.2
45-49	Male	Current	old_3	Uterus	0	NA	NA	NA	NA	NA
45-49	Male	Current	old_4	Anus	9	21	17	5	32	76.9
45-49	Male	Current	old_4	Bladder and Urothelial	8	39	35	7	12	57.3
45-49	Male	Current	old_4	Breast	53	8	0	8	850	51
45-49	Male	Current	old_4	Cervix	0	NA	NA	NA	NA	NA
45-49	Male	Current	old_4	Colon/Rectum	127	44	41	5	7.5	84.9
45-49	Male	Current	old_4	Head and Neck	124	73	68	18	8.9	18
45-49	Male	Current	old_4	Kidney	8	28	18	13	21.4	26
45-49	Male	Current	old_4	Liver/Bile-duct	29	47	41	11	10.5	34.5
45-49	Male	Current	old_4	Lung	178	49	34	22	8.3	15.1
45-49	Male	Current	old_4	Neuroendocrine	216	82	81	6	3.4	54.1
45-49	Male	Current	old_4	Lymphoid Neoplasm	77	28	23	6	46.1	68.3
45-49	Male	Current	old_4	Melanoma	2	12	7	5	NM	76.2
45-49	Male	Current	old_4	Myeloid Neoplasm	0	5	0	5	NM	76.1
45-49	Male	Current	old_4	Ovary	0	NA	NA	NA	NA	NA
45-49	Male	Current	old_4	Pancreas, Gallbladder	46	25	17	9	33.3	42.2
45-49	Male	Current	old_4	Plasma Cell Neoplasm	32	11	9	2	NM	166.2
45-49	Male	Current	old_4	Prostate	31	15	7	9	322.2	37.1
45-49	Male	Current	old_4	Sarcoma	8	36	29	10	11.5	34.5
45-49	Male	Current	old_4	Thyroid	0	5	0	5	NM	76.3
45-49	Male	Current	old_4	Stomach, Esophagus	44	29	24	7	15.7	53.3
45-49	Male	Current	old_4	Uterus	0	NA	NA	NA	NA	NA
45-49	Male	Former	old_3	Anus	9	24	20	5	25.8	97.4
45-49	Male	Former	old_3	Bladder and Urothelial	9	44	39	8	10.8	50.5
45-49	Male	Former	old_3	Breast	53	8	1	7	424.4	64.3
45-49	Male	Former	old_3	Cervix	0	NA	NA	NA	NA	NA
45-49	Male	Former	old_3	Colon/Rectum	130	45	41	5	7.5	92.6
45-49	Male	Former	old_3	Head and Neck	111	70	66	13	9.2	29.8
45-49	Male	Former	old_3	Kidney	9	39	29	14	12	27.1
45-49	Male	Former	old_3	Liver/Bile-duct	35	56	49	13	9.3	32.1
45-49	Male	Former	old_3	Lung	129	29	17	15	16.3	26.5
45-49	Male	Former	old_3	Neuroendocrine	106	64	62	5	4.4	86.3
45-49	Male	Former	old_3	Lymphoid Neoplasm	104	46	42	7	24	70.3
45-49	Male	Former	old_3	Melanoma	3	18	13	5	NM	95.9
45-49	Male	Former	old_3	Myeloid Neoplasm	0	5	0	5	NM	95.7
45-49	Male	Former	old_3	Ovary	0	NA	NA	NA	NA	NA
45-49	Male	Former	old_3	Pancreas, Gallbladder	50	30	23	9	27.1	49
45-49	Male	Former	old_3	Plasma Cell Neoplasm	33	16	13	3	NM	172.3
45-49	Male	Former	old_3	Prostate	32	19	13	6	126.1	63
45-49	Male	Former	old_3	Sarcoma	11	51	47	7	7.1	63.2
45-49	Male	Former	old_3	Thyroid	0	5	0	5	NM	95.9
45-49	Male	Former	old_3	Stomach, Esophagus	46	32	26	8	13.7	65.2
45-49	Male	Former	old_3	Uterus	0	NA	NA	NA	NA	NA
45-49	Male	Former	old_4	Anus	8	19	17	3	31.4	164.3
45-49	Male	Former	old_4	Bladder and Urothelial	7	28	25	4	16.8	96.5
45-49	Male	Former	old_4	Breast	51	4	0	4	816.4	106.8
45-49	Male	Former	old_4	Cervix	0	NA	NA	NA	NA	NA
45-49	Male	Former	old_4	Colon/Rectum	115	38	36	3	8.6	165.6
45-49	Male	Former	old_4	Head and Neck	64	48	43	9	13.8	42.6
45-49	Male	Former	old_4	Kidney	7	23	17	8	22.5	46.4
45-49	Male	Former	old_4	Liver/Bile-duct	24	37	32	7	13.3	57.1
45-49	Male	Former	old_4	Lung	118	23	15	9	19.3	39.1
45-49	Male	Former	old_4	Neuroendocrine	90	57	56	3	4.9	134.4
45-49	Male	Former	old_4	Lymphoid Neoplasm	76	27	23	4	45.4	117.7
45-49	Male	Former	old_4	Melanoma	2	10	7	3	NM	161
45-49	Male	Former	old_4	Myeloid Neoplasm	0	3	0	3	NM	160.8
45-49	Male	Former	old_4	Ovary	0	NA	NA	NA	NA	NA
45-49	Male	Former	old_4	Pancreas, Gallbladder	42	16	12	5	47.3	84.3
45-49	Male	Former	old_4	Plasma Cell Neoplasm	31	11	9	2	NM	304.8
45-49	Male	Former	old_4	Prostate	29	11	7	4	306.8	95.1
45-49	Male	Former	old_4	Sarcoma	8	33	30	4	11	92.5
45-49	Male	Former	old_4	Thyroid	0	3	0	3	NM	161.1
45-49	Male	Former	old_4	Stomach, Esophagus	39	20	17	4	21.6	108.4
45-49	Male	Former	old_4	Uterus	0	NA	NA	NA	NA	NA
45-49	Male	Never	old_3	Anus	9	24	21	4	25.6	150.1
45-49	Male	Never	old_3	Bladder and Urothelial	7	27	22	6	19.6	71.7
45-49	Male	Never	old_3	Breast	52	6	1	5	414.7	100.1
45-49	Male	Never	old_3	Cervix	0	NA	NA	NA	NA	NA
45-49	Male	Never	old_3	Colon/Rectum	120	40	37	4	8.4	134.2
45-49	Male	Never	old_3	Head and Neck	75	56	52	8	11.7	60.9
45-49	Male	Never	old_3	Kidney	8	33	24	12	15	34
45-49	Male	Never	old_3	Liver/Bile-duct	30	48	42	12	11	38.1
45-49	Male	Never	old_3	Lung	102	10	3	7	87.4	64.9
45-49	Male	Never	old_3	Neuroendocrine	51	24	22	3	12.3	157
45-49	Male	Never	old_3	Lymphoid Neoplasm	103	46	43	6	23.8	90.2
45-49	Male	Never	old_3	Melanoma	3	17	14	4	NM	146.6
45-49	Male	Never	old_3	Myeloid Neoplasm	0	4	0	4	NM	146.4
45-49	Male	Never	old_3	Ovary	0	NA	NA	NA	NA	NA
45-49	Male	Never	old_3	Pancreas, Gallbladder	48	27	22	7	28	75.5
45-49	Male	Never	old_3	Plasma Cell Neoplasm	33	15	13	2	NM	228.1
45-49	Male	Never	old_3	Prostate	32	17	14	4	123.3	128.5
45-49	Male	Never	old_3	Sarcoma	10	50	48	4	7	144.5
45-49	Male	Never	old_3	Thyroid	0	4	0	4	NM	146.7
45-49	Male	Never	old_3	Stomach, Esophagus	41	23	18	6	19	92.1
45-49	Male	Never	old_3	Uterus	0	NA	NA	NA	NA	NA
45-49	Male	Never	old_4	Anus	8	19	17	2	31.1	282.5
45-49	Male	Never	old_4	Bladder and Urothelial	6	15	13	3	33.9	147
45-49	Male	Never	old_4	Breast	51	3	0	3	805.4	176.8
45-49	Male	Never	old_4	Cervix	0	NA	NA	NA	NA	NA
45-49	Male	Never	old_4	Colon/Rectum	108	33	32	2	9.6	266.6
45-49	Male	Never	old_4	Head and Neck	49	33	30	5	20.1	101.6
45-49	Male	Never	old_4	Kidney	7	18	13	6	29.1	64.8
45-49	Male	Never	old_4	Liver/Bile-duct	22	30	26	6	16.6	73.2
45-49	Male	Never	old_4	Lung	97	6	3	4	108.4	117
45-49	Male	Never	old_4	Neuroendocrine	47	19	17	2	15.6	287.2
45-49	Male	Never	old_4	Lymphoid Neoplasm	75	26	24	3	45	162.2
45-49	Male	Never	old_4	Melanoma	2	9	7	2	NM	272.8
45-49	Male	Never	old_4	Myeloid Neoplasm	0	2	0	2	NM	272.5
45-49	Male	Never	old_4	Ovary	0	NA	NA	NA	NA	NA
45-49	Male	Never	old_4	Pancreas, Gallbladder	41	14	11	3	49.7	143
45-49	Male	Never	old_4	Plasma Cell Neoplasm	31	10	9	1	NM	436.2
45-49	Male	Never	old_4	Prostate	29	9	7	2	301.4	227.6
45-49	Male	Never	old_4	Sarcoma	8	32	30	2	10.9	248.7
45-49	Male	Never	old_4	Thyroid	0	2	0	2	NM	272.8
45-49	Male	Never	old_4	Stomach, Esophagus	36	13	10	3	33.8	167.7
45-49	Male	Never	old_4	Uterus	0	NA	NA	NA	NA	NA
50-54	Female	Any	old_3	Anus	22	74	15	69	49.1	5.2
50-54	Female	Any	old_3	Bladder and Urothelial	7	39	32	11	10.6	37.2
50-54	Female	Any	old_3	Breast	166	75	71	12	9.6	35.3
50-54	Female	Any	old_3	Cervix	18	74	72	7	4.9	63.3
50-54	Female	Any	old_3	Colon/Rectum	140	56	50	12	6.9	36.6
50-54	Female	Any	old_3	Head and Neck	89	68	47	39	10.8	9.1
50-54	Female	Any	old_3	Kidney	8	37	20	21	19.5	16.1
50-54	Female	Any	old_3	Liver/Bile-duct	26	49	36	20	14	18.3
50-54	Female	Any	old_3	Lung	146	46	31	22	9	15.4
50-54	Female	Any	old_3	Neuroendocrine	173	81	79	9	3.7	41.9
50-54	Female	Any	old_3	Lymphoid Neoplasm	94	49	43	10	31.7	40
50-54	Female	Any	old_3	Melanoma	2	19	11	9	NM	45.8
50-54	Female	Any	old_3	Myeloid Neoplasm	0	9	0	9	NM	45.7
50-54	Female	Any	old_3	Ovary	72	68	65	9	4.8	52
50-54	Female	Any	old_3	Pancreas, Gallbladder	53	43	32	17	14.7	23.6
50-54	Female	Any	old_3	Plasma Cell Neoplasm	31	22	18	4	NM	95.5
50-54	Female	Any	old_3	Prostate	0	NA	NA	NA	NA	NA
50-54	Female	Any	old_3	Sarcoma	13	66	43	41	7.1	10.2
50-54	Female	Any	old_3	Thyroid	0	9	0	9	NM	45.8
50-54	Female	Any	old_3	Stomach, Esophagus	39	31	20	13	16.7	31.5
50-54	Female	Any	old_3	Uterus	110	42	22	25	31.7	13.5
50-54	Female	Any	old_4	Anus	14	57	19	47	38.3	7.6
50-54	Female	Any	old_4	Bladder and Urothelial	6	25	20	6	17	67.6
50-54	Female	Any	old_4	Breast	104	59	57	7	12	59.2
50-54	Female	Any	old_4	Cervix	10	53	51	4	7.1	101.9
50-54	Female	Any	old_4	Colon/Rectum	120	48	45	6	7.5	69.6
50-54	Female	Any	old_4	Head and Neck	54	47	30	24	17	14.6
50-54	Female	Any	old_4	Kidney	6	22	11	13	37.7	26.2
50-54	Female	Any	old_4	Liver/Bile-duct	19	31	22	11	21.3	31.5
50-54	Female	Any	old_4	Lung	128	39	27	16	10.2	21.2
50-54	Female	Any	old_4	Neuroendocrine	141	77	75	5	3.9	64.6
50-54	Female	Any	old_4	Lymphoid Neoplasm	67	29	24	6	58.8	67.9
50-54	Female	Any	old_4	Melanoma	2	11	6	5	NM	79.8
50-54	Female	Any	old_4	Myeloid Neoplasm	0	5	0	5	NM	79.7
50-54	Female	Any	old_4	Ovary	42	46	43	5	7.4	88.3
50-54	Female	Any	old_4	Pancreas, Gallbladder	41	26	18	9	23.4	42
50-54	Female	Any	old_4	Plasma Cell Neoplasm	29	15	13	2	NM	172.6
50-54	Female	Any	old_4	Prostate	0	NA	NA	NA	NA	NA
50-54	Female	Any	old_4	Sarcoma	8	47	31	23	9.7	17.5
50-54	Female	Any	old_4	Thyroid	0	5	0	5	NM	79.9
50-54	Female	Any	old_4	Stomach, Esophagus	33	18	12	8	29.3	53
50-54	Female	Any	old_4	Uterus	83	22	11	12	59	28.1
50-54	Female	Current	old_3	Anus	30	80	11	78	64.9	4.6
50-54	Female	Current	old_3	Bladder and Urothelial	10	58	49	18	6.8	20.4
50-54	Female	Current	old_3	Breast	171	75	69	21	9.9	17.7
50-54	Female	Current	old_3	Cervix	25	81	79	13	4.5	28.1
50-54	Female	Current	old_3	Colon/Rectum	169	63	56	17	6.2	22.6
50-54	Female	Current	old_3	Head and Neck	190	85	66	57	7.8	5.9
50-54	Female	Current	old_3	Kidney	9	48	21	34	17.8	9.5
50-54	Female	Current	old_3	Liver/Bile-duct	34	61	45	30	11.1	11.7
50-54	Female	Current	old_3	Lung	338	77	55	48	5	6.7
50-54	Female	Current	old_3	Neuroendocrine	607	95	93	19	3.2	16.8
50-54	Female	Current	old_3	Lymphoid Neoplasm	98	51	41	17	33	22.7
50-54	Female	Current	old_3	Melanoma	2	25	11	16	NM	22.9
50-54	Female	Current	old_3	Myeloid Neoplasm	0	16	0	15	NM	22.8
50-54	Female	Current	old_3	Ovary	74	69	64	15	4.9	25.6
50-54	Female	Current	old_3	Pancreas, Gallbladder	66	54	38	26	12.1	13.8
50-54	Female	Current	old_3	Plasma Cell Neoplasm	32	24	18	7	NM	49.9
50-54	Female	Current	old_3	Prostate	0	NA	NA	NA	NA	NA
50-54	Female	Current	old_3	Sarcoma	14	69	40	48	7.6	7.8
50-54	Female	Current	old_3	Thyroid	0	16	0	16	NM	22.9
50-54	Female	Current	old_3	Stomach, Esophagus	48	44	28	22	12.4	16.6
50-54	Female	Current	old_3	Uterus	112	43	21	27	32.4	12.3
50-54	Female	Current	old_4	Anus	16	65	16	58	46.5	6.1
50-54	Female	Current	old_4	Bladder and Urothelial	7	41	34	11	9.7	31.1
50-54	Female	Current	old_4	Breast	108	61	55	13	12.4	25.8
50-54	Female	Current	old_4	Cervix	12	63	60	9	6	39.3
50-54	Female	Current	old_4	Colon/Rectum	142	56	51	10	6.6	36
50-54	Female	Current	old_4	Head and Neck	97	71	49	43	10.3	7.6
50-54	Female	Current	old_4	Kidney	7	34	12	24	33.2	12.8
50-54	Female	Current	old_4	Liver/Bile-duct	24	44	30	20	15.5	17
50-54	Female	Current	old_4	Lung	275	71	53	39	5.2	8
50-54	Female	Current	old_4	Neuroendocrine	479	93	92	14	3.2	22.4
50-54	Female	Current	old_4	Lymphoid Neoplasm	70	32	23	11	61.3	33.2
50-54	Female	Current	old_4	Melanoma	2	16	6	10	NM	33.7
50-54	Female	Current	old_4	Myeloid Neoplasm	0	10	0	10	NM	33.7
50-54	Female	Current	old_4	Ovary	43	47	42	10	7.6	37
50-54	Female	Current	old_4	Pancreas, Gallbladder	47	36	23	17	18	20.2
50-54	Female	Current	old_4	Plasma Cell Neoplasm	29	17	13	5	NM	77.5
50-54	Female	Current	old_4	Prostate	0	NA	NA	NA	NA	NA
50-54	Female	Current	old_4	Sarcoma	9	51	29	32	10.6	10.9
50-54	Female	Current	old_4	Thyroid	0	10	0	10	NM	33.7
50-54	Female	Current	old_4	Stomach, Esophagus	38	30	18	15	19.6	23.8
50-54	Female	Current	old_4	Uterus	84	24	11	14	60.3	23.6
50-54	Female	Former	old_3	Anus	25	77	13	73	54.9	4.9
50-54	Female	Former	old_3	Bladder and Urothelial	8	46	39	12	8.7	33.6
50-54	Female	Former	old_3	Breast	166	75	71	12	9.6	32.5
50-54	Female	Former	old_3	Cervix	20	77	76	7	4.7	58.2
50-54	Female	Former	old_3	Colon/Rectum	146	58	52	12	6.7	34.5
50-54	Female	Former	old_3	Head and Neck	92	69	45	43	11.2	8.3
50-54	Female	Former	old_3	Kidney	8	40	22	22	17.2	15.3
50-54	Female	Former	old_3	Liver/Bile-duct	27	51	38	21	13.2	17.7
50-54	Female	Former	old_3	Lung	158	50	34	25	8.2	13.8
50-54	Female	Former	old_3	Neuroendocrine	200	83	82	10	3.6	37.7
50-54	Female	Former	old_3	Lymphoid Neoplasm	94	49	43	11	31.8	37.4
50-54	Female	Former	old_3	Melanoma	2	20	11	10	NM	41.7
50-54	Female	Former	old_3	Myeloid Neoplasm	0	10	0	9	NM	41.6
50-54	Female	Former	old_3	Ovary	72	68	65	10	4.8	47.9
50-54	Female	Former	old_3	Pancreas, Gallbladder	53	43	31	18	15.3	22.1
50-54	Female	Former	old_3	Plasma Cell Neoplasm	31	22	18	5	NM	88
50-54	Female	Former	old_3	Prostate	0	NA	NA	NA	NA	NA
50-54	Female	Former	old_3	Sarcoma	13	66	43	41	7.1	9.9
50-54	Female	Former	old_3	Thyroid	0	10	0	10	NM	41.7
50-54	Female	Former	old_3	Stomach, Esophagus	40	33	23	14	15.1	29.6
50-54	Female	Former	old_3	Uterus	110	42	22	25	31.7	13.4
50-54	Female	Former	old_4	Anus	15	60	18	52	41.2	7
50-54	Female	Former	old_4	Bladder and Urothelial	6	30	25	7	13.4	60.4
50-54	Female	Former	old_4	Breast	104	60	56	7	12	53.6
50-54	Female	Former	old_4	Cervix	11	57	55	4	6.5	91.8
50-54	Female	Former	old_4	Colon/Rectum	124	50	47	6	7.3	64.6
50-54	Female	Former	old_4	Head and Neck	55	48	29	27	17.5	12.9
50-54	Female	Former	old_4	Kidney	6	24	13	14	32.8	24.4
50-54	Female	Former	old_4	Liver/Bile-duct	20	33	24	12	19.8	30
50-54	Female	Former	old_4	Lung	137	43	30	18	9.2	18.6
50-54	Female	Former	old_4	Neuroendocrine	162	79	78	6	3.8	57.1
50-54	Female	Former	old_4	Lymphoid Neoplasm	68	29	24	7	59.1	62.5
50-54	Female	Former	old_4	Melanoma	2	11	6	5	NM	71.7
50-54	Female	Former	old_4	Myeloid Neoplasm	0	5	0	5	NM	71.6
50-54	Female	Former	old_4	Ovary	42	46	43	5	7.4	79.9
50-54	Female	Former	old_4	Pancreas, Gallbladder	41	26	17	10	24.4	38.5
50-54	Female	Former	old_4	Plasma Cell Neoplasm	29	16	13	3	NM	157.1
50-54	Female	Former	old_4	Prostate	0	NA	NA	NA	NA	NA
50-54	Female	Former	old_4	Sarcoma	9	47	31	23	9.8	16.7
50-54	Female	Former	old_4	Thyroid	0	5	0	5	NM	71.7
50-54	Female	Former	old_4	Stomach, Esophagus	34	20	13	8	25.8	49
50-54	Female	Former	old_4	Uterus	83	22	11	12	59.1	27.7
50-54	Female	Never	old_3	Anus	20	71	17	65	43.3	5.6
50-54	Female	Never	old_3	Bladder and Urothelial	6	29	22	9	15.7	50.1
50-54	Female	Never	old_3	Breast	164	74	72	9	9.5	50.4
50-54	Female	Never	old_3	Cervix	15	70	68	5	5.2	98
50-54	Female	Never	old_3	Colon/Rectum	132	53	48	10	7.3	44.7
50-54	Female	Never	old_3	Head and Neck	63	55	35	31	14.7	12.3
50-54	Female	Never	old_3	Kidney	7	32	18	17	21.2	20.8
50-54	Female	Never	old_3	Liver/Bile-duct	23	43	31	18	15.9	22.1
50-54	Female	Never	old_3	Lung	96	19	8	11	34	36
50-54	Female	Never	old_3	Neuroendocrine	61	46	43	6	6.8	76.6
50-54	Female	Never	old_3	Lymphoid Neoplasm	92	48	43	9	31.3	51.6
50-54	Female	Never	old_3	Melanoma	2	18	12	7	NM	65.2
50-54	Female	Never	old_3	Myeloid Neoplasm	0	7	0	7	NM	65
50-54	Female	Never	old_3	Ovary	72	68	66	7	4.8	74.1
50-54	Female	Never	old_3	Pancreas, Gallbladder	50	40	30	14	15.6	30.3
50-54	Female	Never	old_3	Plasma Cell Neoplasm	31	22	19	4	NM	128.1
50-54	Female	Never	old_3	Prostate	0	NA	NA	NA	NA	NA
50-54	Female	Never	old_3	Sarcoma	13	66	44	38	6.9	11.2
50-54	Female	Never	old_3	Thyroid	0	7	0	7	NM	65.2
50-54	Female	Never	old_3	Stomach, Esophagus	36	26	17	11	19.5	43.1
50-54	Female	Never	old_3	Uterus	109	41	22	24	31.5	13.8
50-54	Female	Never	old_4	Anus	12	54	21	41	35.3	8.7
50-54	Female	Never	old_4	Bladder and Urothelial	5	17	13	4	26.7	102.8
50-54	Female	Never	old_4	Breast	103	59	57	5	11.9	94.7
50-54	Female	Never	old_4	Cervix	9	47	45	3	7.9	182.1
50-54	Female	Never	old_4	Colon/Rectum	113	45	43	5	8	94.3
50-54	Female	Never	old_4	Head and Neck	43	33	20	17	25.5	23.3
50-54	Female	Never	old_4	Kidney	6	18	10	9	41.7	38.9
50-54	Female	Never	old_4	Liver/Bile-duct	18	26	19	9	24.8	41.9
50-54	Female	Never	old_4	Lung	90	13	7	6	41	61.2
50-54	Female	Never	old_4	Neuroendocrine	54	38	37	3	8	143.6
50-54	Female	Never	old_4	Lymphoid Neoplasm	67	28	24	5	58.1	96.4
50-54	Female	Never	old_4	Melanoma	2	10	6	3	NM	130.7
50-54	Female	Never	old_4	Myeloid Neoplasm	0	3	0	3	NM	130.5
50-54	Female	Never	old_4	Ovary	42	45	43	4	7.3	144.3
50-54	Female	Never	old_4	Pancreas, Gallbladder	39	23	17	7	25.3	61.7
50-54	Female	Never	old_4	Plasma Cell Neoplasm	28	15	13	2	NM	259.2
50-54	Female	Never	old_4	Prostate	0	NA	NA	NA	NA	NA
50-54	Female	Never	old_4	Sarcoma	8	46	32	20	9.5	21.4
50-54	Female	Never	old_4	Thyroid	0	3	0	3	NM	130.7
50-54	Female	Never	old_4	Stomach, Esophagus	31	14	9	6	36.4	81.6
50-54	Female	Never	old_4	Uterus	82	22	11	12	58.7	29.7
50-54	Male	Any	old_3	Anus	9	29	22	8	19.5	55
50-54	Male	Any	old_3	Bladder and Urothelial	12	58	52	12	7.2	32.4
50-54	Male	Any	old_3	Breast	57	14	1	12	430.3	36
50-54	Male	Any	old_3	Cervix	0	NA	NA	NA	NA	NA
50-54	Male	Any	old_3	Colon/Rectum	169	58	53	9	6.1	53.3
50-54	Male	Any	old_3	Head and Neck	197	83	79	21	7.4	17.8
50-54	Male	Any	old_3	Kidney	11	49	36	21	9.8	18
50-54	Male	Any	old_3	Liver/Bile-duct	62	75	69	20	7.5	19.8
50-54	Male	Any	old_3	Lung	179	49	31	26	9.8	15
50-54	Male	Any	old_3	Neuroendocrine	201	81	79	9	3.9	43.5
50-54	Male	Any	old_3	Lymphoid Neoplasm	124	55	50	10	21.2	45.1
50-54	Male	Any	old_3	Melanoma	3	25	19	8	NM	54.4
50-54	Male	Any	old_3	Myeloid Neoplasm	0	8	0	8	NM	54.3
50-54	Male	Any	old_3	Ovary	0	NA	NA	NA	NA	NA
50-54	Male	Any	old_3	Pancreas, Gallbladder	68	48	38	17	12.4	27.1
50-54	Male	Any	old_3	Plasma Cell Neoplasm	37	24	21	4	NM	100.2
50-54	Male	Any	old_3	Prostate	43	39	32	11	55.7	33.5
50-54	Male	Any	old_3	Sarcoma	11	55	48	12	6.6	32.6
50-54	Male	Any	old_3	Thyroid	0	8	0	8	NM	54.4
50-54	Male	Any	old_3	Stomach, Esophagus	54	42	33	13	11.5	32.9
50-54	Male	Any	old_3	Uterus	0	NA	NA	NA	NA	NA
50-54	Male	Any	old_4	Anus	9	23	19	5	23.4	89.8
50-54	Male	Any	old_4	Bladder and Urothelial	8	41	37	7	10.3	58.9
50-54	Male	Any	old_4	Breast	53	8	1	7	806.2	58.6
50-54	Male	Any	old_4	Cervix	0	NA	NA	NA	NA	NA
50-54	Male	Any	old_4	Colon/Rectum	145	50	48	5	6.7	92.1
50-54	Male	Any	old_4	Head and Neck	98	66	60	15	9.6	23.9
50-54	Male	Any	old_4	Kidney	8	31	21	12	17.2	28.5
50-54	Male	Any	old_4	Liver/Bile-duct	37	59	53	11	9.2	33.2
50-54	Male	Any	old_4	Lung	154	41	28	18	10.9	20.9
50-54	Male	Any	old_4	Neuroendocrine	164	77	75	6	4.2	65.6
50-54	Male	Any	old_4	Lymphoid Neoplasm	85	34	30	6	37.5	72.4
50-54	Male	Any	old_4	Melanoma	3	15	11	5	NM	88.4
50-54	Male	Any	old_4	Myeloid Neoplasm	0	5	0	4	NM	88.3
50-54	Male	Any	old_4	Ovary	0	NA	NA	NA	NA	NA
50-54	Male	Any	old_4	Pancreas, Gallbladder	50	30	23	10	18.9	44.3
50-54	Male	Any	old_4	Plasma Cell Neoplasm	34	17	15	2	NM	172.9
50-54	Male	Any	old_4	Prostate	35	25	18	7	120	48.4
50-54	Male	Any	old_4	Sarcoma	8	37	31	8	10.2	45.9
50-54	Male	Any	old_4	Thyroid	0	5	0	5	NM	88.5
50-54	Male	Any	old_4	Stomach, Esophagus	44	29	23	8	16.5	53.5
50-54	Male	Any	old_4	Uterus	0	NA	NA	NA	NA	NA
50-54	Male	Current	old_3	Anus	10	33	21	14	20.6	27.8
50-54	Male	Current	old_3	Bladder and Urothelial	18	73	66	19	5.6	20.2
50-54	Male	Current	old_3	Breast	65	24	1	23	489.7	18.7
50-54	Male	Current	old_3	Cervix	0	NA	NA	NA	NA	NA
50-54	Male	Current	old_3	Colon/Rectum	202	64	58	14	5.6	29.5
50-54	Male	Current	old_3	Head and Neck	461	93	88	39	6.6	8.8
50-54	Male	Current	old_3	Kidney	13	58	38	32	9.3	11.1
50-54	Male	Current	old_3	Liver/Bile-duct	89	83	76	29	6.9	13.2
50-54	Male	Current	old_3	Lung	365	75	51	49	5.9	7.6
50-54	Male	Current	old_3	Neuroendocrine	576	93	92	18	3.4	19.8
50-54	Male	Current	old_3	Lymphoid Neoplasm	129	57	49	16	21.9	26.7
50-54	Male	Current	old_3	Melanoma	3	30	18	14	NM	27.7
50-54	Male	Current	old_3	Myeloid Neoplasm	0	14	0	14	NM	27.6
50-54	Male	Current	old_3	Ovary	0	NA	NA	NA	NA	NA
50-54	Male	Current	old_3	Pancreas, Gallbladder	86	59	44	27	10.6	15.5
50-54	Male	Current	old_3	Plasma Cell Neoplasm	38	26	21	7	NM	56.9
50-54	Male	Current	old_3	Prostate	48	45	29	23	61.8	14.9
50-54	Male	Current	old_3	Sarcoma	12	58	44	25	7.2	14.1
50-54	Male	Current	old_3	Thyroid	0	14	0	14	NM	27.7
50-54	Male	Current	old_3	Stomach, Esophagus	71	56	43	22	8.9	18.6
50-54	Male	Current	old_3	Uterus	0	NA	NA	NA	NA	NA
50-54	Male	Current	old_4	Anus	9	26	18	9	24.3	41
50-54	Male	Current	old_4	Bladder and Urothelial	12	58	52	12	7.2	32.5
50-54	Male	Current	old_4	Breast	57	15	1	14	872.1	28
50-54	Male	Current	old_4	Cervix	0	NA	NA	NA	NA	NA
50-54	Male	Current	old_4	Colon/Rectum	169	58	53	9	6	45.4
50-54	Male	Current	old_4	Head and Neck	204	84	76	31	7.5	10.7
50-54	Male	Current	old_4	Kidney	9	41	24	22	15.7	15.2
50-54	Male	Current	old_4	Liver/Bile-duct	50	69	62	19	7.8	19.4
50-54	Male	Current	old_4	Lung	291	69	50	38	6.1	9.3
50-54	Male	Current	old_4	Neuroendocrine	455	92	90	12	3.5	26.9
50-54	Male	Current	old_4	Lymphoid Neoplasm	88	36	29	10	38.8	39
50-54	Male	Current	old_4	Melanoma	3	19	10	9	NM	40.8
50-54	Male	Current	old_4	Myeloid Neoplasm	0	9	0	9	NM	40.7
50-54	Male	Current	old_4	Ovary	0	NA	NA	NA	NA	NA
50-54	Male	Current	old_4	Pancreas, Gallbladder	59	41	28	17	15.1	22.4
50-54	Male	Current	old_4	Plasma Cell Neoplasm	34	19	15	4	NM	89.1
50-54	Male	Current	old_4	Prostate	38	31	17	17	131.5	19.5
50-54	Male	Current	old_4	Sarcoma	9	42	29	19	11.1	18.1
50-54	Male	Current	old_4	Thyroid	0	9	0	9	NM	40.8
50-54	Male	Current	old_4	Stomach, Esophagus	54	43	33	14	11.5	27.1
50-54	Male	Current	old_4	Uterus	0	NA	NA	NA	NA	NA
50-54	Male	Former	old_3	Anus	9	28	22	8	19.5	55.6
50-54	Male	Former	old_3	Bladder and Urothelial	13	62	57	13	6.7	31
50-54	Male	Former	old_3	Breast	56	13	1	12	428.3	37
50-54	Male	Former	old_3	Cervix	0	NA	NA	NA	NA	NA
50-54	Male	Former	old_3	Colon/Rectum	172	58	54	9	6	53.1
50-54	Male	Former	old_3	Head and Neck	177	81	76	21	7.6	17.9
50-54	Male	Former	old_3	Kidney	11	51	39	20	9	18.3
50-54	Male	Former	old_3	Liver/Bile-duct	63	76	70	20	7.4	20.3
50-54	Male	Former	old_3	Lung	175	48	30	25	10	15.4
50-54	Male	Former	old_3	Neuroendocrine	195	80	78	9	4	44.7
50-54	Male	Former	old_3	Lymphoid Neoplasm	124	55	50	10	21.2	45.3
50-54	Male	Former	old_3	Melanoma	3	25	19	8	NM	54.9
50-54	Male	Former	old_3	Myeloid Neoplasm	0	8	0	8	NM	54.8
50-54	Male	Former	old_3	Ovary	0	NA	NA	NA	NA	NA
50-54	Male	Former	old_3	Pancreas, Gallbladder	66	47	36	17	13	26.8
50-54	Male	Former	old_3	Plasma Cell Neoplasm	37	24	21	4	NM	101
50-54	Male	Former	old_3	Prostate	43	39	32	11	55.6	34.2
50-54	Male	Former	old_3	Sarcoma	11	55	48	12	6.6	33.3
50-54	Male	Former	old_3	Thyroid	0	8	0	8	NM	55
50-54	Male	Former	old_3	Stomach, Esophagus	56	44	36	13	10.7	33.9
50-54	Male	Former	old_3	Uterus	0	NA	NA	NA	NA	NA
50-54	Male	Former	old_4	Anus	9	22	19	5	23.4	90.8
50-54	Male	Former	old_4	Bladder and Urothelial	9	45	41	7	9.2	56.9
50-54	Male	Former	old_4	Breast	53	8	1	7	804.7	59.8
50-54	Male	Former	old_4	Cervix	0	NA	NA	NA	NA	NA
50-54	Male	Former	old_4	Colon/Rectum	147	51	49	5	6.6	91.8
50-54	Male	Former	old_4	Head and Neck	91	64	57	15	10.1	24.1
50-54	Male	Former	old_4	Kidney	8	33	24	12	15.6	29.2
50-54	Male	Former	old_4	Liver/Bile-duct	38	59	54	11	9	34.1
50-54	Male	Former	old_4	Lung	151	40	27	17	11.2	21.5
50-54	Male	Former	old_4	Neuroendocrine	159	76	74	5	4.2	67.4
50-54	Male	Former	old_4	Lymphoid Neoplasm	85	34	30	6	37.5	72.7
50-54	Male	Former	old_4	Melanoma	3	15	11	5	NM	89.4
50-54	Male	Former	old_4	Myeloid Neoplasm	0	5	0	4	NM	89.3
50-54	Male	Former	old_4	Ovary	0	NA	NA	NA	NA	NA
50-54	Male	Former	old_4	Pancreas, Gallbladder	49	29	21	10	20.1	43.9
50-54	Male	Former	old_4	Plasma Cell Neoplasm	34	17	15	2	NM	174.4
50-54	Male	Former	old_4	Prostate	35	24	18	7	119.8	49.6
50-54	Male	Former	old_4	Sarcoma	8	37	31	8	10.2	47.1
50-54	Male	Former	old_4	Thyroid	0	5	0	5	NM	89.5
50-54	Male	Former	old_4	Stomach, Esophagus	45	31	25	7	15.1	55.2
50-54	Male	Former	old_4	Uterus	0	NA	NA	NA	NA	NA
50-54	Male	Never	old_3	Anus	9	27	23	5	19.1	91.4
50-54	Male	Never	old_3	Bladder and Urothelial	9	43	37	9	10.4	44.9
50-54	Male	Never	old_3	Breast	54	9	1	8	409.3	60.1
50-54	Male	Never	old_3	Cervix	0	NA	NA	NA	NA	NA
50-54	Male	Never	old_3	Colon/Rectum	155	54	50	6	6.5	79.8
50-54	Male	Never	old_3	Head and Neck	109	70	66	12	8.8	39.1
50-54	Male	Never	old_3	Kidney	10	43	33	16	10.7	24.8
50-54	Male	Never	old_3	Liver/Bile-duct	51	70	64	16	8.2	25
50-54	Male	Never	old_3	Lung	112	18	7	12	43.3	37.2
50-54	Male	Never	old_3	Neuroendocrine	65	41	38	5	8.1	86.9
50-54	Male	Never	old_3	Lymphoid Neoplasm	123	55	51	8	20.9	62.6
50-54	Male	Never	old_3	Melanoma	3	23	19	5	NM	89.6
50-54	Male	Never	old_3	Myeloid Neoplasm	0	5	0	5	NM	89.4
50-54	Male	Never	old_3	Ovary	0	NA	NA	NA	NA	NA
50-54	Male	Never	old_3	Pancreas, Gallbladder	62	44	36	12	13.1	41.6
50-54	Male	Never	old_3	Plasma Cell Neoplasm	37	24	21	3	NM	141.7
50-54	Male	Never	old_3	Prostate	42	37	33	6	53.5	76.3
50-54	Male	Never	old_3	Sarcoma	11	53	50	6	6.4	81.8
50-54	Male	Never	old_3	Thyroid	0	5	0	5	NM	89.6
50-54	Male	Never	old_3	Stomach, Esophagus	47	33	26	10	14.6	47.9
50-54	Male	Never	old_3	Uterus	0	NA	NA	NA	NA	NA
50-54	Male	Never	old_4	Anus	9	21	19	3	23	169.1
50-54	Male	Never	old_4	Bladder and Urothelial	7	27	24	5	16.4	90.4
50-54	Male	Never	old_4	Breast	52	5	1	4	782.5	105
50-54	Male	Never	old_4	Cervix	0	NA	NA	NA	NA	NA
50-54	Male	Never	old_4	Colon/Rectum	134	46	45	3	7.2	155.7
50-54	Male	Never	old_4	Head and Neck	63	48	44	7	13.2	62.5
50-54	Male	Never	old_4	Kidney	7	26	19	8	19.4	45.7
50-54	Male	Never	old_4	Liver/Bile-duct	32	52	47	9	10.4	46.3
50-54	Male	Never	old_4	Lung	104	12	6	7	52.1	64.6
50-54	Male	Never	old_4	Neuroendocrine	58	34	32	3	9.7	156.1
50-54	Male	Never	old_4	Lymphoid Neoplasm	84	34	31	4	37.1	109.5
50-54	Male	Never	old_4	Melanoma	2	13	11	3	NM	164.3
50-54	Male	Never	old_4	Myeloid Neoplasm	0	3	0	3	NM	164
50-54	Male	Never	old_4	Ovary	0	NA	NA	NA	NA	NA
50-54	Male	Never	old_4	Pancreas, Gallbladder	47	26	21	6	20.7	76.3
50-54	Male	Never	old_4	Plasma Cell Neoplasm	34	17	15	2	NM	268.7
50-54	Male	Never	old_4	Prostate	34	22	19	3	115.8	131.5
50-54	Male	Never	old_4	Sarcoma	8	34	32	3	9.8	137.5
50-54	Male	Never	old_4	Thyroid	0	3	0	3	NM	164.3
50-54	Male	Never	old_4	Stomach, Esophagus	39	20	16	5	23.4	86.8
50-54	Male	Never	old_4	Uterus	0	NA	NA	NA	NA	NA
55-59	Female	Any	old_3	Anus	23	75	19	69	34	4.8
55-59	Female	Any	old_3	Bladder and Urothelial	9	52	43	15	8.1	25.6
55-59	Female	Any	old_3	Breast	186	77	73	16	8.4	25.1
55-59	Female	Any	old_3	Cervix	17	74	71	9	4.6	41.9
55-59	Female	Any	old_3	Colon/Rectum	156	60	53	15	6.2	26.3
55-59	Female	Any	old_3	Head and Neck	107	73	53	43	10.3	7.8
55-59	Female	Any	old_3	Kidney	9	46	26	27	13.3	12.9
55-59	Female	Any	old_3	Liver/Bile-duct	36	63	49	27	9.4	14.8
55-59	Female	Any	old_3	Lung	185	58	39	31	7.4	10.8
55-59	Female	Any	old_3	Neuroendocrine	266	88	86	13	3.3	29.5
55-59	Female	Any	old_3	Lymphoid Neoplasm	112	57	51	13	26.5	29.9
55-59	Female	Any	old_3	Melanoma	2	24	14	12	NM	32.2
55-59	Female	Any	old_3	Myeloid Neoplasm	0	12	0	12	NM	32.1
55-59	Female	Any	old_3	Ovary	90	75	71	13	4.1	34.1
55-59	Female	Any	old_3	Pancreas, Gallbladder	69	57	44	22	13.6	16.7
55-59	Female	Any	old_3	Plasma Cell Neoplasm	35	31	26	6	NM	64.8
55-59	Female	Any	old_3	Prostate	0	NA	NA	NA	NA	NA
55-59	Female	Any	old_3	Sarcoma	16	71	41	51	7.2	7.8
55-59	Female	Any	old_3	Thyroid	0	12	0	12	NM	32.2
55-59	Female	Any	old_3	Stomach, Esophagus	44	39	25	19	14.3	23
55-59	Female	Any	old_3	Uterus	135	52	31	31	19.6	10.2
55-59	Female	Any	old_4	Anus	14	60	24	47	26.8	7.1
55-59	Female	Any	old_4	Bladder and Urothelial	7	35	29	8	12.1	44.6
55-59	Female	Any	old_4	Breast	114	63	59	9	10.4	40.7
55-59	Female	Any	old_4	Cervix	10	52	49	6	6.7	65.7
55-59	Female	Any	old_4	Colon/Rectum	131	53	48	8	6.7	48
55-59	Female	Any	old_4	Head and Neck	62	54	35	29	15.4	11.5
55-59	Female	Any	old_4	Kidney	7	30	15	17	23.9	19.8
55-59	Female	Any	old_4	Liver/Bile-duct	24	45	34	16	12.9	23.9
55-59	Female	Any	old_4	Lung	157	50	35	23	8.1	14.1
55-59	Female	Any	old_4	Neuroendocrine	212	84	83	8	3.5	44.3
55-59	Female	Any	old_4	Lymphoid Neoplasm	75	36	31	8	46.1	49
55-59	Female	Any	old_4	Melanoma	2	14	8	7	NM	53.8
55-59	Female	Any	old_4	Myeloid Neoplasm	0	7	0	7	NM	53.7
55-59	Female	Any	old_4	Ovary	49	54	50	7	5.9	56.5
55-59	Female	Any	old_4	Pancreas, Gallbladder	48	37	28	13	19.5	28.4
55-59	Female	Any	old_4	Plasma Cell Neoplasm	31	22	20	3	NM	113.6
55-59	Female	Any	old_4	Prostate	0	NA	NA	NA	NA	NA
55-59	Female	Any	old_4	Sarcoma	9	52	31	31	9.4	12.3
55-59	Female	Any	old_4	Thyroid	0	7	0	7	NM	53.8
55-59	Female	Any	old_4	Stomach, Esophagus	36	25	15	11	23.3	36.8
55-59	Female	Any	old_4	Uterus	93	31	18	16	33.5	20.3
55-59	Female	Current	old_3	Anus	31	81	14	78	44.7	4.2
55-59	Female	Current	old_3	Bladder and Urothelial	14	70	60	24	5.8	14.1
55-59	Female	Current	old_3	Breast	194	78	70	28	8.8	12.8
55-59	Female	Current	old_3	Cervix	24	81	77	18	4.3	18.5
55-59	Female	Current	old_3	Colon/Rectum	192	68	58	23	5.7	16
55-59	Female	Current	old_3	Head and Neck	247	88	69	63	7.9	5
55-59	Female	Current	old_3	Kidney	11	58	27	43	13	7.6
55-59	Female	Current	old_3	Liver/Bile-duct	51	74	57	40	8.1	9.4
55-59	Female	Current	old_3	Lung	494	84	61	59	4.7	5.2
55-59	Female	Current	old_3	Neuroendocrine	989	97	95	26	3	12.3
55-59	Female	Current	old_3	Lymphoid Neoplasm	119	60	48	22	28	16.4
55-59	Female	Current	old_3	Melanoma	3	31	12	22	NM	15.8
55-59	Female	Current	old_3	Myeloid Neoplasm	0	22	0	21	NM	15.8
55-59	Female	Current	old_3	Ovary	93	76	69	22	4.3	17.1
55-59	Female	Current	old_3	Pancreas, Gallbladder	92	67	50	35	11.9	10
55-59	Female	Current	old_3	Plasma Cell Neoplasm	36	33	25	11	NM	33.1
55-59	Female	Current	old_3	Prostate	0	NA	NA	NA	NA	NA
55-59	Female	Current	old_3	Sarcoma	17	74	37	59	7.9	6.2
55-59	Female	Current	old_3	Thyroid	0	22	0	22	NM	15.8
55-59	Female	Current	old_3	Stomach, Esophagus	58	53	32	31	11.1	12.2
55-59	Female	Current	old_3	Uterus	139	54	30	34	20.2	9.3
55-59	Female	Current	old_4	Anus	17	67	20	59	32.5	5.6
55-59	Female	Current	old_4	Bladder and Urothelial	9	54	45	16	7.6	20.4
55-59	Female	Current	old_4	Breast	120	65	57	19	10.9	17.7
55-59	Female	Current	old_4	Cervix	12	63	58	13	5.7	25.1
55-59	Female	Current	old_4	Colon/Rectum	158	61	54	14	6	24.1
55-59	Female	Current	old_4	Head and Neck	123	77	53	51	10.3	6
55-59	Female	Current	old_4	Kidney	8	44	16	33	22.4	9.6
55-59	Female	Current	old_4	Liver/Bile-duct	32	59	43	27	10.3	12.6
55-59	Female	Current	old_4	Lung	394	80	59	51	4.9	5.9
55-59	Female	Current	old_4	Neuroendocrine	775	96	95	20	3	15.8
55-59	Female	Current	old_4	Lymphoid Neoplasm	80	40	29	15	48.8	22.9
55-59	Female	Current	old_4	Melanoma	2	21	7	15	NM	22.2
55-59	Female	Current	old_4	Myeloid Neoplasm	0	15	0	15	NM	22.2
55-59	Female	Current	old_4	Ovary	51	56	48	14	6.2	23.8
55-59	Female	Current	old_4	Pancreas, Gallbladder	60	50	34	24	16.1	13.8
55-59	Female	Current	old_4	Plasma Cell Neoplasm	32	25	19	7	NM	49.5
55-59	Female	Current	old_4	Prostate	0	NA	NA	NA	NA	NA
55-59	Female	Current	old_4	Sarcoma	11	58	27	42	10.6	8.1
55-59	Female	Current	old_4	Thyroid	0	15	0	15	NM	22.2
55-59	Female	Current	old_4	Stomach, Esophagus	44	39	22	21	16.3	16.5
55-59	Female	Current	old_4	Uterus	95	33	17	19	34.6	16.8
55-59	Female	Former	old_3	Anus	26	78	17	73	37.8	4.5
55-59	Female	Former	old_3	Bladder and Urothelial	10	58	51	16	6.9	23.2
55-59	Female	Former	old_3	Breast	187	77	73	17	8.5	23.2
55-59	Female	Former	old_3	Cervix	20	77	75	10	4.4	38.4
55-59	Female	Former	old_3	Colon/Rectum	162	62	55	16	6	24.8
55-59	Female	Former	old_3	Head and Neck	111	74	51	47	10.7	7.1
55-59	Female	Former	old_3	Kidney	9	49	29	29	11.9	12.2
55-59	Female	Former	old_3	Liver/Bile-duct	38	65	52	28	9	14.2
55-59	Female	Former	old_3	Lung	204	62	42	34	6.8	9.7
55-59	Female	Former	old_3	Neuroendocrine	310	89	88	14	3.3	26.6
55-59	Female	Former	old_3	Lymphoid Neoplasm	113	58	51	14	26.7	27.9
55-59	Female	Former	old_3	Melanoma	2	25	14	13	NM	29.4
55-59	Female	Former	old_3	Myeloid Neoplasm	0	13	0	13	NM	29.3
55-59	Female	Former	old_3	Ovary	91	75	71	14	4.1	31.5
55-59	Female	Former	old_3	Pancreas, Gallbladder	69	56	43	24	14	15.7
55-59	Female	Former	old_3	Plasma Cell Neoplasm	35	31	26	6	NM	59.9
55-59	Female	Former	old_3	Prostate	0	NA	NA	NA	NA	NA
55-59	Female	Former	old_3	Sarcoma	16	71	41	52	7.2	7.6
55-59	Female	Former	old_3	Thyroid	0	13	0	13	NM	29.4
55-59	Female	Former	old_3	Stomach, Esophagus	46	42	27	20	13	21.6
55-59	Female	Former	old_3	Uterus	135	53	31	31	19.6	10.1
55-59	Female	Former	old_4	Anus	15	62	22	51	28.7	6.4
55-59	Female	Former	old_4	Bladder and Urothelial	7	42	36	9	9.8	39.9
55-59	Female	Former	old_4	Breast	115	63	59	10	10.4	36.9
55-59	Female	Former	old_4	Cervix	11	57	54	6	6.1	59
55-59	Female	Former	old_4	Colon/Rectum	136	54	50	9	6.5	44.4
55-59	Female	Former	old_4	Head and Neck	64	55	34	32	15.9	10.3
55-59	Female	Former	old_4	Kidney	7	32	17	18	21	18.3
55-59	Female	Former	old_4	Liver/Bile-duct	25	47	36	16	12.2	22.6
55-59	Female	Former	old_4	Lung	172	54	39	25	7.4	12.4
55-59	Female	Former	old_4	Neuroendocrine	247	87	85	9	3.4	39.2
55-59	Female	Former	old_4	Lymphoid Neoplasm	76	37	31	9	46.4	44.9
55-59	Female	Former	old_4	Melanoma	2	15	8	8	NM	48.3
55-59	Female	Former	old_4	Myeloid Neoplasm	0	8	0	7	NM	48.2
55-59	Female	Former	old_4	Ovary	49	54	50	8	6	51.2
55-59	Female	Former	old_4	Pancreas, Gallbladder	48	37	27	14	20.3	26.1
55-59	Female	Former	old_4	Plasma Cell Neoplasm	31	23	20	4	NM	103.3
55-59	Female	Former	old_4	Prostate	0	NA	NA	NA	NA	NA
55-59	Female	Former	old_4	Sarcoma	10	53	31	32	9.5	11.9
55-59	Female	Former	old_4	Thyroid	0	8	0	8	NM	48.3
55-59	Female	Former	old_4	Stomach, Esophagus	37	27	17	12	20.5	33.9
55-59	Female	Former	old_4	Uterus	93	31	18	16	33.6	20
55-59	Female	Never	old_3	Anus	21	72	21	64	30.2	5.2
55-59	Female	Never	old_3	Bladder and Urothelial	7	40	32	12	11.3	34.8
55-59	Female	Never	old_3	Breast	184	77	74	12	8.3	36.2
55-59	Female	Never	old_3	Cervix	15	69	67	7	4.9	67
55-59	Female	Never	old_3	Colon/Rectum	145	57	51	13	6.5	32.6
55-59	Female	Never	old_3	Head and Neck	73	61	41	33	13.2	10.9
55-59	Female	Never	old_3	Kidney	8	41	24	22	14.1	17.2
55-59	Female	Never	old_3	Liver/Bile-duct	31	58	45	23	10.3	18.2
55-59	Female	Never	old_3	Lung	105	26	12	15	24.1	25.6
55-59	Female	Never	old_3	Neuroendocrine	79	58	54	8	5.3	54.3
55-59	Female	Never	old_3	Lymphoid Neoplasm	111	57	52	11	26.2	39.9
55-59	Female	Never	old_3	Melanoma	2	22	14	9	NM	47.2
55-59	Female	Never	old_3	Myeloid Neoplasm	0	9	0	9	NM	47.1
55-59	Female	Never	old_3	Ovary	90	75	72	11	4.1	48.6
55-59	Female	Never	old_3	Pancreas, Gallbladder	64	53	43	18	14.1	21.6
55-59	Female	Never	old_3	Plasma Cell Neoplasm	35	30	27	5	NM	88.7
55-59	Female	Never	old_3	Prostate	0	NA	NA	NA	NA	NA
55-59	Female	Never	old_3	Sarcoma	15	70	42	49	7	8.4
55-59	Female	Never	old_3	Thyroid	0	9	0	9	NM	47.3
55-59	Female	Never	old_3	Stomach, Esophagus	40	33	21	15	16.4	31.9
55-59	Female	Never	old_3	Uterus	134	52	31	30	19.4	10.4
55-59	Female	Never	old_4	Anus	13	56	26	41	24.8	8.1
55-59	Female	Never	old_4	Bladder and Urothelial	6	25	20	6	18	69.6
55-59	Female	Never	old_4	Breast	113	63	60	6	10.2	67.1
55-59	Female	Never	old_4	Cervix	9	47	45	4	7.4	122.8
55-59	Female	Never	old_4	Colon/Rectum	123	50	46	6	7	67.1
55-59	Female	Never	old_4	Head and Neck	47	39	25	19	21.9	19.7
55-59	Female	Never	old_4	Kidney	6	24	14	12	25.8	31
55-59	Female	Never	old_4	Liver/Bile-duct	22	39	30	12	14.6	33.1
55-59	Female	Never	old_4	Lung	96	18	10	9	28.4	41.2
55-59	Female	Never	old_4	Neuroendocrine	67	50	48	4	5.9	99.6
55-59	Female	Never	old_4	Lymphoid Neoplasm	74	35	31	6	45.4	73.3
55-59	Female	Never	old_4	Melanoma	2	12	8	5	NM	92.3
55-59	Female	Never	old_4	Myeloid Neoplasm	0	5	0	4	NM	92.2
55-59	Female	Never	old_4	Ovary	49	53	51	5	5.9	93.7
55-59	Female	Never	old_4	Pancreas, Gallbladder	45	33	26	10	20.7	42.4
55-59	Female	Never	old_4	Plasma Cell Neoplasm	31	22	20	2	NM	176.2
55-59	Female	Never	old_4	Prostate	0	NA	NA	NA	NA	NA
55-59	Female	Never	old_4	Sarcoma	9	51	32	28	9	14.8
55-59	Female	Never	old_4	Thyroid	0	5	0	5	NM	92.3
55-59	Female	Never	old_4	Stomach, Esophagus	33	19	12	8	28.6	58.2
55-59	Female	Never	old_4	Uterus	92	30	18	15	33.3	21.5
55-59	Male	Any	old_3	Anus	10	34	25	12	18.7	35.1
55-59	Male	Any	old_3	Bladder and Urothelial	19	74	68	18	5.9	20.8
55-59	Male	Any	old_3	Breast	61	20	2	18	227.3	24.4
55-59	Male	Any	old_3	Cervix	0	NA	NA	NA	NA	NA
55-59	Male	Any	old_3	Colon/Rectum	203	65	59	14	5.5	34.7
55-59	Male	Any	old_3	Head and Neck	278	88	83	32	7.1	12.1
55-59	Male	Any	old_3	Kidney	14	60	43	29	7.2	13.1
55-59	Male	Any	old_3	Liver/Bile-duct	102	85	79	29	5.9	15
55-59	Male	Any	old_3	Lung	251	64	41	38	7.4	10.5
55-59	Male	Any	old_3	Neuroendocrine	344	89	87	14	3.7	27.4
55-59	Male	Any	old_3	Lymphoid Neoplasm	154	64	58	14	19.4	30.7
55-59	Male	Any	old_3	Melanoma	3	35	25	12	NM	34.9
55-59	Male	Any	old_3	Myeloid Neoplasm	0	12	0	12	NM	34.8
55-59	Male	Any	old_3	Ovary	0	NA	NA	NA	NA	NA
55-59	Male	Any	old_3	Pancreas, Gallbladder	92	62	49	26	12	16.5
55-59	Male	Any	old_3	Plasma Cell Neoplasm	43	35	30	6	NM	64.4
55-59	Male	Any	old_3	Prostate	62	58	49	18	41.2	21
55-59	Male	Any	old_3	Sarcoma	14	62	52	20	5.9	20.4
55-59	Male	Any	old_3	Thyroid	0	12	0	12	NM	34.9
55-59	Male	Any	old_3	Stomach, Esophagus	69	54	43	20	9.3	22.9
55-59	Male	Any	old_3	Uterus	0	NA	NA	NA	NA	NA
55-59	Male	Any	old_4	Anus	9	27	21	7	21.9	55.6
55-59	Male	Any	old_4	Bladder and Urothelial	12	59	54	10	7.5	36.8
55-59	Male	Any	old_4	Breast	56	12	1	11	413.2	38.2
55-59	Male	Any	old_4	Cervix	0	NA	NA	NA	NA	NA
55-59	Male	Any	old_4	Colon/Rectum	170	58	54	8	5.9	57.7
55-59	Male	Any	old_4	Head and Neck	131	75	67	24	8.7	15.6
55-59	Male	Any	old_4	Kidney	9	41	28	19	11.9	19.4
55-59	Male	Any	old_4	Liver/Bile-duct	56	73	67	17	6.5	23.4
55-59	Male	Any	old_4	Lung	206	56	39	27	7.9	13.7
55-59	Male	Any	old_4	Neuroendocrine	274	86	85	9	3.9	39.6
55-59	Male	Any	old_4	Lymphoid Neoplasm	98	43	38	9	31.8	47.9
55-59	Male	Any	old_4	Melanoma	3	22	15	7	NM	55
55-59	Male	Any	old_4	Myeloid Neoplasm	0	7	0	7	NM	54.9
55-59	Male	Any	old_4	Ovary	0	NA	NA	NA	NA	NA
55-59	Male	Any	old_4	Pancreas, Gallbladder	61	43	32	16	16.4	25.7
55-59	Male	Any	old_4	Plasma Cell Neoplasm	38	26	23	4	NM	108.7
55-59	Male	Any	old_4	Prostate	44	40	32	12	80.4	29.3
55-59	Male	Any	old_4	Sarcoma	9	44	35	13	8.6	27.7
55-59	Male	Any	old_4	Thyroid	0	7	0	7	NM	55
55-59	Male	Any	old_4	Stomach, Esophagus	53	41	32	12	12.4	35.5
55-59	Male	Any	old_4	Uterus	0	NA	NA	NA	NA	NA
55-59	Male	Current	old_3	Anus	11	40	23	22	20.5	18
55-59	Male	Current	old_3	Bladder and Urothelial	32	85	79	28	5	13.4
55-59	Male	Current	old_3	Breast	74	34	2	33	275.6	13.1
55-59	Male	Current	old_3	Cervix	0	NA	NA	NA	NA	NA
55-59	Male	Current	old_3	Colon/Rectum	248	71	63	22	5.2	19.4
55-59	Male	Current	old_3	Head and Neck	674	95	89	53	6.5	6.6
55-59	Male	Current	old_3	Kidney	17	68	43	44	7.2	8.2
55-59	Male	Current	old_3	Liver/Bile-duct	154	90	83	41	5.6	10.1
55-59	Male	Current	old_3	Lung	594	85	59	63	5.2	6.1
55-59	Male	Current	old_3	Neuroendocrine	1050	96	95	28	3.4	12.8
55-59	Male	Current	old_3	Lymphoid Neoplasm	162	66	55	23	20.3	17.9
55-59	Male	Current	old_3	Melanoma	4	40	23	22	NM	17.9
55-59	Male	Current	old_3	Myeloid Neoplasm	0	22	0	22	NM	17.9
55-59	Male	Current	old_3	Ovary	0	NA	NA	NA	NA	NA
55-59	Male	Current	old_3	Pancreas, Gallbladder	124	72	53	40	11	10.1
55-59	Male	Current	old_3	Plasma Cell Neoplasm	45	37	29	11	NM	35.7
55-59	Male	Current	old_3	Prostate	71	63	43	35	46.9	9.9
55-59	Male	Current	old_3	Sarcoma	15	66	46	38	6.7	9.5
55-59	Male	Current	old_3	Thyroid	0	22	0	22	NM	18
55-59	Male	Current	old_3	Stomach, Esophagus	97	68	52	32	7.7	13.1
55-59	Male	Current	old_3	Uterus	0	NA	NA	NA	NA	NA
55-59	Male	Current	old_4	Anus	10	32	20	15	23.4	25.4
55-59	Male	Current	old_4	Bladder and Urothelial	18	74	68	18	5.9	20.5
55-59	Male	Current	old_4	Breast	63	22	1	21	468.6	18.4
55-59	Male	Current	old_4	Cervix	0	NA	NA	NA	NA	NA
55-59	Male	Current	old_4	Colon/Rectum	204	65	59	14	5.4	28.4
55-59	Male	Current	old_4	Head and Neck	291	89	79	45	7.3	7.6
55-59	Male	Current	old_4	Kidney	12	52	29	33	11.5	10.4
55-59	Male	Current	old_4	Liver/Bile-duct	81	81	74	28	5.9	13.6
55-59	Male	Current	old_4	Lung	463	80	59	52	5.3	6.9
55-59	Male	Current	old_4	Neuroendocrine	823	95	94	20	3.5	16.6
55-59	Male	Current	old_4	Lymphoid Neoplasm	103	46	36	16	33.4	25
55-59	Male	Current	old_4	Melanoma	3	27	14	15	NM	25.3
55-59	Male	Current	old_4	Myeloid Neoplasm	0	15	0	15	NM	25.2
55-59	Male	Current	old_4	Ovary	0	NA	NA	NA	NA	NA
55-59	Male	Current	old_4	Pancreas, Gallbladder	77	55	37	28	14	13.8
55-59	Male	Current	old_4	Plasma Cell Neoplasm	39	28	22	7	NM	54.2
55-59	Male	Current	old_4	Prostate	50	48	28	27	91.7	12.4
55-59	Male	Current	old_4	Sarcoma	11	51	31	29	9.9	11.6
55-59	Male	Current	old_4	Thyroid	0	15	0	15	NM	25.3
55-59	Male	Current	old_4	Stomach, Esophagus	71	56	44	22	9.4	17.9
55-59	Male	Current	old_4	Uterus	0	NA	NA	NA	NA	NA
55-59	Male	Former	old_3	Anus	10	34	25	12	18.7	35.4
55-59	Male	Former	old_3	Bladder and Urothelial	21	77	72	19	5.6	20
55-59	Male	Former	old_3	Breast	61	19	2	18	225.9	25
55-59	Male	Former	old_3	Cervix	0	NA	NA	NA	NA	NA
55-59	Male	Former	old_3	Colon/Rectum	207	65	60	14	5.4	34.4
55-59	Male	Former	old_3	Head and Neck	249	87	81	32	7.3	12.2
55-59	Male	Former	old_3	Kidney	14	62	46	28	6.7	13.3
55-59	Male	Former	old_3	Liver/Bile-duct	106	85	80	28	5.8	15.3
55-59	Male	Former	old_3	Lung	244	63	41	37	7.5	10.7
55-59	Male	Former	old_3	Neuroendocrine	331	88	87	14	3.8	28.1
55-59	Male	Former	old_3	Lymphoid Neoplasm	154	64	58	14	19.4	30.9
55-59	Male	Former	old_3	Melanoma	3	35	25	12	NM	35.1
55-59	Male	Former	old_3	Myeloid Neoplasm	0	12	0	12	NM	35
55-59	Male	Former	old_3	Ovary	0	NA	NA	NA	NA	NA
55-59	Male	Former	old_3	Pancreas, Gallbladder	89	61	47	26	12.5	16.3
55-59	Male	Former	old_3	Plasma Cell Neoplasm	43	35	30	6	NM	64.8
55-59	Male	Former	old_3	Prostate	62	58	49	17	41.1	21.4
55-59	Male	Former	old_3	Sarcoma	14	62	53	19	5.9	20.8
55-59	Male	Former	old_3	Thyroid	0	12	0	12	NM	35.1
55-59	Male	Former	old_3	Stomach, Esophagus	72	56	46	20	8.8	23.5
55-59	Male	Former	old_3	Uterus	0	NA	NA	NA	NA	NA
55-59	Male	Former	old_4	Anus	9	27	21	7	21.9	56.1
55-59	Male	Former	old_4	Bladder and Urothelial	13	63	58	11	6.9	35.5
55-59	Male	Former	old_4	Breast	55	12	1	11	412	38.9
55-59	Male	Former	old_4	Cervix	0	NA	NA	NA	NA	NA
55-59	Male	Former	old_4	Colon/Rectum	173	59	55	8	5.8	57.4
55-59	Male	Former	old_4	Head and Neck	120	72	64	24	9.1	15.7
55-59	Male	Former	old_4	Kidney	10	43	31	18	10.9	19.8
55-59	Male	Former	old_4	Liver/Bile-duct	57	73	68	17	6.4	24
55-59	Male	Former	old_4	Lung	202	55	38	27	8.1	14
55-59	Male	Former	old_4	Neuroendocrine	264	85	84	9	3.9	40.7
55-59	Male	Former	old_4	Lymphoid Neoplasm	98	43	38	9	31.8	48.1
55-59	Male	Former	old_4	Melanoma	3	21	15	7	NM	55.5
55-59	Male	Former	old_4	Myeloid Neoplasm	0	7	0	7	NM	55.4
55-59	Male	Former	old_4	Ovary	0	NA	NA	NA	NA	NA
55-59	Male	Former	old_4	Pancreas, Gallbladder	60	42	30	16	17.3	25.5
55-59	Male	Former	old_4	Plasma Cell Neoplasm	38	26	23	4	NM	109.6
55-59	Male	Former	old_4	Prostate	44	40	32	12	80.3	30
55-59	Male	Former	old_4	Sarcoma	9	44	35	13	8.6	28.4
55-59	Male	Former	old_4	Thyroid	0	7	0	7	NM	55.6
55-59	Male	Former	old_4	Stomach, Esophagus	55	43	35	12	11.4	36.5
55-59	Male	Former	old_4	Uterus	0	NA	NA	NA	NA	NA
55-59	Male	Never	old_3	Anus	10	32	26	8	18	60.2
55-59	Male	Never	old_3	Bladder and Urothelial	12	60	54	13	7.6	28.9
55-59	Male	Never	old_3	Breast	57	13	2	11	210.2	41.5
55-59	Male	Never	old_3	Cervix	0	NA	NA	NA	NA	NA
55-59	Male	Never	old_3	Colon/Rectum	183	61	56	10	5.7	53
55-59	Male	Never	old_3	Head and Neck	147	77	73	18	8	27.1
55-59	Male	Never	old_3	Kidney	12	54	41	21	7.7	18.8
55-59	Male	Never	old_3	Liver/Bile-duct	81	81	75	23	6.2	19.4
55-59	Male	Never	old_3	Lung	126	28	12	18	26.5	25
55-59	Male	Never	old_3	Neuroendocrine	87	56	52	8	6.2	57.9
55-59	Male	Never	old_3	Lymphoid Neoplasm	152	63	59	10	19.1	44.5
55-59	Male	Never	old_3	Melanoma	3	32	26	8	NM	59.4
55-59	Male	Never	old_3	Myeloid Neoplasm	0	8	0	8	NM	59.2
55-59	Male	Never	old_3	Ovary	0	NA	NA	NA	NA	NA
55-59	Male	Never	old_3	Pancreas, Gallbladder	82	57	47	19	12.4	24.4
55-59	Male	Never	old_3	Plasma Cell Neoplasm	42	34	31	5	NM	94.6
55-59	Male	Never	old_3	Prostate	59	55	51	9	39.1	49.5
55-59	Male	Never	old_3	Sarcoma	13	60	55	10	5.6	52.6
55-59	Male	Never	old_3	Thyroid	0	8	0	8	NM	59.4
55-59	Male	Never	old_3	Stomach, Esophagus	56	44	34	15	11.4	34.5
55-59	Male	Never	old_3	Uterus	0	NA	NA	NA	NA	NA
55-59	Male	Never	old_4	Anus	9	25	22	4	21.3	109.8
55-59	Male	Never	old_4	Bladder and Urothelial	9	43	39	7	10.6	57.3
55-59	Male	Never	old_4	Breast	53	7	1	6	393.2	71.6
55-59	Male	Never	old_4	Cervix	0	NA	NA	NA	NA	NA
55-59	Male	Never	old_4	Colon/Rectum	155	54	51	5	6.2	101.1
55-59	Male	Never	old_4	Head and Neck	78	58	52	11	11.1	41.9
55-59	Male	Never	old_4	Kidney	8	34	26	12	12.9	33
55-59	Male	Never	old_4	Liver/Bile-duct	46	67	62	12	7.1	34.2
55-59	Male	Never	old_4	Lung	113	19	10	10	30.8	41.4
55-59	Male	Never	old_4	Neuroendocrine	75	48	46	4	7	101.3
55-59	Male	Never	old_4	Lymphoid Neoplasm	96	42	38	6	31.2	76.8
55-59	Male	Never	old_4	Melanoma	3	19	16	4	NM	107.5
55-59	Male	Never	old_4	Myeloid Neoplasm	0	4	0	4	NM	107.3
55-59	Male	Never	old_4	Ovary	0	NA	NA	NA	NA	NA
55-59	Male	Never	old_4	Pancreas, Gallbladder	56	37	30	10	17.4	43.3
55-59	Male	Never	old_4	Plasma Cell Neoplasm	37	25	23	2	NM	178
55-59	Male	Never	old_4	Prostate	42	37	34	5	76.3	83.4
55-59	Male	Never	old_4	Sarcoma	9	41	37	6	8.1	86.1
55-59	Male	Never	old_4	Thyroid	0	4	0	4	NM	107.5
55-59	Male	Never	old_4	Stomach, Esophagus	44	29	23	8	16.8	60.7
55-59	Male	Never	old_4	Uterus	0	NA	NA	NA	NA	NA
60-64	Female	Any	old_3	Anus	25	76	20	70	32.6	4.5
60-64	Female	Any	old_3	Bladder and Urothelial	11	63	54	19	7.6	19.9
60-64	Female	Any	old_3	Breast	217	81	75	21	7.9	19.3
60-64	Female	Any	old_3	Cervix	18	75	71	13	4.4	31.5
60-64	Female	Any	old_3	Colon/Rectum	186	67	59	20	5.6	20.2
60-64	Female	Any	old_3	Head and Neck	126	77	55	49	9.3	7
60-64	Female	Any	old_3	Kidney	10	55	31	34	11.5	10.7
60-64	Female	Any	old_3	Liver/Bile-duct	43	69	52	35	8.1	12.1
60-64	Female	Any	old_3	Lung	247	68	47	40	6.5	9
60-64	Female	Any	old_3	Neuroendocrine	407	92	90	18	3.7	21.3
60-64	Female	Any	old_3	Lymphoid Neoplasm	143	66	59	17	24.2	23.8
60-64	Female	Any	old_3	Melanoma	3	30	17	16	NM	24.9
60-64	Female	Any	old_3	Myeloid Neoplasm	0	16	0	16	NM	24.8
60-64	Female	Any	old_3	Ovary	114	80	76	17	3.6	25.8
60-64	Female	Any	old_3	Pancreas, Gallbladder	91	67	54	28	10.8	13
60-64	Female	Any	old_3	Plasma Cell Neoplasm	40	39	34	8	NM	48.4
60-64	Female	Any	old_3	Prostate	0	NA	NA	NA	NA	NA
60-64	Female	Any	old_3	Sarcoma	18	75	40	59	7.7	6.3
60-64	Female	Any	old_3	Thyroid	0	16	0	16	NM	24.9
60-64	Female	Any	old_3	Stomach, Esophagus	50	47	28	26	12.9	17.4
60-64	Female	Any	old_3	Uterus	158	59	35	38	15.3	8
60-64	Female	Any	old_4	Anus	15	62	25	49	25.7	6.5
60-64	Female	Any	old_4	Bladder and Urothelial	8	46	39	11	10.4	33.9
60-64	Female	Any	old_4	Breast	130	68	63	13	9.4	30.6
60-64	Female	Any	old_4	Cervix	10	54	50	8	6.3	48.6
60-64	Female	Any	old_4	Colon/Rectum	154	60	55	11	5.9	36
60-64	Female	Any	old_4	Head and Neck	71	60	38	35	13.6	9.8
60-64	Female	Any	old_4	Kidney	8	37	19	23	20	15.7
60-64	Female	Any	old_4	Liver/Bile-duct	27	51	38	21	10.6	18.6
60-64	Female	Any	old_4	Lung	204	61	44	31	6.9	11.4
60-64	Female	Any	old_4	Neuroendocrine	322	90	88	11	3.7	31.1
60-64	Female	Any	old_4	Lymphoid Neoplasm	88	46	39	11	38.6	37.9
60-64	Female	Any	old_4	Melanoma	2	19	10	10	NM	40.5
60-64	Female	Any	old_4	Myeloid Neoplasm	0	10	0	9	NM	40.4
60-64	Female	Any	old_4	Ovary	59	61	57	10	4.9	41.8
60-64	Female	Any	old_4	Pancreas, Gallbladder	58	48	37	17	14.2	21.4
60-64	Female	Any	old_4	Plasma Cell Neoplasm	34	30	26	5	NM	83.4
60-64	Female	Any	old_4	Prostate	0	NA	NA	NA	NA	NA
60-64	Female	Any	old_4	Sarcoma	11	58	32	38	9.7	9.5
60-64	Female	Any	old_4	Thyroid	0	10	0	10	NM	40.5
60-64	Female	Any	old_4	Stomach, Esophagus	39	31	18	16	19.8	27
60-64	Female	Any	old_4	Uterus	102	37	21	20	24.7	15.3
60-64	Female	Current	old_3	Anus	33	82	15	79	43.1	4
60-64	Female	Current	old_3	Bladder and Urothelial	20	79	68	32	5.8	11.4
60-64	Female	Current	old_3	Breast	230	82	71	36	8.3	10.4
60-64	Female	Current	old_3	Cervix	26	82	76	26	4.1	14.5
60-64	Female	Current	old_3	Colon/Rectum	235	74	63	30	5.2	12.7
60-64	Female	Current	old_3	Head and Neck	304	91	69	70	7.5	4.7
60-64	Female	Current	old_3	Kidney	14	67	30	53	11.9	6.5
60-64	Female	Current	old_3	Liver/Bile-duct	64	79	59	49	7.2	7.9
60-64	Female	Current	old_3	Lung	742	89	65	69	4.6	5
60-64	Female	Current	old_3	Neuroendocrine	1577	98	97	36	3.4	9.4
60-64	Female	Current	old_3	Lymphoid Neoplasm	152	68	56	29	25.7	13.1
60-64	Female	Current	old_3	Melanoma	3	39	15	29	NM	12.7
60-64	Female	Current	old_3	Myeloid Neoplasm	0	29	0	28	NM	12.6
60-64	Female	Current	old_3	Ovary	118	81	73	29	3.8	13.5
60-64	Female	Current	old_3	Pancreas, Gallbladder	127	76	58	43	9.9	8.1
60-64	Female	Current	old_3	Plasma Cell Neoplasm	42	42	32	15	NM	25.2
60-64	Female	Current	old_3	Prostate	0	NA	NA	NA	NA	NA
60-64	Female	Current	old_3	Sarcoma	21	78	35	67	8.8	5.3
60-64	Female	Current	old_3	Thyroid	0	29	0	29	NM	12.7
60-64	Female	Current	old_3	Stomach, Esophagus	70	62	35	40	10.5	9.8
60-64	Female	Current	old_3	Uterus	164	61	34	41	15.9	7.4
60-64	Female	Current	old_4	Anus	19	69	21	61	31.6	5.2
60-64	Female	Current	old_4	Bladder and Urothelial	12	65	55	23	7.2	16
60-64	Female	Current	old_4	Breast	139	70	59	26	10.1	13.8
60-64	Female	Current	old_4	Cervix	13	65	57	19	5.4	19.2
60-64	Female	Current	old_4	Colon/Rectum	191	68	59	20	5.4	18.5
60-64	Female	Current	old_4	Head and Neck	152	81	52	61	9.8	5.5
60-64	Female	Current	old_4	Kidney	10	53	19	43	20.2	7.8
60-64	Female	Current	old_4	Liver/Bile-duct	38	65	46	36	8.8	10.1
60-64	Female	Current	old_4	Lung	585	87	64	62	4.7	5.5
60-64	Female	Current	old_4	Neuroendocrine	1232	97	96	28	3.4	11.7
60-64	Female	Current	old_4	Lymphoid Neoplasm	95	50	36	21	41.6	17.8
60-64	Female	Current	old_4	Melanoma	3	28	9	21	NM	17.2
60-64	Female	Current	old_4	Myeloid Neoplasm	0	21	0	20	NM	17.2
60-64	Female	Current	old_4	Ovary	62	63	54	20	5.2	18.3
60-64	Female	Current	old_4	Pancreas, Gallbladder	77	61	43	32	12.4	10.8
60-64	Female	Current	old_4	Plasma Cell Neoplasm	36	32	25	10	NM	36.8
60-64	Female	Current	old_4	Prostate	0	NA	NA	NA	NA	NA
60-64	Female	Current	old_4	Sarcoma	13	65	27	52	11.5	6.6
60-64	Female	Current	old_4	Thyroid	0	21	0	21	NM	17.2
60-64	Female	Current	old_4	Stomach, Esophagus	51	48	26	29	14.5	12.8
60-64	Female	Current	old_4	Uterus	106	40	20	25	25.8	12.9
60-64	Female	Former	old_3	Anus	27	79	18	74	36.2	4.3
60-64	Female	Former	old_3	Bladder and Urothelial	14	69	61	21	6.6	18.1
60-64	Female	Former	old_3	Breast	218	81	75	22	7.9	18
60-64	Female	Former	old_3	Cervix	21	78	74	14	4.2	28.9
60-64	Female	Former	old_3	Colon/Rectum	195	68	60	20	5.5	19.2
60-64	Female	Former	old_3	Head and Neck	130	78	53	53	9.7	6.4
60-64	Female	Former	old_3	Kidney	11	58	34	36	10.4	10.2
60-64	Female	Former	old_3	Liver/Bile-duct	45	71	55	35	7.8	11.7
60-64	Female	Former	old_3	Lung	277	72	50	43	6.1	8.2
60-64	Female	Former	old_3	Neuroendocrine	478	93	91	19	3.6	19.3
60-64	Female	Former	old_3	Lymphoid Neoplasm	144	67	59	19	24.3	22.2
60-64	Female	Former	old_3	Melanoma	3	31	17	17	NM	22.8
60-64	Female	Former	old_3	Myeloid Neoplasm	0	17	0	17	NM	22.7
60-64	Female	Former	old_3	Ovary	114	80	75	18	3.6	23.9
60-64	Female	Former	old_3	Pancreas, Gallbladder	90	67	52	30	11.1	12.3
60-64	Female	Former	old_3	Plasma Cell Neoplasm	40	39	34	9	NM	44.9
60-64	Female	Former	old_3	Prostate	0	NA	NA	NA	NA	NA
60-64	Female	Former	old_3	Sarcoma	18	76	40	59	7.8	6.2
60-64	Female	Former	old_3	Thyroid	0	17	0	17	NM	22.9
60-64	Female	Former	old_3	Stomach, Esophagus	53	49	31	26	11.8	16.5
60-64	Female	Former	old_3	Uterus	158	59	35	38	15.3	7.9
60-64	Female	Former	old_4	Anus	16	64	24	53	27.5	6
60-64	Female	Former	old_4	Bladder and Urothelial	9	53	46	13	8.8	30.4
60-64	Female	Former	old_4	Breast	131	68	63	14	9.5	27.8
60-64	Female	Former	old_4	Cervix	11	58	54	9	5.8	43.7
60-64	Female	Former	old_4	Colon/Rectum	160	61	56	12	5.7	33.5
60-64	Female	Former	old_4	Head and Neck	73	61	36	39	14.2	8.8
60-64	Female	Former	old_4	Kidney	8	40	21	24	17.7	14.5
60-64	Female	Former	old_4	Liver/Bile-duct	28	54	40	22	10	17.6
60-64	Female	Former	old_4	Lung	227	65	47	34	6.5	10.2
60-64	Female	Former	old_4	Neuroendocrine	377	91	90	13	3.7	27.6
60-64	Female	Former	old_4	Lymphoid Neoplasm	89	46	39	12	38.8	34.7
60-64	Female	Former	old_4	Melanoma	2	19	10	11	NM	36.5
60-64	Female	Former	old_4	Myeloid Neoplasm	0	11	0	10	NM	36.4
60-64	Female	Former	old_4	Ovary	59	61	56	11	4.9	38.1
60-64	Female	Former	old_4	Pancreas, Gallbladder	58	48	36	19	14.7	19.7
60-64	Female	Former	old_4	Plasma Cell Neoplasm	34	30	26	5	NM	76.1
60-64	Female	Former	old_4	Prostate	0	NA	NA	NA	NA	NA
60-64	Female	Former	old_4	Sarcoma	11	58	31	40	9.8	9.2
60-64	Female	Former	old_4	Thyroid	0	11	0	11	NM	36.5
60-64	Female	Former	old_4	Stomach, Esophagus	41	34	21	16	17.5	25.1
60-64	Female	Former	old_4	Uterus	102	37	21	21	24.8	15.1
60-64	Female	Never	old_3	Anus	22	73	23	65	28.8	4.8
60-64	Female	Never	old_3	Bladder and Urothelial	9	51	42	15	9.9	26.8
60-64	Female	Never	old_3	Breast	214	80	77	15	7.7	27.6
60-64	Female	Never	old_3	Cervix	15	70	67	9	4.6	50.1
60-64	Female	Never	old_3	Colon/Rectum	172	64	57	16	5.8	24.9
60-64	Female	Never	old_3	Head and Neck	82	65	45	37	11.5	9.8
60-64	Female	Never	old_3	Kidney	9	49	30	27	11.8	14.6
60-64	Female	Never	old_3	Liver/Bile-duct	37	64	49	30	8.7	14.9
60-64	Female	Never	old_3	Lung	119	34	17	20	17.7	19.9
60-64	Female	Never	old_3	Neuroendocrine	105	68	64	11	5.1	39.4
60-64	Female	Never	old_3	Lymphoid Neoplasm	140	66	60	14	23.7	32.2
60-64	Female	Never	old_3	Melanoma	3	28	18	12	NM	36.3
60-64	Female	Never	old_3	Myeloid Neoplasm	0	12	0	11	NM	36.2
60-64	Female	Never	old_3	Ovary	112	80	76	14	3.6	36.2
60-64	Female	Never	old_3	Pancreas, Gallbladder	83	64	53	23	11	16.6
60-64	Female	Never	old_3	Plasma Cell Neoplasm	39	38	34	6	NM	66
60-64	Female	Never	old_3	Prostate	0	NA	NA	NA	NA	NA
60-64	Female	Never	old_3	Sarcoma	17	74	42	56	7.4	6.8
60-64	Female	Never	old_3	Thyroid	0	12	0	12	NM	36.3
60-64	Female	Never	old_3	Stomach, Esophagus	45	40	25	20	14.7	23.8
60-64	Female	Never	old_3	Uterus	156	59	35	37	15.1	8.2
60-64	Female	Never	old_4	Anus	14	58	28	43	23.7	7.5
60-64	Female	Never	old_4	Bladder and Urothelial	6	34	28	8	14.8	52.9
60-64	Female	Never	old_4	Breast	128	67	64	8	9.3	50.3
60-64	Female	Never	old_4	Cervix	9	48	45	5	6.9	91
60-64	Female	Never	old_4	Colon/Rectum	143	57	53	8	6.1	50.2
60-64	Female	Never	old_4	Head and Neck	51	44	28	22	18.4	17
60-64	Female	Never	old_4	Kidney	7	30	18	15	21	25.3
60-64	Female	Never	old_4	Liver/Bile-duct	24	45	34	16	11.7	25.8
60-64	Female	Never	old_4	Lung	106	26	15	13	20.4	31.3
60-64	Female	Never	old_4	Neuroendocrine	87	62	59	6	5.5	70.6
60-64	Female	Never	old_4	Lymphoid Neoplasm	87	45	40	8	37.8	57.9
60-64	Female	Never	old_4	Melanoma	2	16	10	6	NM	69.7
60-64	Female	Never	old_4	Myeloid Neoplasm	0	6	0	6	NM	69.6
60-64	Female	Never	old_4	Ovary	58	60	57	7	4.9	69
60-64	Female	Never	old_4	Pancreas, Gallbladder	54	44	36	12	14.7	31.8
60-64	Female	Never	old_4	Plasma Cell Neoplasm	34	29	26	3	NM	129.7
60-64	Female	Never	old_4	Prostate	0	NA	NA	NA	NA	NA
60-64	Female	Never	old_4	Sarcoma	10	56	33	34	9.2	11.2
60-64	Female	Never	old_4	Thyroid	0	6	0	6	NM	69.8
60-64	Female	Never	old_4	Stomach, Esophagus	36	24	15	11	24.1	42.3
60-64	Female	Never	old_4	Uterus	101	36	21	19	24.4	16.1
60-64	Male	Any	old_3	Anus	11	36	23	17	18	25.5
60-64	Male	Any	old_3	Bladder and Urothelial	29	83	78	24	5.5	16
60-64	Male	Any	old_3	Breast	66	26	3	24	184.2	18.3
60-64	Male	Any	old_3	Cervix	0	NA	NA	NA	NA	NA
60-64	Male	Any	old_3	Colon/Rectum	254	72	65	19	4.9	25.4
60-64	Male	Any	old_3	Head and Neck	345	90	83	42	6.5	9.4
60-64	Male	Any	old_3	Kidney	17	68	48	38	6.7	10.5
60-64	Male	Any	old_3	Liver/Bile-duct	118	87	79	38	6	12.2
60-64	Male	Any	old_3	Lung	351	74	50	48	6.6	8.3
60-64	Male	Any	old_3	Neuroendocrine	549	93	91	20	3.8	19.8
60-64	Male	Any	old_3	Lymphoid Neoplasm	197	72	65	19	16.4	23
60-64	Male	Any	old_3	Melanoma	4	44	33	17	NM	25.4
60-64	Male	Any	old_3	Myeloid Neoplasm	0	17	1	17	NM	25.3
60-64	Male	Any	old_3	Ovary	0	NA	NA	NA	NA	NA
60-64	Male	Any	old_3	Pancreas, Gallbladder	123	72	58	32	11.5	13.6
60-64	Male	Any	old_3	Plasma Cell Neoplasm	51	45	40	9	NM	45.9
60-64	Male	Any	old_3	Prostate	87	70	60	25	28.4	15.4
60-64	Male	Any	old_3	Sarcoma	17	68	57	27	5.6	14.9
60-64	Male	Any	old_3	Thyroid	0	17	0	17	NM	25.4
60-64	Male	Any	old_3	Stomach, Esophagus	87	64	50	28	8.1	17.6
60-64	Male	Any	old_3	Uterus	0	NA	NA	NA	NA	NA
60-64	Male	Any	old_4	Anus	9	29	20	11	20.8	39.1
60-64	Male	Any	old_4	Bladder and Urothelial	17	71	66	14	6.4	27
60-64	Male	Any	old_4	Breast	59	16	2	15	325.5	27.5
60-64	Male	Any	old_4	Cervix	0	NA	NA	NA	NA	NA
60-64	Male	Any	old_4	Colon/Rectum	208	65	61	12	5.1	40.6
60-64	Male	Any	old_4	Head and Neck	160	79	69	33	7.8	11.6
60-64	Male	Any	old_4	Kidney	11	50	33	26	10.3	14.7
60-64	Male	Any	old_4	Liver/Bile-duct	64	76	68	24	6.5	17.9
60-64	Male	Any	old_4	Lung	282	68	48	37	6.9	10.4
60-64	Male	Any	old_4	Neuroendocrine	433	91	90	14	3.9	27.6
60-64	Male	Any	old_4	Lymphoid Neoplasm	116	52	45	13	25.3	34.7
60-64	Male	Any	old_4	Melanoma	3	29	21	11	NM	38.8
60-64	Male	Any	old_4	Myeloid Neoplasm	0	11	0	10	NM	38.7
60-64	Male	Any	old_4	Ovary	0	NA	NA	NA	NA	NA
60-64	Male	Any	old_4	Pancreas, Gallbladder	75	54	42	20	14.5	20.2
60-64	Male	Any	old_4	Plasma Cell Neoplasm	43	35	32	5	NM	75.7
60-64	Male	Any	old_4	Prostate	56	53	43	18	48.8	20.7
60-64	Male	Any	old_4	Sarcoma	11	52	40	20	7.8	19.5
60-64	Male	Any	old_4	Thyroid	0	11	0	11	NM	38.8
60-64	Male	Any	old_4	Stomach, Esophagus	64	51	40	17	10	26
60-64	Male	Any	old_4	Uterus	0	NA	NA	NA	NA	NA
60-64	Male	Current	old_3	Anus	12	44	20	30	20.6	13.5
60-64	Male	Current	old_3	Bladder and Urothelial	52	90	85	36	4.9	10.5
60-64	Male	Current	old_3	Breast	85	43	2	41	236.8	10.2
60-64	Male	Current	old_3	Cervix	0	NA	NA	NA	NA	NA
60-64	Male	Current	old_3	Colon/Rectum	318	77	68	30	4.7	14.5
60-64	Male	Current	old_3	Head and Neck	851	96	89	65	6.1	5.7
60-64	Male	Current	old_3	Kidney	23	76	46	55	7	6.9
60-64	Male	Current	old_3	Liver/Bile-duct	180	92	82	52	5.8	8.5
60-64	Male	Current	old_3	Lung	918	90	64	72	5.1	5.4
60-64	Male	Current	old_3	Neuroendocrine	1734	98	96	38	3.6	9.8
60-64	Male	Current	old_3	Lymphoid Neoplasm	208	73	61	31	17.3	13.6
60-64	Male	Current	old_3	Melanoma	4	51	29	30	NM	13.4
60-64	Male	Current	old_3	Myeloid Neoplasm	0	30	1	30	NM	13.4
60-64	Male	Current	old_3	Ovary	0	NA	NA	NA	NA	NA
60-64	Male	Current	old_3	Pancreas, Gallbladder	172	80	61	48	11	8.5
60-64	Male	Current	old_3	Plasma Cell Neoplasm	54	48	38	16	NM	25.5
60-64	Male	Current	old_3	Prostate	101	74	51	46	33	7.8
60-64	Male	Current	old_3	Sarcoma	20	73	48	49	6.6	7.5
60-64	Male	Current	old_3	Thyroid	0	30	0	30	NM	13.4
60-64	Male	Current	old_3	Stomach, Esophagus	131	76	58	43	7.1	10.5
60-64	Male	Current	old_3	Uterus	0	NA	NA	NA	NA	NA
60-64	Male	Current	old_4	Anus	10	36	18	21	23	18.2
60-64	Male	Current	old_4	Bladder and Urothelial	28	83	77	25	5.4	15.2
60-64	Male	Current	old_4	Breast	70	30	1	29	388.6	13.7
60-64	Male	Current	old_4	Cervix	0	NA	NA	NA	NA	NA
60-64	Male	Current	old_4	Colon/Rectum	256	72	65	21	4.8	20.3
60-64	Male	Current	old_4	Head and Neck	367	91	79	57	6.8	6.3
60-64	Male	Current	old_4	Kidney	15	62	32	44	10.6	8.3
60-64	Male	Current	old_4	Liver/Bile-duct	94	84	74	38	6.1	10.6
60-64	Male	Current	old_4	Lung	709	87	65	64	5.1	5.9
60-64	Male	Current	old_4	Neuroendocrine	1354	97	96	29	3.7	12.1
60-64	Male	Current	old_4	Lymphoid Neoplasm	124	55	42	22	27	18.2
60-64	Male	Current	old_4	Melanoma	3	36	19	21	NM	18.2
60-64	Male	Current	old_4	Myeloid Neoplasm	0	22	0	21	NM	18.1
60-64	Male	Current	old_4	Ovary	0	NA	NA	NA	NA	NA
60-64	Male	Current	old_4	Pancreas, Gallbladder	100	65	46	35	13.1	11
60-64	Male	Current	old_4	Plasma Cell Neoplasm	45	38	30	10	NM	37.5
60-64	Male	Current	old_4	Prostate	66	60	36	38	57.7	9.4
60-64	Male	Current	old_4	Sarcoma	13	60	33	40	9.5	8.9
60-64	Male	Current	old_4	Thyroid	0	22	0	22	NM	18.2
60-64	Male	Current	old_4	Stomach, Esophagus	92	66	51	31	8	13.5
60-64	Male	Current	old_4	Uterus	0	NA	NA	NA	NA	NA
60-64	Male	Former	old_3	Anus	11	36	23	17	18	25.7
60-64	Male	Former	old_3	Bladder and Urothelial	33	85	81	25	5.2	15.4
60-64	Male	Former	old_3	Breast	66	26	3	23	182.8	18.7
60-64	Male	Former	old_3	Cervix	0	NA	NA	NA	NA	NA
60-64	Male	Former	old_3	Colon/Rectum	260	72	66	20	4.8	25.2
60-64	Male	Former	old_3	Head and Neck	309	89	81	42	6.6	9.5
60-64	Male	Former	old_3	Kidney	18	70	51	37	6.3	10.7
60-64	Male	Former	old_3	Liver/Bile-duct	122	87	80	37	5.9	12.4
60-64	Male	Former	old_3	Lung	341	73	49	47	6.7	8.5
60-64	Male	Former	old_3	Neuroendocrine	528	93	91	20	3.8	20.2
60-64	Male	Former	old_3	Lymphoid Neoplasm	197	72	65	20	16.4	23.1
60-64	Male	Former	old_3	Melanoma	4	44	33	17	NM	25.6
60-64	Male	Former	old_3	Myeloid Neoplasm	0	17	1	17	NM	25.4
60-64	Male	Former	old_3	Ovary	0	NA	NA	NA	NA	NA
60-64	Male	Former	old_3	Pancreas, Gallbladder	118	70	56	32	11.9	13.4
60-64	Male	Former	old_3	Plasma Cell Neoplasm	51	45	40	9	NM	46.1
60-64	Male	Former	old_3	Prostate	86	70	60	25	28.4	15.6
60-64	Male	Former	old_3	Sarcoma	16	68	57	27	5.5	15.2
60-64	Male	Former	old_3	Thyroid	0	17	0	17	NM	25.6
60-64	Male	Former	old_3	Stomach, Esophagus	92	66	53	27	7.7	18
60-64	Male	Former	old_3	Uterus	0	NA	NA	NA	NA	NA
60-64	Male	Former	old_4	Anus	9	29	20	11	20.8	39.5
60-64	Male	Former	old_4	Bladder and Urothelial	19	74	70	15	6	26.2
60-64	Male	Former	old_4	Breast	58	16	2	15	324.3	28
60-64	Male	Former	old_4	Cervix	0	NA	NA	NA	NA	NA
60-64	Male	Former	old_4	Colon/Rectum	212	66	62	12	5.1	40.4
60-64	Male	Former	old_4	Head and Neck	146	77	66	33	8.1	11.7
60-64	Male	Former	old_4	Kidney	12	52	36	25	9.5	15
60-64	Male	Former	old_4	Liver/Bile-duct	65	77	69	23	6.4	18.3
60-64	Male	Former	old_4	Lung	274	67	48	36	7	10.6
60-64	Male	Former	old_4	Neuroendocrine	417	91	89	13	3.9	28.3
60-64	Male	Former	old_4	Lymphoid Neoplasm	117	52	45	13	25.3	34.9
60-64	Male	Former	old_4	Melanoma	3	29	21	11	NM	39.2
60-64	Male	Former	old_4	Myeloid Neoplasm	0	11	0	10	NM	39
60-64	Male	Former	old_4	Ovary	0	NA	NA	NA	NA	NA
60-64	Male	Former	old_4	Pancreas, Gallbladder	73	52	40	21	15.2	20.1
60-64	Male	Former	old_4	Plasma Cell Neoplasm	43	35	32	5	NM	76.3
60-64	Male	Former	old_4	Prostate	56	53	43	18	48.7	21.1
60-64	Male	Former	old_4	Sarcoma	11	52	40	19	7.8	20
60-64	Male	Former	old_4	Thyroid	0	11	0	11	NM	39.2
60-64	Male	Former	old_4	Stomach, Esophagus	67	53	44	17	9.2	26.7
60-64	Male	Former	old_4	Uterus	0	NA	NA	NA	NA	NA
60-64	Male	Never	old_3	Anus	10	33	25	11	17	44.3
60-64	Male	Never	old_3	Bladder and Urothelial	18	72	66	18	6.5	22.2
60-64	Male	Never	old_3	Breast	60	18	3	15	165.4	31
60-64	Male	Never	old_3	Cervix	0	NA	NA	NA	NA	NA
60-64	Male	Never	old_3	Colon/Rectum	226	68	63	14	5.1	38.9
60-64	Male	Never	old_3	Head and Neck	177	81	75	24	7.2	20.3
60-64	Male	Never	old_3	Kidney	14	62	47	28	6.9	15.2
60-64	Male	Never	old_3	Liver/Bile-duct	93	84	76	31	6.2	15.8
60-64	Male	Never	old_3	Lung	146	37	17	25	19.4	18.6
60-64	Male	Never	old_3	Neuroendocrine	118	67	63	11	5.3	42.2
60-64	Male	Never	old_3	Lymphoid Neoplasm	192	71	66	14	16	33.8
60-64	Male	Never	old_3	Melanoma	4	42	35	11	NM	43.8
60-64	Male	Never	old_3	Myeloid Neoplasm	0	11	0	11	NM	43.6
60-64	Male	Never	old_3	Ovary	0	NA	NA	NA	NA	NA
60-64	Male	Never	old_3	Pancreas, Gallbladder	107	67	58	23	11.6	20.5
60-64	Male	Never	old_3	Plasma Cell Neoplasm	50	44	41	6	NM	68.4
60-64	Male	Never	old_3	Prostate	81	68	63	12	26.7	36.2
60-64	Male	Never	old_3	Sarcoma	15	66	61	14	5.2	38
60-64	Male	Never	old_3	Thyroid	0	11	0	11	NM	43.8
60-64	Male	Never	old_3	Stomach, Esophagus	68	54	42	21	9.6	26.7
60-64	Male	Never	old_3	Uterus	0	NA	NA	NA	NA	NA
60-64	Male	Never	old_4	Anus	9	26	21	6	19.9	79.3
60-64	Male	Never	old_4	Bladder and Urothelial	11	56	52	10	8.4	42.8
60-64	Male	Never	old_4	Breast	55	10	2	8	302.6	52.4
60-64	Male	Never	old_4	Cervix	0	NA	NA	NA	NA	NA
60-64	Male	Never	old_4	Colon/Rectum	187	62	58	8	5.3	72.3
60-64	Male	Never	old_4	Head and Neck	90	63	57	15	9.5	30.3
60-64	Male	Never	old_4	Kidney	10	42	31	16	10.8	25.6
60-64	Male	Never	old_4	Liver/Bile-duct	51	70	64	18	7	26.5
60-64	Male	Never	old_4	Lung	126	28	15	15	21.8	29.5
60-64	Male	Never	old_4	Neuroendocrine	98	61	58	6	5.9	72
60-64	Male	Never	old_4	Lymphoid Neoplasm	113	51	46	8	24.7	57.3
60-64	Male	Never	old_4	Melanoma	3	26	22	6	NM	78
60-64	Male	Never	old_4	Myeloid Neoplasm	0	6	0	6	NM	77.8
60-64	Male	Never	old_4	Ovary	0	NA	NA	NA	NA	NA
60-64	Male	Never	old_4	Pancreas, Gallbladder	67	48	40	13	15	35.3
60-64	Male	Never	old_4	Plasma Cell Neoplasm	43	34	32	3	NM	127.4
60-64	Male	Never	old_4	Prostate	52	50	46	7	45.6	59.6
60-64	Male	Never	old_4	Sarcoma	10	48	43	8	7.2	60.7
60-64	Male	Never	old_4	Thyroid	0	6	0	6	NM	78
60-64	Male	Never	old_4	Stomach, Esophagus	51	38	30	11	13	45.5
60-64	Male	Never	old_4	Uterus	0	NA	NA	NA	NA	NA
65-69	Female	Any	old_3	Anus	25	77	21	71	29.5	4.8
65-69	Female	Any	old_3	Bladder and Urothelial	16	73	64	25	6.8	15.8
65-69	Female	Any	old_3	Breast	242	83	76	26	8	15.7
65-69	Female	Any	old_3	Cervix	18	75	70	18	4.8	23.7
65-69	Female	Any	old_3	Colon/Rectum	233	73	65	24	5.4	16.4
65-69	Female	Any	old_3	Head and Neck	149	81	57	55	10.4	6.6
65-69	Female	Any	old_3	Kidney	13	62	34	43	10.2	9.3
65-69	Female	Any	old_3	Liver/Bile-duct	53	75	56	43	9	10.8
65-69	Female	Any	old_3	Lung	349	77	55	50	6.3	7.5
65-69	Female	Any	old_3	Neuroendocrine	631	95	93	24	3.7	16.9
65-69	Female	Any	old_3	Lymphoid Neoplasm	184	74	66	22	18.8	19.1
65-69	Female	Any	old_3	Melanoma	3	35	19	20	NM	19.6
65-69	Female	Any	old_3	Myeloid Neoplasm	0	21	1	20	NM	19.5
65-69	Female	Any	old_3	Ovary	140	84	79	22	3.4	20.3
65-69	Female	Any	old_3	Pancreas, Gallbladder	120	75	62	35	11.9	10.9
65-69	Female	Any	old_3	Plasma Cell Neoplasm	47	49	43	11	NM	36.6
65-69	Female	Any	old_3	Prostate	0	NA	NA	NA	NA	NA
65-69	Female	Any	old_3	Sarcoma	21	79	41	64	7.6	5.6
65-69	Female	Any	old_3	Thyroid	0	21	0	21	NM	19.6
65-69	Female	Any	old_3	Stomach, Esophagus	60	55	33	33	11.4	14.8
65-69	Female	Any	old_3	Uterus	178	64	36	44	14	6.7
65-69	Female	Any	old_4	Anus	16	63	26	50	23.3	6.9
65-69	Female	Any	old_4	Bladder and Urothelial	10	58	50	15	8.7	25.7
65-69	Female	Any	old_4	Breast	143	71	65	17	9.4	23.6
65-69	Female	Any	old_4	Cervix	10	54	49	11	6.9	35.5
65-69	Female	Any	old_4	Colon/Rectum	188	67	62	15	5.6	28
65-69	Female	Any	old_4	Head and Neck	82	65	39	43	15	8.6
65-69	Female	Any	old_4	Kidney	9	45	22	30	16.8	12.9
65-69	Female	Any	old_4	Liver/Bile-duct	32	59	43	28	11.2	15.6
65-69	Female	Any	old_4	Lung	282	72	53	41	6.5	9
65-69	Female	Any	old_4	Neuroendocrine	495	93	92	16	3.8	23.6
65-69	Female	Any	old_4	Lymphoid Neoplasm	106	55	47	15	28.2	29.2
65-69	Female	Any	old_4	Melanoma	2	23	11	13	NM	30.5
65-69	Female	Any	old_4	Myeloid Neoplasm	0	13	0	13	NM	30.4
65-69	Female	Any	old_4	Ovary	69	67	62	13	4.4	31.5
65-69	Female	Any	old_4	Pancreas, Gallbladder	71	58	46	22	14.8	17.1
65-69	Female	Any	old_4	Plasma Cell Neoplasm	39	39	34	6	NM	61.2
65-69	Female	Any	old_4	Prostate	0	NA	NA	NA	NA	NA
65-69	Female	Any	old_4	Sarcoma	12	63	33	45	9.4	8
65-69	Female	Any	old_4	Thyroid	0	13	0	13	NM	30.5
65-69	Female	Any	old_4	Stomach, Esophagus	44	39	23	21	16.6	21.6
65-69	Female	Any	old_4	Uterus	110	42	22	25	21.7	12.3
65-69	Female	Current	old_3	Anus	34	83	15	80	39.6	4.3
65-69	Female	Current	old_3	Bladder and Urothelial	29	85	76	40	5.6	9.2
65-69	Female	Current	old_3	Breast	261	84	71	45	8.6	8.7
65-69	Female	Current	old_3	Cervix	26	83	74	34	4.5	11.2
65-69	Female	Current	old_3	Colon/Rectum	303	80	67	37	5.2	10.3
65-69	Female	Current	old_3	Head and Neck	377	92	67	77	8.8	4.6
65-69	Female	Current	old_3	Kidney	19	75	31	63	11.4	6
65-69	Female	Current	old_3	Liver/Bile-duct	82	84	60	59	8.4	7.3
65-69	Female	Current	old_3	Lung	1157	93	69	78	5	4.6
65-69	Female	Current	old_3	Neuroendocrine	2507	99	98	47	3.5	8
65-69	Female	Current	old_3	Lymphoid Neoplasm	198	76	61	37	20.3	10.7
65-69	Female	Current	old_3	Melanoma	3	47	15	37	NM	10.1
65-69	Female	Current	old_3	Myeloid Neoplasm	0	37	1	37	NM	10.1
65-69	Female	Current	old_3	Ovary	147	85	75	37	3.6	10.7
65-69	Female	Current	old_3	Pancreas, Gallbladder	174	83	64	52	11.5	7.1
65-69	Female	Current	old_3	Plasma Cell Neoplasm	50	52	40	20	NM	18.9
65-69	Female	Current	old_3	Prostate	0	NA	NA	NA	NA	NA
65-69	Female	Current	old_3	Sarcoma	26	83	35	73	9.1	4.9
65-69	Female	Current	old_3	Thyroid	0	37	0	37	NM	10.1
65-69	Female	Current	old_3	Stomach, Esophagus	89	70	39	50	10	8.6
65-69	Female	Current	old_3	Uterus	187	66	34	48	14.7	6.3
65-69	Female	Current	old_4	Anus	19	70	21	63	29.3	5.5
65-69	Female	Current	old_4	Bladder and Urothelial	17	75	64	30	6.6	12.3
65-69	Female	Current	old_4	Breast	157	73	59	34	10.3	11
65-69	Female	Current	old_4	Cervix	14	66	55	26	6.1	14.3
65-69	Female	Current	old_4	Colon/Rectum	241	74	65	27	5.3	14.3
65-69	Female	Current	old_4	Head and Neck	190	85	51	70	11.6	5.1
65-69	Female	Current	old_4	Kidney	13	63	20	54	18.6	6.8
65-69	Female	Current	old_4	Liver/Bile-duct	48	72	48	47	9.9	8.7
65-69	Female	Current	old_4	Lung	905	91	69	72	5	5
65-69	Female	Current	old_4	Neuroendocrine	1956	98	97	38	3.6	9.5
65-69	Female	Current	old_4	Lymphoid Neoplasm	117	59	43	29	31.1	13.8
65-69	Female	Current	old_4	Melanoma	3	35	9	28	NM	13.1
65-69	Female	Current	old_4	Myeloid Neoplasm	0	28	0	28	NM	13.1
65-69	Female	Current	old_4	Ovary	74	69	58	28	4.8	13.9
65-69	Female	Current	old_4	Pancreas, Gallbladder	100	70	49	41	13.7	8.9
65-69	Female	Current	old_4	Plasma Cell Neoplasm	42	42	32	14	NM	26.7
65-69	Female	Current	old_4	Prostate	0	NA	NA	NA	NA	NA
65-69	Female	Current	old_4	Sarcoma	15	71	26	61	11.9	5.9
65-69	Female	Current	old_4	Thyroid	0	28	0	28	NM	13.1
65-69	Female	Current	old_4	Stomach, Esophagus	62	57	30	39	13.2	10.5
65-69	Female	Current	old_4	Uterus	117	45	21	31	23.2	10.3
65-69	Female	Former	old_3	Anus	28	79	19	74	32.7	4.6
65-69	Female	Former	old_3	Bladder and Urothelial	19	78	70	27	6.1	14.5
65-69	Female	Former	old_3	Breast	243	83	76	28	8	14.6
65-69	Female	Former	old_3	Cervix	21	78	73	19	4.6	21.7
65-69	Female	Former	old_3	Colon/Rectum	245	75	66	26	5.3	15.6
65-69	Female	Former	old_3	Head and Neck	154	81	55	59	10.9	6.1
65-69	Female	Former	old_3	Kidney	14	65	37	44	9.4	8.9
65-69	Female	Former	old_3	Liver/Bile-duct	56	76	58	44	8.7	10.4
65-69	Female	Former	old_3	Lung	398	80	57	54	6	6.9
65-69	Female	Former	old_3	Neuroendocrine	745	96	94	26	3.7	15.4
65-69	Female	Former	old_3	Lymphoid Neoplasm	185	74	66	24	18.9	17.9
65-69	Female	Former	old_3	Melanoma	3	36	18	22	NM	18
65-69	Female	Former	old_3	Myeloid Neoplasm	0	22	1	22	NM	17.9
65-69	Female	Former	old_3	Ovary	141	84	79	23	3.4	18.8
65-69	Female	Former	old_3	Pancreas, Gallbladder	118	75	60	37	12.3	10.3
65-69	Female	Former	old_3	Plasma Cell Neoplasm	48	49	42	12	NM	34
65-69	Female	Former	old_3	Prostate	0	NA	NA	NA	NA	NA
65-69	Female	Former	old_3	Sarcoma	22	79	41	65	7.7	5.5
65-69	Female	Former	old_3	Thyroid	0	22	0	22	NM	18
65-69	Female	Former	old_3	Stomach, Esophagus	64	58	36	34	10.5	14
65-69	Female	Former	old_3	Uterus	178	64	36	44	14	6.7
65-69	Female	Former	old_4	Anus	17	65	24	54	24.9	6.3
65-69	Female	Former	old_4	Bladder and Urothelial	12	64	57	17	7.5	23.1
65-69	Female	Former	old_4	Breast	144	71	64	18	9.5	21.5
65-69	Female	Former	old_4	Cervix	11	59	53	13	6.3	31.9
65-69	Female	Former	old_4	Colon/Rectum	198	69	63	16	5.5	25.9
65-69	Female	Former	old_4	Head and Neck	85	67	38	47	15.7	7.8
65-69	Female	Former	old_4	Kidney	9	49	25	32	15.1	11.9
65-69	Female	Former	old_4	Liver/Bile-duct	34	61	45	29	10.7	14.7
65-69	Female	Former	old_4	Lung	320	75	56	45	6.2	8.2
65-69	Female	Former	old_4	Neuroendocrine	584	94	93	18	3.8	21
65-69	Female	Former	old_4	Lymphoid Neoplasm	107	55	46	16	28.4	26.8
65-69	Female	Former	old_4	Melanoma	2	24	11	14	NM	27.5
65-69	Female	Former	old_4	Myeloid Neoplasm	0	14	0	14	NM	27.4
65-69	Female	Former	old_4	Ovary	70	67	62	15	4.4	28.6
65-69	Female	Former	old_4	Pancreas, Gallbladder	71	58	44	24	15.3	15.7
65-69	Female	Former	old_4	Plasma Cell Neoplasm	39	39	34	7	NM	55.8
65-69	Female	Former	old_4	Prostate	0	NA	NA	NA	NA	NA
65-69	Female	Former	old_4	Sarcoma	12	64	33	46	9.5	7.7
65-69	Female	Former	old_4	Thyroid	0	14	0	14	NM	27.5
65-69	Female	Former	old_4	Stomach, Esophagus	47	42	26	22	14.9	20
65-69	Female	Former	old_4	Uterus	111	42	22	25	21.8	12.1
65-69	Female	Never	old_3	Anus	22	74	23	66	25.9	5.2
65-69	Female	Never	old_3	Bladder and Urothelial	11	62	54	19	8.4	21.6
65-69	Female	Never	old_3	Breast	237	82	78	19	7.8	22.6
65-69	Female	Never	old_3	Cervix	15	70	66	12	5	38.6
65-69	Female	Never	old_3	Colon/Rectum	213	71	64	20	5.6	20.5
65-69	Female	Never	old_3	Head and Neck	92	69	48	40	12.3	9.5
65-69	Female	Never	old_3	Kidney	11	56	34	33	10.2	12.8
65-69	Female	Never	old_3	Liver/Bile-duct	44	70	53	37	9.5	13.5
65-69	Female	Never	old_3	Lung	140	44	24	26	14.3	15.9
65-69	Female	Never	old_3	Neuroendocrine	146	77	73	14	4.7	31.5
65-69	Female	Never	old_3	Lymphoid Neoplasm	180	73	68	17	18.4	26.4
65-69	Female	Never	old_3	Melanoma	3	31	20	15	NM	29.3
65-69	Female	Never	old_3	Myeloid Neoplasm	0	15	1	14	NM	29.2
65-69	Female	Never	old_3	Ovary	138	84	80	16	3.4	29.3
65-69	Female	Never	old_3	Pancreas, Gallbladder	108	72	61	27	12	14
65-69	Female	Never	old_3	Plasma Cell Neoplasm	47	48	43	8	NM	51.1
65-69	Female	Never	old_3	Prostate	0	NA	NA	NA	NA	NA
65-69	Female	Never	old_3	Sarcoma	20	78	44	61	7.2	5.9
65-69	Female	Never	old_3	Thyroid	0	15	0	15	NM	29.3
65-69	Female	Never	old_3	Stomach, Esophagus	52	48	30	26	12.4	20.6
65-69	Female	Never	old_3	Uterus	175	63	36	42	13.8	6.9
65-69	Female	Never	old_4	Anus	14	59	28	43	21.3	7.9
65-69	Female	Never	old_4	Bladder and Urothelial	8	45	39	10	11.6	41.2
65-69	Female	Never	old_4	Breast	140	70	66	11	9.2	40
65-69	Female	Never	old_4	Cervix	9	48	44	7	7.5	68.8
65-69	Female	Never	old_4	Colon/Rectum	173	64	60	11	5.8	40.2
65-69	Female	Never	old_4	Head and Neck	55	48	31	25	19.1	15.5
65-69	Female	Never	old_4	Kidney	8	37	22	19	16.9	21.3
65-69	Female	Never	old_4	Liver/Bile-duct	28	52	39	21	12.1	22.2
65-69	Female	Never	old_4	Lung	121	35	22	17	16	23.8
65-69	Female	Never	old_4	Neuroendocrine	118	72	69	8	5	54.6
65-69	Female	Never	old_4	Lymphoid Neoplasm	103	53	48	10	27.4	46.3
65-69	Female	Never	old_4	Melanoma	2	19	12	8	NM	54.7
65-69	Female	Never	old_4	Myeloid Neoplasm	0	8	0	8	NM	54.5
65-69	Female	Never	old_4	Ovary	68	66	63	9	4.3	54.3
65-69	Female	Never	old_4	Pancreas, Gallbladder	65	53	45	15	15	26
65-69	Female	Never	old_4	Plasma Cell Neoplasm	39	38	35	4	NM	98.3
65-69	Female	Never	old_4	Prostate	0	NA	NA	NA	NA	NA
65-69	Female	Never	old_4	Sarcoma	11	61	36	39	8.7	9.4
65-69	Female	Never	old_4	Thyroid	0	8	0	8	NM	54.7
65-69	Female	Never	old_4	Stomach, Esophagus	39	31	19	15	19.4	35.1
65-69	Female	Never	old_4	Uterus	108	41	23	23	21.4	13
65-69	Male	Any	old_3	Anus	12	42	25	23	19.2	19.5
65-69	Male	Any	old_3	Bladder and Urothelial	43	89	84	30	5.4	13.3
65-69	Male	Any	old_3	Breast	73	33	4	30	160.7	14.6
65-69	Male	Any	old_3	Cervix	0	NA	NA	NA	NA	NA
65-69	Male	Any	old_3	Colon/Rectum	321	78	70	26	4.9	19.7
65-69	Male	Any	old_3	Head and Neck	385	91	82	53	6.2	7.8
65-69	Male	Any	old_3	Kidney	21	74	50	47	6.8	8.6
65-69	Male	Any	old_3	Liver/Bile-duct	119	87	76	47	6.9	10.1
65-69	Male	Any	old_3	Lung	498	82	57	58	6.2	7
65-69	Male	Any	old_3	Neuroendocrine	852	95	94	28	3.8	15.1
65-69	Male	Any	old_3	Lymphoid Neoplasm	257	78	71	26	16.8	17.8
65-69	Male	Any	old_3	Melanoma	4	50	35	23	NM	19.4
65-69	Male	Any	old_3	Myeloid Neoplasm	0	23	1	22	NM	19.3
65-69	Male	Any	old_3	Ovary	0	NA	NA	NA	NA	NA
65-69	Male	Any	old_3	Pancreas, Gallbladder	158	78	65	37	10.8	12.2
65-69	Male	Any	old_3	Plasma Cell Neoplasm	63	56	49	13	NM	33.5
65-69	Male	Any	old_3	Prostate	117	77	66	33	26.4	11.9
65-69	Male	Any	old_3	Sarcoma	21	75	61	36	5	11.6
65-69	Male	Any	old_3	Thyroid	0	23	0	23	NM	19.4
65-69	Male	Any	old_3	Stomach, Esophagus	110	72	56	36	7.4	14.2
65-69	Male	Any	old_3	Uterus	0	NA	NA	NA	NA	NA
65-69	Male	Any	old_4	Anus	10	34	22	15	21.6	28.6
65-69	Male	Any	old_4	Bladder and Urothelial	24	80	75	19	6.1	21.2
65-69	Male	Any	old_4	Breast	63	22	2	20	276.1	21.1
65-69	Male	Any	old_4	Cervix	0	NA	NA	NA	NA	NA
65-69	Male	Any	old_4	Colon/Rectum	257	72	67	16	5	30.1
65-69	Male	Any	old_4	Head and Neck	179	82	67	43	7.5	9.2
65-69	Male	Any	old_4	Kidney	13	58	36	34	10.1	11.4
65-69	Male	Any	old_4	Liver/Bile-duct	64	76	65	32	7.6	13.8
65-69	Male	Any	old_4	Lung	392	77	56	47	6.4	8.3
65-69	Male	Any	old_4	Neuroendocrine	668	94	93	20	3.9	20.3
65-69	Male	Any	old_4	Lymphoid Neoplasm	143	61	53	18	24	25.9
65-69	Male	Any	old_4	Melanoma	3	34	23	15	NM	28.4
65-69	Male	Any	old_4	Myeloid Neoplasm	0	15	1	15	NM	28.3
65-69	Male	Any	old_4	Ovary	0	NA	NA	NA	NA	NA
65-69	Male	Any	old_4	Pancreas, Gallbladder	92	62	49	25	12.9	17.1
65-69	Male	Any	old_4	Plasma Cell Neoplasm	51	45	41	8	NM	53.7
65-69	Male	Any	old_4	Prostate	71	63	51	25	43	15.4
65-69	Male	Any	old_4	Sarcoma	13	60	45	27	6.6	14.6
65-69	Male	Any	old_4	Thyroid	0	15	0	15	NM	28.4
65-69	Male	Any	old_4	Stomach, Esophagus	76	59	46	24	8.8	19.8
65-69	Male	Any	old_4	Uterus	0	NA	NA	NA	NA	NA
65-69	Male	Current	old_3	Anus	14	52	21	39	23	10.6
65-69	Male	Current	old_3	Bladder and Urothelial	80	94	89	44	5	8.8
65-69	Male	Current	old_3	Breast	99	51	3	49	218	8.5
65-69	Male	Current	old_3	Cervix	0	NA	NA	NA	NA	NA
65-69	Male	Current	old_3	Colon/Rectum	410	82	71	39	4.8	11.6
65-69	Male	Current	old_3	Head and Neck	959	97	87	74	5.9	5.1
65-69	Male	Current	old_3	Kidney	29	81	46	65	7.5	6
65-69	Male	Current	old_3	Liver/Bile-duct	182	92	78	61	6.7	7.3
65-69	Male	Current	old_3	Lung	1393	93	68	79	5.2	4.9
65-69	Male	Current	old_3	Neuroendocrine	2747	99	97	48	3.7	8
65-69	Male	Current	old_3	Lymphoid Neoplasm	274	80	66	40	17.9	10.8
65-69	Male	Current	old_3	Melanoma	5	57	30	39	NM	10.6
65-69	Male	Current	old_3	Myeloid Neoplasm	1	39	1	38	NM	10.5
65-69	Male	Current	old_3	Ovary	0	NA	NA	NA	NA	NA
65-69	Male	Current	old_3	Pancreas, Gallbladder	227	85	66	55	10.6	7.6
65-69	Male	Current	old_3	Plasma Cell Neoplasm	67	58	47	21	NM	18.9
65-69	Male	Current	old_3	Prostate	138	81	56	57	31.3	6.6
65-69	Male	Current	old_3	Sarcoma	26	80	50	60	6.1	6.4
65-69	Male	Current	old_3	Thyroid	1	39	0	39	NM	10.6
65-69	Male	Current	old_3	Stomach, Esophagus	171	82	62	52	6.7	8.8
65-69	Male	Current	old_3	Uterus	0	NA	NA	NA	NA	NA
65-69	Male	Current	old_4	Anus	12	43	19	29	24.9	13.7
65-69	Male	Current	old_4	Bladder and Urothelial	43	89	83	33	5.4	12
65-69	Male	Current	old_4	Breast	79	38	2	37	348.7	10.9
65-69	Male	Current	old_4	Cervix	0	NA	NA	NA	NA	NA
65-69	Male	Current	old_4	Colon/Rectum	324	78	69	28	4.8	15.3
65-69	Male	Current	old_4	Head and Neck	420	92	75	68	6.7	5.5
65-69	Male	Current	old_4	Kidney	18	70	33	55	11.1	6.9
65-69	Male	Current	old_4	Liver/Bile-duct	96	84	69	48	7.1	8.7
65-69	Male	Current	old_4	Lung	1074	92	69	73	5.2	5.2
65-69	Male	Current	old_4	Neuroendocrine	2141	98	97	40	3.7	9.6
65-69	Male	Current	old_4	Lymphoid Neoplasm	155	64	48	30	26	13.9
65-69	Male	Current	old_4	Melanoma	4	43	20	29	NM	13.7
65-69	Male	Current	old_4	Myeloid Neoplasm	0	29	1	29	NM	13.6
65-69	Male	Current	old_4	Ovary	0	NA	NA	NA	NA	NA
65-69	Male	Current	old_4	Pancreas, Gallbladder	128	73	52	43	12.2	9.3
65-69	Male	Current	old_4	Plasma Cell Neoplasm	54	48	39	15	NM	26.8
65-69	Male	Current	old_4	Prostate	87	70	41	49	52.7	7.7
65-69	Male	Current	old_4	Sarcoma	17	69	36	52	8.4	7.3
65-69	Male	Current	old_4	Thyroid	0	29	0	29	NM	13.7
65-69	Male	Current	old_4	Stomach, Esophagus	116	73	55	40	7.5	10.7
65-69	Male	Current	old_4	Uterus	0	NA	NA	NA	NA	NA
65-69	Male	Former	old_3	Anus	12	42	25	23	19.2	19.6
65-69	Male	Former	old_3	Bladder and Urothelial	51	90	86	31	5.3	12.9
65-69	Male	Former	old_3	Breast	72	32	4	29	159.5	14.9
65-69	Male	Former	old_3	Cervix	0	NA	NA	NA	NA	NA
65-69	Male	Former	old_3	Colon/Rectum	329	78	71	26	4.8	19.6
65-69	Male	Former	old_3	Head and Neck	346	90	80	53	6.4	7.9
65-69	Male	Former	old_3	Kidney	22	75	54	47	6.4	8.7
65-69	Male	Former	old_3	Liver/Bile-duct	122	87	77	46	6.8	10.2
65-69	Male	Former	old_3	Lung	482	81	56	57	6.3	7.1
65-69	Male	Former	old_3	Neuroendocrine	819	95	94	27	3.8	15.4
65-69	Male	Former	old_3	Lymphoid Neoplasm	257	78	71	26	16.8	17.9
65-69	Male	Former	old_3	Melanoma	4	50	35	23	NM	19.5
65-69	Male	Former	old_3	Myeloid Neoplasm	0	23	1	22	NM	19.4
65-69	Male	Former	old_3	Ovary	0	NA	NA	NA	NA	NA
65-69	Male	Former	old_3	Pancreas, Gallbladder	151	77	63	37	11.1	12.2
65-69	Male	Former	old_3	Plasma Cell Neoplasm	63	56	49	13	NM	33.7
65-69	Male	Former	old_3	Prostate	116	77	66	33	26.4	12.1
65-69	Male	Former	old_3	Sarcoma	21	75	62	35	5	11.8
65-69	Male	Former	old_3	Thyroid	0	23	0	23	NM	19.6
65-69	Male	Former	old_3	Stomach, Esophagus	116	73	59	35	7	14.4
65-69	Male	Former	old_3	Uterus	0	NA	NA	NA	NA	NA
65-69	Male	Former	old_4	Anus	10	34	22	15	21.6	28.9
65-69	Male	Former	old_4	Bladder and Urothelial	28	82	78	20	5.8	20.8
65-69	Male	Former	old_4	Breast	62	22	2	20	275	21.4
65-69	Male	Former	old_4	Cervix	0	NA	NA	NA	NA	NA
65-69	Male	Former	old_4	Colon/Rectum	264	73	67	16	4.9	30
65-69	Male	Former	old_4	Head and Neck	163	80	64	43	7.9	9.3
65-69	Male	Former	old_4	Kidney	14	60	39	34	9.3	11.6
65-69	Male	Former	old_4	Liver/Bile-duct	66	77	66	31	7.5	14.1
65-69	Male	Former	old_4	Lung	381	76	55	46	6.4	8.4
65-69	Male	Former	old_4	Neuroendocrine	642	94	93	19	3.9	20.8
65-69	Male	Former	old_4	Lymphoid Neoplasm	143	61	53	18	24	26.1
65-69	Male	Former	old_4	Melanoma	3	34	23	15	NM	28.7
65-69	Male	Former	old_4	Myeloid Neoplasm	0	15	1	15	NM	28.6
65-69	Male	Former	old_4	Ovary	0	NA	NA	NA	NA	NA
65-69	Male	Former	old_4	Pancreas, Gallbladder	88	61	47	25	13.4	17.2
65-69	Male	Former	old_4	Plasma Cell Neoplasm	51	45	41	8	NM	54.2
65-69	Male	Former	old_4	Prostate	71	63	51	25	42.9	15.8
65-69	Male	Former	old_4	Sarcoma	13	60	46	27	6.6	15
65-69	Male	Former	old_4	Thyroid	0	15	0	15	NM	28.8
65-69	Male	Former	old_4	Stomach, Esophagus	81	61	50	23	8.2	20.3
65-69	Male	Former	old_4	Uterus	0	NA	NA	NA	NA	NA
65-69	Male	Never	old_3	Anus	11	38	27	15	17.9	34.1
65-69	Male	Never	old_3	Bladder and Urothelial	25	81	75	23	6.2	18.6
65-69	Male	Never	old_3	Breast	64	23	5	19	140	24.8
65-69	Male	Never	old_3	Cervix	0	NA	NA	NA	NA	NA
65-69	Male	Never	old_3	Colon/Rectum	283	75	68	19	5	30.2
65-69	Male	Never	old_3	Head and Neck	195	83	75	31	6.8	16.2
65-69	Male	Never	old_3	Kidney	17	68	50	36	6.8	12.1
65-69	Male	Never	old_3	Liver/Bile-duct	93	84	73	39	7.2	12.8
65-69	Male	Never	old_3	Lung	172	47	23	31	15.2	14.8
65-69	Male	Never	old_3	Neuroendocrine	164	77	72	16	4.9	31.7
65-69	Male	Never	old_3	Lymphoid Neoplasm	250	78	73	19	16.3	26.1
65-69	Male	Never	old_3	Melanoma	4	46	37	15	NM	33.8
65-69	Male	Never	old_3	Myeloid Neoplasm	0	15	1	14	NM	33.6
65-69	Male	Never	old_3	Ovary	0	NA	NA	NA	NA	NA
65-69	Male	Never	old_3	Pancreas, Gallbladder	135	74	65	26	10.7	19.3
65-69	Male	Never	old_3	Plasma Cell Neoplasm	62	55	50	9	NM	50.1
65-69	Male	Never	old_3	Prostate	109	76	71	16	24.6	27.7
65-69	Male	Never	old_3	Sarcoma	19	73	67	18	4.6	29.1
65-69	Male	Never	old_3	Thyroid	0	15	0	15	NM	33.8
65-69	Male	Never	old_3	Stomach, Esophagus	83	62	48	27	8.4	21.4
65-69	Male	Never	old_3	Uterus	0	NA	NA	NA	NA	NA
65-69	Male	Never	old_4	Anus	10	30	24	8	20.3	59.3
65-69	Male	Never	old_4	Bladder and Urothelial	15	67	63	13	7.4	34.6
65-69	Male	Never	old_4	Breast	57	14	3	11	249.6	40.8
[truncated: 1,026 more rows]
