# Supplementary material for: Modeled Benefit of Individual Cancer Signal Origin Prediction for Multi-Cancer Early Detection
Source: Cancer Res Commun. 2025 May 19;5(5):814–24. doi: 10.1158/2767-9764.CRC-24-0351 (PMC12087281; doi:10.1158/2767-9764.CRC-24-0351)
Supplement: Supplementary Materials — Input Parameters [file crc-24-0351_supplementary_materials_suppsm2.xlsx]

## Sheet: references
Sheet	Reference	ReferenceData
seer_spec_incidence	Software: Surveillance Research Program, National Cancer Institute SEER*Stat software (www.seer.cancer.gov/seerstat) version 8.4.3.	Data: Surveillance, Epidemiology, and End Results (SEER) Program (www.seer.cancer.gov) SEER*Stat Database: Incidence - SEER Research Data, 17
seer_spec_css	Software: Surveillance Research Program, National Cancer Institute SEER*Stat software (www.seer.cancer.gov/seerstat) version 8.4.3.	Data: Surveillance, Epidemiology, and End Results (SEER) Program (www.seer.cancer.gov) SEER*Stat Database: Incidence - SEER Research Data, 17
seer_spec_os	Software: Surveillance Research Program, National Cancer Institute SEER*Stat software (www.seer.cancer.gov/seerstat) version 8.4.3.	Data: Surveillance, Epidemiology, and End Results (SEER) Program (www.seer.cancer.gov) SEER*Stat Database: Incidence - SEER Research Data, 17
cigarette_exposure	https://acsjournals.onlinelibrary.wiley.com/doi/10.3322/caac.21440	Supporting Table 2
cigarette_risk	https://acsjournals.onlinelibrary.wiley.com/doi/10.3322/caac.21440	Supporting Table 3
sensitivity	Klein EA, Richards D, Cohn A, Tummala M, Lapham R, Cosgrove D, Chung G, Clement J, Gao J, Hunkapiller N, Jamshidi A, Kurtzman KN, Seiden MV, Swanton C, Liu MC. Clinical validation of a targeted methylation-based multi-cancer early detection test using an independent validation set. Ann Oncol. 2021 Sep;32(9):1167-1177. doi: 10.1016/j.annonc.2021.05.806. Epub 2021 Jun 24. PMID: 34176681.	internal table
confusion_matrix	Klein EA, Richards D, Cohn A, Tummala M, Lapham R, Cosgrove D, Chung G, Clement J, Gao J, Hunkapiller N, Jamshidi A, Kurtzman KN, Seiden MV, Swanton C, Liu MC. Clinical validation of a targeted methylation-based multi-cancer early detection test using an independent validation set. Ann Oncol. 2021 Sep;32(9):1167-1177. doi: 10.1016/j.annonc.2021.05.806. Epub 2021 Jun 24. PMID: 34176681.	confusion matrix in paper
cancer_to_cso	Klein EA, Richards D, Cohn A, Tummala M, Lapham R, Cosgrove D, Chung G, Clement J, Gao J, Hunkapiller N, Jamshidi A, Kurtzman KN, Seiden MV, Swanton C, Liu MC. Clinical validation of a targeted methylation-based multi-cancer early detection test using an independent validation set. Ann Oncol. 2021 Sep;32(9):1167-1177. doi: 10.1016/j.annonc.2021.05.806. Epub 2021 Jun 24. PMID: 34176681.	supplemental
dwell_times	Earl Hubbell, Christina A. Clarke, Alexander M. Aravanis, Christine D. Berg; Modeled Reductions in Late-stage Cancer with a Multi-Cancer Early Detection Test. Cancer Epidemiol Biomarkers Prev 1 March 2021; 30 (3): 460–468. https://doi.org/10.1158/1055-9965.EPI-20-1134	supplemental

## Sheet: seer_spec_incidence
V1	V2
Filename:	CSO benefit incidence by site (NET, non-NET) and stage 40-84 y SEER17 2006-2015 Matrix-1
SEER*Stat Version:	8.4.3
Date:	45509.0
Session Type: Rate
SUGGESTED CITATION
Software: Surveillance Research Program, National Cancer Institute SEER*Stat software (www.seer.cancer.gov/seerstat) version 8.4.3.
Data: Surveillance, Epidemiology, and End Results (SEER) Program (www.seer.cancer.gov) SEER*Stat Database: Incidence - SEER Research Data, 17
	Registries, Nov 2023 Sub (2000-2021) - Linked To County Attributes - Time Dependent (1990-2022) Income/Rurality, 1969-2022 Counties, National
	Cancer Institute, DCCPS, Surveillance Research Program, released April 2024, based on the November 2023 submission.
DATA
Database: Incidence - SEER Research Data, 17 Registries, Nov 2023 Sub (2000-2021) - Linked To County Attributes - Time Dependent (1990-2022)
	Income/Rurality, 1969-2022 Counties
STATISTIC
Statistic: Crude Rates
SELECTION
Select Only: Known Age
Std Pop/Pop/Case: {Age at Diagnosis.Age recode with <1 year olds} = '40-44 years', '45-49 years', '50-54 years', '55-59 years', '60-64 years', '65-69 years', '70-74
	years', '75-79 years', '80-84 years'
Pop/Case: {Race, Sex, Year Dx.Year of diagnosis} = '2006', '2007', '2008', '2009', '2010', '2011', '2012', '2013', '2014', '2015'
Case Only: {Site and Morphology.Behavior code ICD-O-3} = 'Malignant'
	AND {Stage - 6th edition.Derived AJCC Stage Group, 6th ed (2004-2015)} = 'I', 'INOS', 'IA', 'IA1', 'IA2', 'IB', 'IB1', 'IB2', 'IC', 'IS', 'IEA', 'IEB', 'IE', 'ISA',
	ISB', 'II', 'IINOS', 'IIA', 'IIB', 'IIC', 'IIEA', 'IIEB', 'IIE', 'IISA', 'IISB', 'IIS', 'IIESA', 'IIESB', 'IIES', 'III', 'IIINOS', 'IIIA', 'IIIB', 'IIIC', 'IIIEA', 'IIIEB', 'IIIE',
	IIISA', 'IIISB', 'IIIS', 'IIIESA', 'IIIESB', 'IIIES', 'IV', 'IVNOS', 'IVA', 'IVB', 'IVC', 'NA', 'OCCULT', 'UNK Stage', 'Blank(s)'
TABLE
Row: Sex (male/female) [Sex]
	Age recode (40-44 to 80-84) [Age recode with <1 year olds]
	CSO benefit categories with NET/non-NET 10/16/22 [Primary Site - labeled; Histologic Type ICD-O-3]
	Derived AJCC Stage Group (I-IV), 6th ed (2004-2015) [Derived AJCC Stage Group, 6th ed (2004-2015)]
USER DEFINITIONS
	CSO benefit categories with NET/non-NET 10/16/22 [Primary Site - labeled; Histologic Type ICD-O-3]
	Anus: ({Site and Morphology.Primary Site - labeled} = 'C21.0-Anus, NOS', 'C21.1-Anal canal', 'C21.2-Cloacogenic zone', 'C21.8-Overlapping lesion of
	rectum, anus, and anal canal'
	AND {Site and Morphology.Histologic Type ICD-O-3} != 8140,8710-8931,9040-9055,9120-9342,9580-9992)
	OR ({Site and Morphology.Primary Site - labeled} = 'C18.0-Cecum', 'C18.1-Appendix', 'C18.2-Ascending colon', 'C18.3-Hepatic flexure of colon',
	C18.4-Transverse colon', 'C18.5-Splenic flexure of colon', 'C18.6-Descending colon', 'C18.7-Sigmoid colon', 'C18.8-Overlapping lesion of colon',
	C18.9-Colon, NOS', 'C19.9-Rectosigmoid junction', 'C20.9-Rectum, NOS', 'C26.0-Intestinal tract, NOS'
	AND {Site and Morphology.Histologic Type ICD-O-3} = 8070-8079)
	Bladder non-NET: {Site and Morphology.Primary Site - labeled} = 'C67.0-Trigone of bladder', 'C67.1-Dome of bladder', 'C67.2-Lateral wall of bladder',
	C67.3-Anterior wall of bladder', 'C67.4-Posterior wall of bladder', 'C67.5-Bladder neck', 'C67.6-Ureteric orifice', 'C67.7-Urachus', 'C67.8-Overlapping
	lesion of bladder', 'C67.9-Bladder, NOS'
	AND {Site and Morphology.Histologic Type ICD-O-3} != 8013,8041-8044,8246,8710-8931,9040-9055,9120-9342,9580-9992
	Bladder NET: {Site and Morphology.Primary Site - labeled} = 'C67.0-Trigone of bladder', 'C67.1-Dome of bladder', 'C67.2-Lateral wall of bladder',
	C67.3-Anterior wall of bladder', 'C67.4-Posterior wall of bladder', 'C67.5-Bladder neck', 'C67.6-Ureteric orifice', 'C67.7-Urachus', 'C67.8-Overlapping
	lesion of bladder', 'C67.9-Bladder, NOS'
	AND {Site and Morphology.Histologic Type ICD-O-3} = 8013,8041-8044,8246
	Breast: {Site and Morphology.Primary Site - labeled} = 'C50.0-Nipple', 'C50.1-Central portion of breast', 'C50.2-Upper-inner quadrant of breast',
	C50.3-Lower-inner quadrant of breast', 'C50.4-Upper-outer quadrant of breast', 'C50.5-Lower-outer quadrant of breast', 'C50.6-Axillary tail of breast',
	C50.8-Overlapping lesion of breast', 'C50.9-Breast, NOS'
	AND {Site and Morphology.Histologic Type ICD-O-3} != 8710-8931,9040-9055,9120-9342,9580-9992
	Cervix non-NET: {Site and Morphology.Primary Site - labeled} = 'C53.0-Endocervix', 'C53.1-Exocervix', 'C53.8-Overlapping lesion of cervix uteri',
	C53.9-Cervix uteri'
	AND {Site and Morphology.Histologic Type ICD-O-3} != 8013,8041-8044,8246,8710-8931,9040-9055,9120-9342,9580-9992
	Cervix NET: {Site and Morphology.Primary Site - labeled} = 'C53.0-Endocervix', 'C53.1-Exocervix', 'C53.8-Overlapping lesion of cervix uteri',
	C53.9-Cervix uteri'
	AND {Site and Morphology.Histologic Type ICD-O-3} = 8013,8041-8044,8246
	Colon/Rectum non-NET: ({Site and Morphology.Primary Site - labeled} = 'C18.0-Cecum', 'C18.1-Appendix', 'C18.2-Ascending colon', 'C18.3-Hepatic
	flexure of colon', 'C18.4-Transverse colon', 'C18.5-Splenic flexure of colon', 'C18.6-Descending colon', 'C18.7-Sigmoid colon', 'C18.8-Overlapping
	lesion of colon', 'C18.9-Colon, NOS', 'C19.9-Rectosigmoid junction', 'C20.9-Rectum, NOS', 'C26.0-Intestinal tract, NOS'
	AND {Site and Morphology.Histologic Type ICD-O-3} != 8013,8041-8044,8070-8079,8246,8710-8931,9040-9055,9120-9342,9580-9992)
	OR ({Site and Morphology.Primary Site - labeled} = 'C21.0-Anus, NOS', 'C21.1-Anal canal', 'C21.2-Cloacogenic zone', 'C21.8-Overlapping lesion of
	rectum, anus, and anal canal'
	AND {Site and Morphology.Histologic Type ICD-O-3} = 8140)
	Colon/Rectum NET: {Site and Morphology.Primary Site - labeled} = 'C18.0-Cecum', 'C18.1-Appendix', 'C18.2-Ascending colon', 'C18.3-Hepatic flexure
	of colon', 'C18.4-Transverse colon', 'C18.5-Splenic flexure of colon', 'C18.6-Descending colon', 'C18.7-Sigmoid colon', 'C18.8-Overlapping lesion of
	colon', 'C18.9-Colon, NOS', 'C19.9-Rectosigmoid junction', 'C20.9-Rectum, NOS', 'C21.8-Overlapping lesion of rectum, anus, and anal canal'
	AND {Site and Morphology.Histologic Type ICD-O-3} = 8013,8041-8044,8246
	Esophagus non-NET: {Site and Morphology.Primary Site - labeled} = 'C15.0-Cervical esophagus', 'C15.1-Thoracic esophagus', 'C15.2-Abdominal
	esophagus', 'C15.3-Upper third of esophagus', 'C15.4-Middle third of esophagus', 'C15.5-Lower third of esophagus', 'C15.8-Overlapping lesion of
	esophagus', 'C15.9-Esophagus, NOS'
	AND {Site and Morphology.Histologic Type ICD-O-3} != 8013,8041-8044,8246,8710-8931,9040-9055,9120-9342,9580-9992
	Esophagus NET: {Site and Morphology.Primary Site - labeled} = 'C15.0-Cervical esophagus', 'C15.1-Thoracic esophagus', 'C15.2-Abdominal
	esophagus', 'C15.3-Upper third of esophagus', 'C15.4-Middle third of esophagus', 'C15.5-Lower third of esophagus', 'C15.8-Overlapping lesion of
	esophagus', 'C15.9-Esophagus, NOS'
	AND {Site and Morphology.Histologic Type ICD-O-3} = 8013,8041-8044,8246
	Gallbladder non-NET: {Site and Morphology.Primary Site - labeled} = 'C23.9-Gallbladder', 'C24.0-Extrahepatic bile duct', 'C24.1-Ampulla of Vater',
	C24.8-Overlapping lesion of biliary tract', 'C24.9-Biliary tract, NOS'
	AND {Site and Morphology.Histologic Type ICD-O-3} != 8013,8041-8044,8246,8710-8931,9040-9055,9120-9342,9580-9992
	Gallbladder NET: {Site and Morphology.Primary Site - labeled} = 'C23.9-Gallbladder', 'C24.0-Extrahepatic bile duct', 'C24.1-Ampulla of Vater',
	C24.8-Overlapping lesion of biliary tract', 'C24.9-Biliary tract, NOS'
	AND {Site and Morphology.Histologic Type ICD-O-3} = 8013,8041-8044,8246
	Head and Neck non-NET: {Site and Morphology.Primary Site - labeled} = 'C00.0-External upper lip', 'C00.1-External lower lip', 'C00.2-External lip, NOS',
	C00.3-Mucosa of upper lip', 'C00.4-Mucosa of lower lip', 'C00.5-Mucosa of lip, NOS', 'C00.6-Commissure of lip', 'C00.8-Overlapping lesion of lip',
	C00.9-Lip, NOS', 'C01.9-Base of tongue, NOS', 'C02.0-Dorsal surface of tongue, NOS', 'C02.1-Border of tongue', 'C02.2-Ventral surface of tongue,
	NOS', 'C02.3-Anterior 2/3 of tongue, NOS', 'C02.4-Lingual tonsil', 'C02.8-Overlapping lesion of tongue', 'C02.9-Tongue, NOS', 'C03.0-Upper gum',
	C03.1-Lower gum', 'C03.9-Gum, NOS', 'C04.0-Anterior floor of mouth', 'C04.1-Lateral floor of mouth', 'C04.8-Overlapping lesion of floor of mouth',
	C04.9-Floor of mouth, NOS', 'C05.0-Hard palate', 'C05.1-Soft palate, NOS', 'C05.2-Uvula', 'C05.8-Overlapping lesion of palate', 'C05.9-Palate, NOS',
	C06.0-Cheek mucosa', 'C06.1-Vestibule of mouth', 'C06.2-Retromolar area', 'C06.8-Overlapping lesion of other & unspecified mouth', 'C06.9-Mouth,
	NOS', 'C07.9-Parotid gland', 'C08.0-Submandibular gland', 'C08.1-Sublingual gland', 'C08.8-Overlapping lesion of major salivary glands', 'C08.9-Major
	salivary gland, NOS', 'C09.0-Tonsillar fossa', 'C09.1-Tonsillar pillar', 'C09.8-Overlapping lesion of tonsil', 'C09.9-Tonsil, NOS', 'C10.0-Vallecula',
	C10.1-Anterior surface of epiglottis', 'C10.2-Lateral wall of oropharynx', 'C10.3-Posterior wall of oropharynx', 'C10.4-Branchial cleft',
	C10.8-Overlapping lesion of oropharynx', 'C10.9-Oropharynx, NOS', 'C11.0-Superior wall of nasopharynx', 'C11.1-Posterior wall of nasopharynx',
	C11.2-Lateral wall of nasopharynx', 'C11.3-Anterior wall of nasopharynx', 'C11.8-Overlapping lesion of nasopharynx', 'C11.9-Nasopharynx, NOS',
	C12.9-Pyriform sinus', 'C13.0-Postcricoid region', 'C13.1-Aryepiglottic fold, hypopharyngeal', 'C13.2-Posterior wall of hypopharynx',
	C13.8-Overlapping lesion of hypopharynx', 'C13.9-Hypopharynx, NOS', 'C14.0-Pharynx, NOS', 'C14.2-Waldeyers ring', 'C14.8-Overlapping lesion of
	lip, oral cavity & pharynx', 'C30.0-Nasal cavity', 'C30.1-Middle ear', 'C31.0-Maxillary sinus', 'C31.1-Ethmoid sinus', 'C31.2-Frontal sinus',
	C31.3-Sphenoid sinus', 'C31.8-Overlapping lesion of accessory sinuses', 'C31.9-Accessory sinus, NOS', 'C32.0-Glottis', 'C32.1-Supraglottis',
	C32.2-Subglottis', 'C32.3-Laryngeal cartilage', 'C32.8-Overlapping lesion of larynx', 'C32.9-Larynx, NOS'
	AND {Site and Morphology.Histologic Type ICD-O-3} != 8013,8041-8044,8246,8710-8931,9040-9055,9120-9342,9580-9992
	Head and Neck NET: {Site and Morphology.Primary Site - labeled} = 'C00.0-External upper lip', 'C00.1-External lower lip', 'C00.2-External lip, NOS',
	C00.3-Mucosa of upper lip', 'C00.4-Mucosa of lower lip', 'C00.5-Mucosa of lip, NOS', 'C00.6-Commissure of lip', 'C00.8-Overlapping lesion of lip',
	C00.9-Lip, NOS', 'C01.9-Base of tongue, NOS', 'C02.0-Dorsal surface of tongue, NOS', 'C02.1-Border of tongue', 'C02.2-Ventral surface of tongue,
	NOS', 'C02.3-Anterior 2/3 of tongue, NOS', 'C02.4-Lingual tonsil', 'C02.8-Overlapping lesion of tongue', 'C02.9-Tongue, NOS', 'C03.0-Upper gum',
	C03.1-Lower gum', 'C03.9-Gum, NOS', 'C04.0-Anterior floor of mouth', 'C04.1-Lateral floor of mouth', 'C04.8-Overlapping lesion of floor of mouth',
	C04.9-Floor of mouth, NOS', 'C05.0-Hard palate', 'C05.1-Soft palate, NOS', 'C05.2-Uvula', 'C05.8-Overlapping lesion of palate', 'C05.9-Palate, NOS',
	C06.0-Cheek mucosa', 'C06.1-Vestibule of mouth', 'C06.2-Retromolar area', 'C06.8-Overlapping lesion of other & unspecified mouth', 'C06.9-Mouth,
	NOS', 'C07.9-Parotid gland', 'C08.0-Submandibular gland', 'C08.1-Sublingual gland', 'C08.8-Overlapping lesion of major salivary glands', 'C08.9-Major
	salivary gland, NOS', 'C09.0-Tonsillar fossa', 'C09.1-Tonsillar pillar', 'C09.8-Overlapping lesion of tonsil', 'C09.9-Tonsil, NOS', 'C10.0-Vallecula',
	C10.1-Anterior surface of epiglottis', 'C10.2-Lateral wall of oropharynx', 'C10.3-Posterior wall of oropharynx', 'C10.4-Branchial cleft',
	C10.8-Overlapping lesion of oropharynx', 'C10.9-Oropharynx, NOS', 'C11.0-Superior wall of nasopharynx', 'C11.1-Posterior wall of nasopharynx',
	C11.2-Lateral wall of nasopharynx', 'C11.3-Anterior wall of nasopharynx', 'C11.8-Overlapping lesion of nasopharynx', 'C11.9-Nasopharynx, NOS',
	C12.9-Pyriform sinus', 'C13.0-Postcricoid region', 'C13.1-Aryepiglottic fold, hypopharyngeal', 'C13.2-Posterior wall of hypopharynx',
	C13.8-Overlapping lesion of hypopharynx', 'C13.9-Hypopharynx, NOS', 'C14.0-Pharynx, NOS', 'C14.2-Waldeyers ring', 'C14.8-Overlapping lesion of
	lip, oral cavity & pharynx', 'C30.0-Nasal cavity', 'C30.1-Middle ear', 'C31.0-Maxillary sinus', 'C31.1-Ethmoid sinus', 'C31.2-Frontal sinus',
	C31.3-Sphenoid sinus', 'C31.8-Overlapping lesion of accessory sinuses', 'C31.9-Accessory sinus, NOS', 'C32.0-Glottis', 'C32.1-Supraglottis',
	C32.2-Subglottis', 'C32.3-Laryngeal cartilage', 'C32.8-Overlapping lesion of larynx', 'C32.9-Larynx, NOS'
	AND {Site and Morphology.Histologic Type ICD-O-3} = 8013,8041-8044,8246
	Kidney: ({Site and Morphology.Primary Site - labeled} = 'C64.9-Kidney, NOS'
	AND {Site and Morphology.Histologic Type ICD-O-3} != 8120,8122,8130,8710-8931,9040-9055,9120-9342,9580-9992)
	Liver/Bile-duct: ({Site and Morphology.Primary Site - labeled} = 'C22.0-Liver', 'C22.1-Intrahepatic bile duct'
	AND {Site and Morphology.Histologic Type ICD-O-3} != 8710-8931,9040-9055,9120-9342,9580-9992)
	Lung non-NET: {Site and Morphology.Primary Site - labeled} = 'C34.0-Main bronchus', 'C34.1-Upper lobe, lung', 'C34.2-Middle lobe, lung', 'C34.3-Lower
	lobe, lung', 'C34.8-Overlapping lesion of lung', 'C34.9-Lung, NOS'
	AND {Site and Morphology.Histologic Type ICD-O-3} != 8013,8041-8044,8240-8243,8246,8249,8710-8931,9040-9055,9120-9342,9580-9992
	Lung NET: {Site and Morphology.Primary Site - labeled} = 'C34.0-Main bronchus', 'C34.1-Upper lobe, lung', 'C34.2-Middle lobe, lung', 'C34.3-Lower lobe,
	lung', 'C34.8-Overlapping lesion of lung', 'C34.9-Lung, NOS'
	AND {Site and Morphology.Histologic Type ICD-O-3} = 8013,8041-8044,8240-8243,8246,8249
	Lymphoma: {Site and Morphology.Histologic Type ICD-O-3} = 9590-9597,9650-9667,9670-9671,9673,9675,9678-9680,9684,9687-9691,9695,9698-9702,
	9705,9708-9709,9714-9719,9724-9727,9735,9737-9738,9760-9761,9764,9826,9838,9970-9971
	Lymphoid Leukemia: {Site and Morphology.Histologic Type ICD-O-3} = 9712,9728-9729,9811-9820,9823,9827,9831-9837,9940,9948
	Melanoma: {Site and Morphology.Histologic Type ICD-O-3} = 8720-8790
	Myeloid Neoplasm: {Site and Morphology.Histologic Type ICD-O-3} = 9740-9742,9751,9801-9809,9840,9860-9876,9891-9898,9910-9911,9920,
	9930-9939,9941-9946,9963-9964,9966,9975
	Plasma Cell Neoplasm: {Site and Morphology.Histologic Type ICD-O-3} = 9731-9734,9762
	Ovary: {Site and Morphology.Primary Site - labeled} = 'C48.1-Specified parts of peritoneum', 'C48.2-Peritoneum, NOS', 'C48.8-Overlapping lesion of
	retroperitoneum & peritoneum', 'C56.9-Ovary', 'C57.0-Fallopian tube'
	AND {Site and Morphology.Histologic Type ICD-O-3} != 8710-8931,9040-9055,9120-9342,9580-9992
	Pancreas non-NET: {Site and Morphology.Primary Site - labeled} = 'C25.0-Head of pancreas', 'C25.1-Body of pancreas', 'C25.2-Tail of pancreas',
	C25.3-Pancreatic duct', 'C25.4-Islets of Langerhans', 'C25.7-Other specified parts of pancreas', 'C25.8-Overlapping lesion of pancreas',
	C25.9-Pancreas, NOS'
	AND {Site and Morphology.Histologic Type ICD-O-3} != 8013,8041-8044,8246,8710-8931,9040-9055,9120-9342,9580-9992
	Pancreas NET: {Site and Morphology.Primary Site - labeled} = 'C25.0-Head of pancreas', 'C25.1-Body of pancreas', 'C25.2-Tail of pancreas',
	C25.3-Pancreatic duct', 'C25.4-Islets of Langerhans', 'C25.7-Other specified parts of pancreas', 'C25.8-Overlapping lesion of pancreas',
	C25.9-Pancreas, NOS'
	AND {Site and Morphology.Histologic Type ICD-O-3} = 8013,8041-8044,8246
	Prostate: {Site and Morphology.Primary Site - labeled} = 'C61.9-Prostate gland'
	AND {Site and Morphology.Histologic Type ICD-O-3} != 8710-8931,9040-9055,9120-9342,9580-9992
	Sarcoma: {Site and Morphology.Histologic Type ICD-O-3} = 8710-8711,8800-8931,9040-9044,9120-9342,9580-9581
	Stomach non-NET: {Site and Morphology.Primary Site - labeled} = 'C16.0-Cardia, NOS', 'C16.1-Fundus of stomach', 'C16.2-Body of stomach',
	C16.3-Gastric antrum', 'C16.4-Pylorus', 'C16.5-Lesser curvature of stomach NOS', 'C16.6-Greater curvature of stomach NOS', 'C16.8-Overlapping
	lesion of stomach', 'C16.9-Stomach, NOS'
	AND {Site and Morphology.Histologic Type ICD-O-3} != 8013,8041-8044,8246,8710-8931,9040-9055,9120-9342,9580-9992
	Stomach NET: {Site and Morphology.Primary Site - labeled} = 'C16.0-Cardia, NOS', 'C16.1-Fundus of stomach', 'C16.2-Body of stomach',
	C16.3-Gastric antrum', 'C16.4-Pylorus', 'C16.5-Lesser curvature of stomach NOS', 'C16.6-Greater curvature of stomach NOS', 'C16.8-Overlapping
	lesion of stomach', 'C16.9-Stomach, NOS'
	AND {Site and Morphology.Histologic Type ICD-O-3} = 8013,8041-8044,8246
	Thyroid: {Site and Morphology.Primary Site - labeled} = 'C73.9-Thyroid gland'
	AND {Site and Morphology.Histologic Type ICD-O-3} != 8710-8931,9040-9055,9120-9342,9580-9992
	Urothelial Tract non-NET: ({Site and Morphology.Primary Site - labeled} = 'C65.9-Renal pelvis', 'C66.9-Ureter', 'C68.0-Urethra'
	AND {Site and Morphology.Histologic Type ICD-O-3} != 8013,8041-8044,8246,8710-8931,9040-9055,9120-9342,9580-9992)
	OR ({Site and Morphology.Primary Site - labeled} = 'C64.9-Kidney, NOS'
	AND {Site and Morphology.Histologic Type ICD-O-3} = 8120,8122,8130)
	Urothelial Tract NET: {Site and Morphology.Primary Site - labeled} = 'C65.9-Renal pelvis', 'C66.9-Ureter', 'C68.0-Urethra'
	AND {Site and Morphology.Histologic Type ICD-O-3} = 8013,8041-8044,8246
	Uterus non-NET: {Site and Morphology.Primary Site - labeled} = 'C54.0-Isthmus uteri', 'C54.1-Endometrium', 'C54.2-Myometrium', 'C54.3-Fundus uteri',
	C54.8-Overlapping lesion of corpus uteri', 'C54.9-Corpus uteri', 'C55.9-Uterus, NOS'
	AND {Site and Morphology.Histologic Type ICD-O-3} != 8013,8041-8044,8246,8710-8931,9040-9055,9120-9342,9580-9992
	Uterus NET: {Site and Morphology.Primary Site - labeled} = 'C54.0-Isthmus uteri', 'C54.1-Endometrium', 'C54.2-Myometrium', 'C54.3-Fundus uteri',
	C54.8-Overlapping lesion of corpus uteri', 'C54.9-Corpus uteri', 'C55.9-Uterus, NOS'
	AND {Site and Morphology.Histologic Type ICD-O-3} = 8013,8041-8044,8246
	CUP: {Site and Morphology.Primary Site - labeled} = 'C80.9-Unknown primary site'
	AND {Site and Morphology.Histologic Type ICD-O-3} != 8710-8931,9040-9055,9120-9342,9580-9992
	Brain: {Site and Morphology.Primary Site - labeled} = 'C70.0-Cerebral meninges', 'C70.1-Spinal meninges', 'C70.9-Meninges, NOS', 'C71.0-Cerebrum',
	C71.1-Frontal lobe', 'C71.2-Temporal lobe', 'C71.3-Parietal lobe', 'C71.4-Occipital lobe', 'C71.5-Ventricle, NOS', 'C71.6-Cerebellum, NOS',
	C71.7-Brain stem', 'C71.8-Overlapping lesion of brain', 'C71.9-Brain, NOS', 'C72.0-Spinal cord', 'C72.1-Cauda equina', 'C72.2-Olfactory nerve',
	C72.3-Optic nerve', 'C72.4-Acoustic nerve', 'C72.5-Cranial nerve, NOS', 'C72.8-Overlapping lesion of brain & CNS', 'C72.9-Nervous system, NOS'
	AND {Site and Morphology.Histologic Type ICD-O-3} != 8710-8931,9040-9055,9120-9342,9580-9992
	Includes "Other" Grouping
	Derived AJCC Stage Group (I-IV), 6th ed (2004-2015) [Derived AJCC Stage Group, 6th ed (2004-2015)]
	Description: NAACCR Item #=3000. For more information, see https://seer.cancer.gov/seerstat/variables/seer/ajcc-stage.
	I = I, INOS, IA, IA1, IA2, IB, IB1, IB2, IC, IS, IEA, IEB, IE, ISA, ISB
	II = II, IINOS, IIA, IIB, IIC, IIEA, IIEB, IIE, IISA, IISB, IIS, IIESA, IIESB, IIES
	III = III, IIINOS, IIIA, IIIB, IIIC, IIIEA, IIIEB, IIIE, IIISA, IIISB, IIIS, IIIESA, IIIESB, IIIES
	IV = IV, IVNOS, IVA, IVB, IVC
	Unknown/missing = NA, OCCULT, UNK Stage, Blank(s)
	Age recode (40-44 to 80-84) [Age recode with <1 year olds]
	40-44 years = 40-44 years
	45-49 years = 45-49 years
	50-54 years = 50-54 years
	55-59 years = 55-59 years
	60-64 years = 60-64 years
	65-69 years = 65-69 years
	70-74 years = 70-74 years
	75-79 years = 75-79 years
	80-84 years = 80-84 years
	Sex (male/female) [Sex]
	Description: NAACCR Item #=220
	Male = Male
	Female = Female
OUTPUT
Display Rates as: Cases per 100,000
Precision: 2 decimal places (default)

## Sheet: seer_spec_css
V1	V2
Filename:	CSO benefit CSS by site (NET, non-NET) and stage 40-84 y SEER17 2006-2015 Matrix-1
SEER*Stat Version:	8.4.3
Date:	45509.0
Session Type: Survival
SUGGESTED CITATION
Software: Surveillance Research Program, National Cancer Institute SEER*Stat software (www.seer.cancer.gov/seerstat) version 8.4.3.
Data: Surveillance, Epidemiology, and End Results (SEER) Program (www.seer.cancer.gov) SEER*Stat Database: Incidence - SEER Research Data, 17
	Registries, Nov 2023 Sub (2000-2021) - Linked To County Attributes - Time Dependent (1990-2022) Income/Rurality, 1969-2022 Counties, National
	Cancer Institute, DCCPS, Surveillance Research Program, released April 2024, based on the November 2023 submission.
DATA
Database: Incidence - SEER Research Data, 17 Registries, Nov 2023 Sub (2000-2021) - Linked To County Attributes - Time Dependent (1990-2022)
	Income/Rurality, 1969-2022 Counties
STATISTIC
Statistic: Cause-Specific Survival
Method: Actuarial
Include: 95% Confidence Intervals
Expected Survival: U.S. by SES/geography/race (NHW,NHB,NHAIAN,NHAPI,HISP) 1992-2021, Ages 0-99, State-county (modeled by varied state-county-ses) (Used
	for Expected Survival Exclusions Only)
Unknown Cause: Excluded
Cause of Death: Dead due to cancer using SEER cause-specific death classification
	Dead: {Cause of Death (COD) and Follow-up.SEER cause-specific death classification} = 'Dead (attributable to this cancer dx)'
SELECTION
Select Only: Malignant Behavior, Known Age
Exclude All: Death Certificate and Autopsy, Alive with No Survival Time, Age Not in Expected Survival Table, Year Not in Expected Survival Table, Match Not
	Found for Other Expected Survival Variables
MP Selection: First Primary Only (Sequence Number 0 or 1)
Case: {Age at Diagnosis.Age recode with <1 year olds} = '40-44 years', '45-49 years', '50-54 years', '55-59 years', '60-64 years', '65-69 years', '70-74
	years', '75-79 years', '80-84 years'
	AND {Race, Sex, Year Dx.Year of diagnosis} = '2006', '2007', '2008', '2009', '2010', '2011', '2012', '2013', '2014', '2015'
	AND {Site and Morphology.Behavior code ICD-O-3} = 'Malignant'
	AND {Stage - 6th edition.Derived AJCC Stage Group, 6th ed (2004-2015)} = 'I', 'INOS', 'IA', 'IA1', 'IA2', 'IB', 'IB1', 'IB2', 'IC', 'IS', 'IEA', 'IEB', 'IE', 'ISA',
	ISB', 'II', 'IINOS', 'IIA', 'IIB', 'IIC', 'IIEA', 'IIEB', 'IIE', 'IISA', 'IISB', 'IIS', 'IIESA', 'IIESB', 'IIES', 'III', 'IIINOS', 'IIIA', 'IIIB', 'IIIC', 'IIIEA', 'IIIEB', 'IIIE',
	IIISA', 'IIISB', 'IIIS', 'IIIESA', 'IIIESB', 'IIIES', 'IV', 'IVNOS', 'IVA', 'IVB', 'IVC', 'NA', 'OCCULT', 'UNK Stage', 'Blank(s)'
TABLE
Page: Sex (male/female) [Sex]
Row: Age recode (40-44 to 80-84) [Age recode with <1 year olds]
	CSO benefit categories with NET/non-NET 10/16/22 [Primary Site - labeled; Histologic Type ICD-O-3]
	Derived AJCC Stage Group (I-IV), 6th ed (2004-2015) [Derived AJCC Stage Group, 6th ed (2004-2015)]
USER DEFINITIONS
	Sex (male/female) [Sex]
	Description: NAACCR Item #=220
	Male = Male
	Female = Female
	Age recode (40-44 to 80-84) [Age recode with <1 year olds]
	40-44 years = 40-44 years
	45-49 years = 45-49 years
	50-54 years = 50-54 years
	55-59 years = 55-59 years
	60-64 years = 60-64 years
	65-69 years = 65-69 years
	70-74 years = 70-74 years
	75-79 years = 75-79 years
	80-84 years = 80-84 years
	CSO benefit categories with NET/non-NET 10/16/22 [Primary Site - labeled; Histologic Type ICD-O-3]
	Anus: ({Site and Morphology.Primary Site - labeled} = 'C21.0-Anus, NOS', 'C21.1-Anal canal', 'C21.2-Cloacogenic zone', 'C21.8-Overlapping lesion of
	rectum, anus, and anal canal'
	AND {Site and Morphology.Histologic Type ICD-O-3} != 8140,8710-8931,9040-9055,9120-9342,9580-9992)
	OR ({Site and Morphology.Primary Site - labeled} = 'C18.0-Cecum', 'C18.1-Appendix', 'C18.2-Ascending colon', 'C18.3-Hepatic flexure of colon',
	C18.4-Transverse colon', 'C18.5-Splenic flexure of colon', 'C18.6-Descending colon', 'C18.7-Sigmoid colon', 'C18.8-Overlapping lesion of colon',
	C18.9-Colon, NOS', 'C19.9-Rectosigmoid junction', 'C20.9-Rectum, NOS', 'C26.0-Intestinal tract, NOS'
	AND {Site and Morphology.Histologic Type ICD-O-3} = 8070-8079)
	Bladder non-NET: {Site and Morphology.Primary Site - labeled} = 'C67.0-Trigone of bladder', 'C67.1-Dome of bladder', 'C67.2-Lateral wall of bladder',
	C67.3-Anterior wall of bladder', 'C67.4-Posterior wall of bladder', 'C67.5-Bladder neck', 'C67.6-Ureteric orifice', 'C67.7-Urachus', 'C67.8-Overlapping
	lesion of bladder', 'C67.9-Bladder, NOS'
	AND {Site and Morphology.Histologic Type ICD-O-3} != 8013,8041-8044,8246,8710-8931,9040-9055,9120-9342,9580-9992
	Bladder NET: {Site and Morphology.Primary Site - labeled} = 'C67.0-Trigone of bladder', 'C67.1-Dome of bladder', 'C67.2-Lateral wall of bladder',
	C67.3-Anterior wall of bladder', 'C67.4-Posterior wall of bladder', 'C67.5-Bladder neck', 'C67.6-Ureteric orifice', 'C67.7-Urachus', 'C67.8-Overlapping
	lesion of bladder', 'C67.9-Bladder, NOS'
	AND {Site and Morphology.Histologic Type ICD-O-3} = 8013,8041-8044,8246
	Breast: {Site and Morphology.Primary Site - labeled} = 'C50.0-Nipple', 'C50.1-Central portion of breast', 'C50.2-Upper-inner quadrant of breast',
	C50.3-Lower-inner quadrant of breast', 'C50.4-Upper-outer quadrant of breast', 'C50.5-Lower-outer quadrant of breast', 'C50.6-Axillary tail of breast',
	C50.8-Overlapping lesion of breast', 'C50.9-Breast, NOS'
	AND {Site and Morphology.Histologic Type ICD-O-3} != 8710-8931,9040-9055,9120-9342,9580-9992
	Cervix non-NET: {Site and Morphology.Primary Site - labeled} = 'C53.0-Endocervix', 'C53.1-Exocervix', 'C53.8-Overlapping lesion of cervix uteri',
	C53.9-Cervix uteri'
	AND {Site and Morphology.Histologic Type ICD-O-3} != 8013,8041-8044,8246,8710-8931,9040-9055,9120-9342,9580-9992
	Cervix NET: {Site and Morphology.Primary Site - labeled} = 'C53.0-Endocervix', 'C53.1-Exocervix', 'C53.8-Overlapping lesion of cervix uteri',
	C53.9-Cervix uteri'
	AND {Site and Morphology.Histologic Type ICD-O-3} = 8013,8041-8044,8246
	Colon/Rectum non-NET: ({Site and Morphology.Primary Site - labeled} = 'C18.0-Cecum', 'C18.1-Appendix', 'C18.2-Ascending colon', 'C18.3-Hepatic
	flexure of colon', 'C18.4-Transverse colon', 'C18.5-Splenic flexure of colon', 'C18.6-Descending colon', 'C18.7-Sigmoid colon', 'C18.8-Overlapping
	lesion of colon', 'C18.9-Colon, NOS', 'C19.9-Rectosigmoid junction', 'C20.9-Rectum, NOS', 'C26.0-Intestinal tract, NOS'
	AND {Site and Morphology.Histologic Type ICD-O-3} != 8013,8041-8044,8070-8079,8246,8710-8931,9040-9055,9120-9342,9580-9992)
	OR ({Site and Morphology.Primary Site - labeled} = 'C21.0-Anus, NOS', 'C21.1-Anal canal', 'C21.2-Cloacogenic zone', 'C21.8-Overlapping lesion of
	rectum, anus, and anal canal'
	AND {Site and Morphology.Histologic Type ICD-O-3} = 8140)
	Colon/Rectum NET: {Site and Morphology.Primary Site - labeled} = 'C18.0-Cecum', 'C18.1-Appendix', 'C18.2-Ascending colon', 'C18.3-Hepatic flexure
	of colon', 'C18.4-Transverse colon', 'C18.5-Splenic flexure of colon', 'C18.6-Descending colon', 'C18.7-Sigmoid colon', 'C18.8-Overlapping lesion of
	colon', 'C18.9-Colon, NOS', 'C19.9-Rectosigmoid junction', 'C20.9-Rectum, NOS', 'C21.8-Overlapping lesion of rectum, anus, and anal canal'
	AND {Site and Morphology.Histologic Type ICD-O-3} = 8013,8041-8044,8246
	Esophagus non-NET: {Site and Morphology.Primary Site - labeled} = 'C15.0-Cervical esophagus', 'C15.1-Thoracic esophagus', 'C15.2-Abdominal
	esophagus', 'C15.3-Upper third of esophagus', 'C15.4-Middle third of esophagus', 'C15.5-Lower third of esophagus', 'C15.8-Overlapping lesion of
	esophagus', 'C15.9-Esophagus, NOS'
	AND {Site and Morphology.Histologic Type ICD-O-3} != 8013,8041-8044,8246,8710-8931,9040-9055,9120-9342,9580-9992
	Esophagus NET: {Site and Morphology.Primary Site - labeled} = 'C15.0-Cervical esophagus', 'C15.1-Thoracic esophagus', 'C15.2-Abdominal
	esophagus', 'C15.3-Upper third of esophagus', 'C15.4-Middle third of esophagus', 'C15.5-Lower third of esophagus', 'C15.8-Overlapping lesion of
	esophagus', 'C15.9-Esophagus, NOS'
	AND {Site and Morphology.Histologic Type ICD-O-3} = 8013,8041-8044,8246
	Gallbladder non-NET: {Site and Morphology.Primary Site - labeled} = 'C23.9-Gallbladder', 'C24.0-Extrahepatic bile duct', 'C24.1-Ampulla of Vater',
	C24.8-Overlapping lesion of biliary tract', 'C24.9-Biliary tract, NOS'
	AND {Site and Morphology.Histologic Type ICD-O-3} != 8013,8041-8044,8246,8710-8931,9040-9055,9120-9342,9580-9992
	Gallbladder NET: {Site and Morphology.Primary Site - labeled} = 'C23.9-Gallbladder', 'C24.0-Extrahepatic bile duct', 'C24.1-Ampulla of Vater',
	C24.8-Overlapping lesion of biliary tract', 'C24.9-Biliary tract, NOS'
	AND {Site and Morphology.Histologic Type ICD-O-3} = 8013,8041-8044,8246
	Head and Neck non-NET: {Site and Morphology.Primary Site - labeled} = 'C00.0-External upper lip', 'C00.1-External lower lip', 'C00.2-External lip, NOS',
	C00.3-Mucosa of upper lip', 'C00.4-Mucosa of lower lip', 'C00.5-Mucosa of lip, NOS', 'C00.6-Commissure of lip', 'C00.8-Overlapping lesion of lip',
	C00.9-Lip, NOS', 'C01.9-Base of tongue, NOS', 'C02.0-Dorsal surface of tongue, NOS', 'C02.1-Border of tongue', 'C02.2-Ventral surface of tongue,
	NOS', 'C02.3-Anterior 2/3 of tongue, NOS', 'C02.4-Lingual tonsil', 'C02.8-Overlapping lesion of tongue', 'C02.9-Tongue, NOS', 'C03.0-Upper gum',
	C03.1-Lower gum', 'C03.9-Gum, NOS', 'C04.0-Anterior floor of mouth', 'C04.1-Lateral floor of mouth', 'C04.8-Overlapping lesion of floor of mouth',
	C04.9-Floor of mouth, NOS', 'C05.0-Hard palate', 'C05.1-Soft palate, NOS', 'C05.2-Uvula', 'C05.8-Overlapping lesion of palate', 'C05.9-Palate, NOS',
	C06.0-Cheek mucosa', 'C06.1-Vestibule of mouth', 'C06.2-Retromolar area', 'C06.8-Overlapping lesion of other & unspecified mouth', 'C06.9-Mouth,
	NOS', 'C07.9-Parotid gland', 'C08.0-Submandibular gland', 'C08.1-Sublingual gland', 'C08.8-Overlapping lesion of major salivary glands', 'C08.9-Major
	salivary gland, NOS', 'C09.0-Tonsillar fossa', 'C09.1-Tonsillar pillar', 'C09.8-Overlapping lesion of tonsil', 'C09.9-Tonsil, NOS', 'C10.0-Vallecula',
	C10.1-Anterior surface of epiglottis', 'C10.2-Lateral wall of oropharynx', 'C10.3-Posterior wall of oropharynx', 'C10.4-Branchial cleft',
	C10.8-Overlapping lesion of oropharynx', 'C10.9-Oropharynx, NOS', 'C11.0-Superior wall of nasopharynx', 'C11.1-Posterior wall of nasopharynx',
	C11.2-Lateral wall of nasopharynx', 'C11.3-Anterior wall of nasopharynx', 'C11.8-Overlapping lesion of nasopharynx', 'C11.9-Nasopharynx, NOS',
	C12.9-Pyriform sinus', 'C13.0-Postcricoid region', 'C13.1-Aryepiglottic fold, hypopharyngeal', 'C13.2-Posterior wall of hypopharynx',
	C13.8-Overlapping lesion of hypopharynx', 'C13.9-Hypopharynx, NOS', 'C14.0-Pharynx, NOS', 'C14.2-Waldeyers ring', 'C14.8-Overlapping lesion of
	lip, oral cavity & pharynx', 'C30.0-Nasal cavity', 'C30.1-Middle ear', 'C31.0-Maxillary sinus', 'C31.1-Ethmoid sinus', 'C31.2-Frontal sinus',
	C31.3-Sphenoid sinus', 'C31.8-Overlapping lesion of accessory sinuses', 'C31.9-Accessory sinus, NOS', 'C32.0-Glottis', 'C32.1-Supraglottis',
	C32.2-Subglottis', 'C32.3-Laryngeal cartilage', 'C32.8-Overlapping lesion of larynx', 'C32.9-Larynx, NOS'
	AND {Site and Morphology.Histologic Type ICD-O-3} != 8013,8041-8044,8246,8710-8931,9040-9055,9120-9342,9580-9992
	Head and Neck NET: {Site and Morphology.Primary Site - labeled} = 'C00.0-External upper lip', 'C00.1-External lower lip', 'C00.2-External lip, NOS',
	C00.3-Mucosa of upper lip', 'C00.4-Mucosa of lower lip', 'C00.5-Mucosa of lip, NOS', 'C00.6-Commissure of lip', 'C00.8-Overlapping lesion of lip',
	C00.9-Lip, NOS', 'C01.9-Base of tongue, NOS', 'C02.0-Dorsal surface of tongue, NOS', 'C02.1-Border of tongue', 'C02.2-Ventral surface of tongue,
	NOS', 'C02.3-Anterior 2/3 of tongue, NOS', 'C02.4-Lingual tonsil', 'C02.8-Overlapping lesion of tongue', 'C02.9-Tongue, NOS', 'C03.0-Upper gum',
	C03.1-Lower gum', 'C03.9-Gum, NOS', 'C04.0-Anterior floor of mouth', 'C04.1-Lateral floor of mouth', 'C04.8-Overlapping lesion of floor of mouth',
	C04.9-Floor of mouth, NOS', 'C05.0-Hard palate', 'C05.1-Soft palate, NOS', 'C05.2-Uvula', 'C05.8-Overlapping lesion of palate', 'C05.9-Palate, NOS',
	C06.0-Cheek mucosa', 'C06.1-Vestibule of mouth', 'C06.2-Retromolar area', 'C06.8-Overlapping lesion of other & unspecified mouth', 'C06.9-Mouth,
	NOS', 'C07.9-Parotid gland', 'C08.0-Submandibular gland', 'C08.1-Sublingual gland', 'C08.8-Overlapping lesion of major salivary glands', 'C08.9-Major
	salivary gland, NOS', 'C09.0-Tonsillar fossa', 'C09.1-Tonsillar pillar', 'C09.8-Overlapping lesion of tonsil', 'C09.9-Tonsil, NOS', 'C10.0-Vallecula',
	C10.1-Anterior surface of epiglottis', 'C10.2-Lateral wall of oropharynx', 'C10.3-Posterior wall of oropharynx', 'C10.4-Branchial cleft',
	C10.8-Overlapping lesion of oropharynx', 'C10.9-Oropharynx, NOS', 'C11.0-Superior wall of nasopharynx', 'C11.1-Posterior wall of nasopharynx',
	C11.2-Lateral wall of nasopharynx', 'C11.3-Anterior wall of nasopharynx', 'C11.8-Overlapping lesion of nasopharynx', 'C11.9-Nasopharynx, NOS',
	C12.9-Pyriform sinus', 'C13.0-Postcricoid region', 'C13.1-Aryepiglottic fold, hypopharyngeal', 'C13.2-Posterior wall of hypopharynx',
	C13.8-Overlapping lesion of hypopharynx', 'C13.9-Hypopharynx, NOS', 'C14.0-Pharynx, NOS', 'C14.2-Waldeyers ring', 'C14.8-Overlapping lesion of
	lip, oral cavity & pharynx', 'C30.0-Nasal cavity', 'C30.1-Middle ear', 'C31.0-Maxillary sinus', 'C31.1-Ethmoid sinus', 'C31.2-Frontal sinus',
	C31.3-Sphenoid sinus', 'C31.8-Overlapping lesion of accessory sinuses', 'C31.9-Accessory sinus, NOS', 'C32.0-Glottis', 'C32.1-Supraglottis',
	C32.2-Subglottis', 'C32.3-Laryngeal cartilage', 'C32.8-Overlapping lesion of larynx', 'C32.9-Larynx, NOS'
	AND {Site and Morphology.Histologic Type ICD-O-3} = 8013,8041-8044,8246
	Kidney: ({Site and Morphology.Primary Site - labeled} = 'C64.9-Kidney, NOS'
	AND {Site and Morphology.Histologic Type ICD-O-3} != 8120,8122,8130,8710-8931,9040-9055,9120-9342,9580-9992)
	Liver/Bile-duct: ({Site and Morphology.Primary Site - labeled} = 'C22.0-Liver', 'C22.1-Intrahepatic bile duct'
	AND {Site and Morphology.Histologic Type ICD-O-3} != 8710-8931,9040-9055,9120-9342,9580-9992)
	Lung non-NET: {Site and Morphology.Primary Site - labeled} = 'C34.0-Main bronchus', 'C34.1-Upper lobe, lung', 'C34.2-Middle lobe, lung', 'C34.3-Lower
	lobe, lung', 'C34.8-Overlapping lesion of lung', 'C34.9-Lung, NOS'
	AND {Site and Morphology.Histologic Type ICD-O-3} != 8013,8041-8044,8240-8243,8246,8249,8710-8931,9040-9055,9120-9342,9580-9992
	Lung NET: {Site and Morphology.Primary Site - labeled} = 'C34.0-Main bronchus', 'C34.1-Upper lobe, lung', 'C34.2-Middle lobe, lung', 'C34.3-Lower lobe,
	lung', 'C34.8-Overlapping lesion of lung', 'C34.9-Lung, NOS'
	AND {Site and Morphology.Histologic Type ICD-O-3} = 8013,8041-8044,8240-8243,8246,8249
	Lymphoma: {Site and Morphology.Histologic Type ICD-O-3} = 9590-9597,9650-9667,9670-9671,9673,9675,9678-9680,9684,9687-9691,9695,9698-9702,
	9705,9708-9709,9714-9719,9724-9727,9735,9737-9738,9760-9761,9764,9826,9838,9970-9971
	Lymphoid Leukemia: {Site and Morphology.Histologic Type ICD-O-3} = 9712,9728-9729,9811-9820,9823,9827,9831-9837,9940,9948
	Melanoma: {Site and Morphology.Histologic Type ICD-O-3} = 8720-8790
	Myeloid Neoplasm: {Site and Morphology.Histologic Type ICD-O-3} = 9740-9742,9751,9801-9809,9840,9860-9876,9891-9898,9910-9911,9920,
	9930-9939,9941-9946,9963-9964,9966,9975
	Plasma Cell Neoplasm: {Site and Morphology.Histologic Type ICD-O-3} = 9731-9734,9762
	Ovary: {Site and Morphology.Primary Site - labeled} = 'C48.1-Specified parts of peritoneum', 'C48.2-Peritoneum, NOS', 'C48.8-Overlapping lesion of
	retroperitoneum & peritoneum', 'C56.9-Ovary', 'C57.0-Fallopian tube'
	AND {Site and Morphology.Histologic Type ICD-O-3} != 8710-8931,9040-9055,9120-9342,9580-9992
	Pancreas non-NET: {Site and Morphology.Primary Site - labeled} = 'C25.0-Head of pancreas', 'C25.1-Body of pancreas', 'C25.2-Tail of pancreas',
	C25.3-Pancreatic duct', 'C25.4-Islets of Langerhans', 'C25.7-Other specified parts of pancreas', 'C25.8-Overlapping lesion of pancreas',
	C25.9-Pancreas, NOS'
	AND {Site and Morphology.Histologic Type ICD-O-3} != 8013,8041-8044,8246,8710-8931,9040-9055,9120-9342,9580-9992
	Pancreas NET: {Site and Morphology.Primary Site - labeled} = 'C25.0-Head of pancreas', 'C25.1-Body of pancreas', 'C25.2-Tail of pancreas',
	C25.3-Pancreatic duct', 'C25.4-Islets of Langerhans', 'C25.7-Other specified parts of pancreas', 'C25.8-Overlapping lesion of pancreas',
	C25.9-Pancreas, NOS'
	AND {Site and Morphology.Histologic Type ICD-O-3} = 8013,8041-8044,8246
	Prostate: {Site and Morphology.Primary Site - labeled} = 'C61.9-Prostate gland'
	AND {Site and Morphology.Histologic Type ICD-O-3} != 8710-8931,9040-9055,9120-9342,9580-9992
	Sarcoma: {Site and Morphology.Histologic Type ICD-O-3} = 8710-8711,8800-8931,9040-9044,9120-9342,9580-9581
	Stomach non-NET: {Site and Morphology.Primary Site - labeled} = 'C16.0-Cardia, NOS', 'C16.1-Fundus of stomach', 'C16.2-Body of stomach',
	C16.3-Gastric antrum', 'C16.4-Pylorus', 'C16.5-Lesser curvature of stomach NOS', 'C16.6-Greater curvature of stomach NOS', 'C16.8-Overlapping
	lesion of stomach', 'C16.9-Stomach, NOS'
	AND {Site and Morphology.Histologic Type ICD-O-3} != 8013,8041-8044,8246,8710-8931,9040-9055,9120-9342,9580-9992
	Stomach NET: {Site and Morphology.Primary Site - labeled} = 'C16.0-Cardia, NOS', 'C16.1-Fundus of stomach', 'C16.2-Body of stomach',
	C16.3-Gastric antrum', 'C16.4-Pylorus', 'C16.5-Lesser curvature of stomach NOS', 'C16.6-Greater curvature of stomach NOS', 'C16.8-Overlapping
	lesion of stomach', 'C16.9-Stomach, NOS'
	AND {Site and Morphology.Histologic Type ICD-O-3} = 8013,8041-8044,8246
	Thyroid: {Site and Morphology.Primary Site - labeled} = 'C73.9-Thyroid gland'
	AND {Site and Morphology.Histologic Type ICD-O-3} != 8710-8931,9040-9055,9120-9342,9580-9992
	Urothelial Tract non-NET: ({Site and Morphology.Primary Site - labeled} = 'C65.9-Renal pelvis', 'C66.9-Ureter', 'C68.0-Urethra'
	AND {Site and Morphology.Histologic Type ICD-O-3} != 8013,8041-8044,8246,8710-8931,9040-9055,9120-9342,9580-9992)
	OR ({Site and Morphology.Primary Site - labeled} = 'C64.9-Kidney, NOS'
	AND {Site and Morphology.Histologic Type ICD-O-3} = 8120,8122,8130)
	Urothelial Tract NET: {Site and Morphology.Primary Site - labeled} = 'C65.9-Renal pelvis', 'C66.9-Ureter', 'C68.0-Urethra'
	AND {Site and Morphology.Histologic Type ICD-O-3} = 8013,8041-8044,8246
	Uterus non-NET: {Site and Morphology.Primary Site - labeled} = 'C54.0-Isthmus uteri', 'C54.1-Endometrium', 'C54.2-Myometrium', 'C54.3-Fundus uteri',
	C54.8-Overlapping lesion of corpus uteri', 'C54.9-Corpus uteri', 'C55.9-Uterus, NOS'
	AND {Site and Morphology.Histologic Type ICD-O-3} != 8013,8041-8044,8246,8710-8931,9040-9055,9120-9342,9580-9992
	Uterus NET: {Site and Morphology.Primary Site - labeled} = 'C54.0-Isthmus uteri', 'C54.1-Endometrium', 'C54.2-Myometrium', 'C54.3-Fundus uteri',
	C54.8-Overlapping lesion of corpus uteri', 'C54.9-Corpus uteri', 'C55.9-Uterus, NOS'
	AND {Site and Morphology.Histologic Type ICD-O-3} = 8013,8041-8044,8246
	CUP: {Site and Morphology.Primary Site - labeled} = 'C80.9-Unknown primary site'
	AND {Site and Morphology.Histologic Type ICD-O-3} != 8710-8931,9040-9055,9120-9342,9580-9992
	Brain: {Site and Morphology.Primary Site - labeled} = 'C70.0-Cerebral meninges', 'C70.1-Spinal meninges', 'C70.9-Meninges, NOS', 'C71.0-Cerebrum',
	C71.1-Frontal lobe', 'C71.2-Temporal lobe', 'C71.3-Parietal lobe', 'C71.4-Occipital lobe', 'C71.5-Ventricle, NOS', 'C71.6-Cerebellum, NOS',
	C71.7-Brain stem', 'C71.8-Overlapping lesion of brain', 'C71.9-Brain, NOS', 'C72.0-Spinal cord', 'C72.1-Cauda equina', 'C72.2-Olfactory nerve',
	C72.3-Optic nerve', 'C72.4-Acoustic nerve', 'C72.5-Cranial nerve, NOS', 'C72.8-Overlapping lesion of brain & CNS', 'C72.9-Nervous system, NOS'
	AND {Site and Morphology.Histologic Type ICD-O-3} != 8710-8931,9040-9055,9120-9342,9580-9992
	Includes "Other" Grouping
	Derived AJCC Stage Group (I-IV), 6th ed (2004-2015) [Derived AJCC Stage Group, 6th ed (2004-2015)]
	Description: NAACCR Item #=3000. For more information, see https://seer.cancer.gov/seerstat/variables/seer/ajcc-stage.
	I = I, INOS, IA, IA1, IA2, IB, IB1, IB2, IC, IS, IEA, IEB, IE, ISA, ISB
	II = II, IINOS, IIA, IIB, IIC, IIEA, IIEB, IIE, IISA, IISB, IIS, IIESA, IIESB, IIES
	III = III, IIINOS, IIIA, IIIB, IIIC, IIIEA, IIIEB, IIIE, IIISA, IIISB, IIIS, IIIESA, IIIESB, IIIES
	IV = IV, IVNOS, IVA, IVB, IVC
	Unknown/missing = NA, OCCULT, UNK Stage, Blank(s)
PARAMETERS
Calculate Survival: From Pre-calculated Duration
Duration: Survival months
Begin Date: Date of diagnosis recode
End Date: Date of follow-up recode
Study Cutoff: Dec 2021
Vital Status: Vital status recode (study cutoff used)
Censored: Attained Age Exceeds Max of Expected Rate Table
Intervals: 191 (1 month each)
Display: Cumulative Summary (Interval as row: 12,24,36,48,60,72,84,96,108,120,132,144,156,168,180,191) (Special Interval and Median Survival Included)
	(Stats: Cause-Specific; Standard Errors; Confidence Intervals)
OUTPUT Display as: Percents
Display with: 1 decimal place (default)

## Sheet: seer_spec_os
V1	V2
Filename:	CSO benefit OS by site (NET, non-NET) and stage 40-84 y SEER17 2006-2015
SEER*Stat Version:	8.4.3
Date:	45509.0
Session Type: Survival
SUGGESTED CITATION
Software: Surveillance Research Program, National Cancer Institute SEER*Stat software (www.seer.cancer.gov/seerstat) version 8.4.3.
Data: Surveillance, Epidemiology, and End Results (SEER) Program (www.seer.cancer.gov) SEER*Stat Database: Incidence - SEER Research Data, 17
	Registries, Nov 2023 Sub (2000-2021) - Linked To County Attributes - Time Dependent (1990-2022) Income/Rurality, 1969-2022 Counties, National
	Cancer Institute, DCCPS, Surveillance Research Program, released April 2024, based on the November 2023 submission.
DATA
Database: Incidence - SEER Research Data, 17 Registries, Nov 2023 Sub (2000-2021) - Linked To County Attributes - Time Dependent (1990-2022)
	Income/Rurality, 1969-2022 Counties
STATISTIC
Statistic: Observed Survival Only
Method: Actuarial
Include: 95% Confidence Intervals
Expected Survival: U.S. by SES/geography/race (NHW,NHB,NHAIAN,NHAPI,HISP) 1992-2021, Ages 0-99, State-county (modeled by varied state-county-ses) (Used
	for Expected Survival Exclusions Only)
SELECTION
Select Only: Malignant Behavior, Known Age
Exclude All: Death Certificate and Autopsy, Alive with No Survival Time, Age Not in Expected Survival Table, Year Not in Expected Survival Table, Match Not
	Found for Other Expected Survival Variables
MP Selection: First Primary Only (Sequence Number 0 or 1)
Case: {Age at Diagnosis.Age recode with <1 year olds} = '40-44 years', '45-49 years', '50-54 years', '55-59 years', '60-64 years', '65-69 years', '70-74
	years', '75-79 years', '80-84 years'
	AND {Race, Sex, Year Dx.Year of diagnosis} = '2006', '2007', '2008', '2009', '2010', '2011', '2012', '2013', '2014', '2015'
	AND {Site and Morphology.Behavior code ICD-O-3} = 'Malignant'
	AND {Stage - 6th edition.Derived AJCC Stage Group, 6th ed (2004-2015)} = 'I', 'INOS', 'IA', 'IA1', 'IA2', 'IB', 'IB1', 'IB2', 'IC', 'IS', 'IEA', 'IEB', 'IE', 'ISA',
	ISB', 'II', 'IINOS', 'IIA', 'IIB', 'IIC', 'IIEA', 'IIEB', 'IIE', 'IISA', 'IISB', 'IIS', 'IIESA', 'IIESB', 'IIES', 'III', 'IIINOS', 'IIIA', 'IIIB', 'IIIC', 'IIIEA', 'IIIEB', 'IIIE',
	IIISA', 'IIISB', 'IIIS', 'IIIESA', 'IIIESB', 'IIIES', 'IV', 'IVNOS', 'IVA', 'IVB', 'IVC', 'NA', 'OCCULT', 'UNK Stage', 'Blank(s)'
TABLE
Page: Sex (male/female) [Sex]
Row: Age recode (40-44 to 80-84) [Age recode with <1 year olds]
	CSO benefit categories with NET/non-NET 10/16/22 [Primary Site - labeled; Histologic Type ICD-O-3]
	Derived AJCC Stage Group (I-IV), 6th ed (2004-2015) [Derived AJCC Stage Group, 6th ed (2004-2015)]
USER DEFINITIONS
	Sex (male/female) [Sex]
	Description: NAACCR Item #=220
	Male = Male
	Female = Female
	Age recode (40-44 to 80-84) [Age recode with <1 year olds]
	40-44 years = 40-44 years
	45-49 years = 45-49 years
	50-54 years = 50-54 years
	55-59 years = 55-59 years
	60-64 years = 60-64 years
	65-69 years = 65-69 years
	70-74 years = 70-74 years
	75-79 years = 75-79 years
	80-84 years = 80-84 years
	CSO benefit categories with NET/non-NET 10/16/22 [Primary Site - labeled; Histologic Type ICD-O-3]
	Anus: ({Site and Morphology.Primary Site - labeled} = 'C21.0-Anus, NOS', 'C21.1-Anal canal', 'C21.2-Cloacogenic zone', 'C21.8-Overlapping lesion of
	rectum, anus, and anal canal'
	AND {Site and Morphology.Histologic Type ICD-O-3} != 8140,8710-8931,9040-9055,9120-9342,9580-9992)
	OR ({Site and Morphology.Primary Site - labeled} = 'C18.0-Cecum', 'C18.1-Appendix', 'C18.2-Ascending colon', 'C18.3-Hepatic flexure of colon',
	C18.4-Transverse colon', 'C18.5-Splenic flexure of colon', 'C18.6-Descending colon', 'C18.7-Sigmoid colon', 'C18.8-Overlapping lesion of colon',
	C18.9-Colon, NOS', 'C19.9-Rectosigmoid junction', 'C20.9-Rectum, NOS', 'C26.0-Intestinal tract, NOS'
	AND {Site and Morphology.Histologic Type ICD-O-3} = 8070-8079)
	Bladder non-NET: {Site and Morphology.Primary Site - labeled} = 'C67.0-Trigone of bladder', 'C67.1-Dome of bladder', 'C67.2-Lateral wall of bladder',
	C67.3-Anterior wall of bladder', 'C67.4-Posterior wall of bladder', 'C67.5-Bladder neck', 'C67.6-Ureteric orifice', 'C67.7-Urachus', 'C67.8-Overlapping
	lesion of bladder', 'C67.9-Bladder, NOS'
	AND {Site and Morphology.Histologic Type ICD-O-3} != 8013,8041-8044,8246,8710-8931,9040-9055,9120-9342,9580-9992
	Bladder NET: {Site and Morphology.Primary Site - labeled} = 'C67.0-Trigone of bladder', 'C67.1-Dome of bladder', 'C67.2-Lateral wall of bladder',
	C67.3-Anterior wall of bladder', 'C67.4-Posterior wall of bladder', 'C67.5-Bladder neck', 'C67.6-Ureteric orifice', 'C67.7-Urachus', 'C67.8-Overlapping
	lesion of bladder', 'C67.9-Bladder, NOS'
	AND {Site and Morphology.Histologic Type ICD-O-3} = 8013,8041-8044,8246
	Breast: {Site and Morphology.Primary Site - labeled} = 'C50.0-Nipple', 'C50.1-Central portion of breast', 'C50.2-Upper-inner quadrant of breast',
	C50.3-Lower-inner quadrant of breast', 'C50.4-Upper-outer quadrant of breast', 'C50.5-Lower-outer quadrant of breast', 'C50.6-Axillary tail of breast',
	C50.8-Overlapping lesion of breast', 'C50.9-Breast, NOS'
	AND {Site and Morphology.Histologic Type ICD-O-3} != 8710-8931,9040-9055,9120-9342,9580-9992
	Cervix non-NET: {Site and Morphology.Primary Site - labeled} = 'C53.0-Endocervix', 'C53.1-Exocervix', 'C53.8-Overlapping lesion of cervix uteri',
	C53.9-Cervix uteri'
	AND {Site and Morphology.Histologic Type ICD-O-3} != 8013,8041-8044,8246,8710-8931,9040-9055,9120-9342,9580-9992
	Cervix NET: {Site and Morphology.Primary Site - labeled} = 'C53.0-Endocervix', 'C53.1-Exocervix', 'C53.8-Overlapping lesion of cervix uteri',
	C53.9-Cervix uteri'
	AND {Site and Morphology.Histologic Type ICD-O-3} = 8013,8041-8044,8246
	Colon/Rectum non-NET: ({Site and Morphology.Primary Site - labeled} = 'C18.0-Cecum', 'C18.1-Appendix', 'C18.2-Ascending colon', 'C18.3-Hepatic
	flexure of colon', 'C18.4-Transverse colon', 'C18.5-Splenic flexure of colon', 'C18.6-Descending colon', 'C18.7-Sigmoid colon', 'C18.8-Overlapping
	lesion of colon', 'C18.9-Colon, NOS', 'C19.9-Rectosigmoid junction', 'C20.9-Rectum, NOS', 'C26.0-Intestinal tract, NOS'
	AND {Site and Morphology.Histologic Type ICD-O-3} != 8013,8041-8044,8070-8079,8246,8710-8931,9040-9055,9120-9342,9580-9992)
	OR ({Site and Morphology.Primary Site - labeled} = 'C21.0-Anus, NOS', 'C21.1-Anal canal', 'C21.2-Cloacogenic zone', 'C21.8-Overlapping lesion of
	rectum, anus, and anal canal'
	AND {Site and Morphology.Histologic Type ICD-O-3} = 8140)
	Colon/Rectum NET: {Site and Morphology.Primary Site - labeled} = 'C18.0-Cecum', 'C18.1-Appendix', 'C18.2-Ascending colon', 'C18.3-Hepatic flexure
	of colon', 'C18.4-Transverse colon', 'C18.5-Splenic flexure of colon', 'C18.6-Descending colon', 'C18.7-Sigmoid colon', 'C18.8-Overlapping lesion of
	colon', 'C18.9-Colon, NOS', 'C19.9-Rectosigmoid junction', 'C20.9-Rectum, NOS', 'C21.8-Overlapping lesion of rectum, anus, and anal canal'
	AND {Site and Morphology.Histologic Type ICD-O-3} = 8013,8041-8044,8246
	Esophagus non-NET: {Site and Morphology.Primary Site - labeled} = 'C15.0-Cervical esophagus', 'C15.1-Thoracic esophagus', 'C15.2-Abdominal
	esophagus', 'C15.3-Upper third of esophagus', 'C15.4-Middle third of esophagus', 'C15.5-Lower third of esophagus', 'C15.8-Overlapping lesion of
	esophagus', 'C15.9-Esophagus, NOS'
	AND {Site and Morphology.Histologic Type ICD-O-3} != 8013,8041-8044,8246,8710-8931,9040-9055,9120-9342,9580-9992
	Esophagus NET: {Site and Morphology.Primary Site - labeled} = 'C15.0-Cervical esophagus', 'C15.1-Thoracic esophagus', 'C15.2-Abdominal
	esophagus', 'C15.3-Upper third of esophagus', 'C15.4-Middle third of esophagus', 'C15.5-Lower third of esophagus', 'C15.8-Overlapping lesion of
	esophagus', 'C15.9-Esophagus, NOS'
	AND {Site and Morphology.Histologic Type ICD-O-3} = 8013,8041-8044,8246
	Gallbladder non-NET: {Site and Morphology.Primary Site - labeled} = 'C23.9-Gallbladder', 'C24.0-Extrahepatic bile duct', 'C24.1-Ampulla of Vater',
	C24.8-Overlapping lesion of biliary tract', 'C24.9-Biliary tract, NOS'
	AND {Site and Morphology.Histologic Type ICD-O-3} != 8013,8041-8044,8246,8710-8931,9040-9055,9120-9342,9580-9992
	Gallbladder NET: {Site and Morphology.Primary Site - labeled} = 'C23.9-Gallbladder', 'C24.0-Extrahepatic bile duct', 'C24.1-Ampulla of Vater',
	C24.8-Overlapping lesion of biliary tract', 'C24.9-Biliary tract, NOS'
	AND {Site and Morphology.Histologic Type ICD-O-3} = 8013,8041-8044,8246
	Head and Neck non-NET: {Site and Morphology.Primary Site - labeled} = 'C00.0-External upper lip', 'C00.1-External lower lip', 'C00.2-External lip, NOS',
	C00.3-Mucosa of upper lip', 'C00.4-Mucosa of lower lip', 'C00.5-Mucosa of lip, NOS', 'C00.6-Commissure of lip', 'C00.8-Overlapping lesion of lip',
	C00.9-Lip, NOS', 'C01.9-Base of tongue, NOS', 'C02.0-Dorsal surface of tongue, NOS', 'C02.1-Border of tongue', 'C02.2-Ventral surface of tongue,
	NOS', 'C02.3-Anterior 2/3 of tongue, NOS', 'C02.4-Lingual tonsil', 'C02.8-Overlapping lesion of tongue', 'C02.9-Tongue, NOS', 'C03.0-Upper gum',
	C03.1-Lower gum', 'C03.9-Gum, NOS', 'C04.0-Anterior floor of mouth', 'C04.1-Lateral floor of mouth', 'C04.8-Overlapping lesion of floor of mouth',
	C04.9-Floor of mouth, NOS', 'C05.0-Hard palate', 'C05.1-Soft palate, NOS', 'C05.2-Uvula', 'C05.8-Overlapping lesion of palate', 'C05.9-Palate, NOS',
	C06.0-Cheek mucosa', 'C06.1-Vestibule of mouth', 'C06.2-Retromolar area', 'C06.8-Overlapping lesion of other & unspecified mouth', 'C06.9-Mouth,
	NOS', 'C07.9-Parotid gland', 'C08.0-Submandibular gland', 'C08.1-Sublingual gland', 'C08.8-Overlapping lesion of major salivary glands', 'C08.9-Major
	salivary gland, NOS', 'C09.0-Tonsillar fossa', 'C09.1-Tonsillar pillar', 'C09.8-Overlapping lesion of tonsil', 'C09.9-Tonsil, NOS', 'C10.0-Vallecula',
	C10.1-Anterior surface of epiglottis', 'C10.2-Lateral wall of oropharynx', 'C10.3-Posterior wall of oropharynx', 'C10.4-Branchial cleft',
	C10.8-Overlapping lesion of oropharynx', 'C10.9-Oropharynx, NOS', 'C11.0-Superior wall of nasopharynx', 'C11.1-Posterior wall of nasopharynx',
	C11.2-Lateral wall of nasopharynx', 'C11.3-Anterior wall of nasopharynx', 'C11.8-Overlapping lesion of nasopharynx', 'C11.9-Nasopharynx, NOS',
	C12.9-Pyriform sinus', 'C13.0-Postcricoid region', 'C13.1-Aryepiglottic fold, hypopharyngeal', 'C13.2-Posterior wall of hypopharynx',
	C13.8-Overlapping lesion of hypopharynx', 'C13.9-Hypopharynx, NOS', 'C14.0-Pharynx, NOS', 'C14.2-Waldeyers ring', 'C14.8-Overlapping lesion of
	lip, oral cavity & pharynx', 'C30.0-Nasal cavity', 'C30.1-Middle ear', 'C31.0-Maxillary sinus', 'C31.1-Ethmoid sinus', 'C31.2-Frontal sinus',
	C31.3-Sphenoid sinus', 'C31.8-Overlapping lesion of accessory sinuses', 'C31.9-Accessory sinus, NOS', 'C32.0-Glottis', 'C32.1-Supraglottis',
	C32.2-Subglottis', 'C32.3-Laryngeal cartilage', 'C32.8-Overlapping lesion of larynx', 'C32.9-Larynx, NOS'
	AND {Site and Morphology.Histologic Type ICD-O-3} != 8013,8041-8044,8246,8710-8931,9040-9055,9120-9342,9580-9992
	Head and Neck NET: {Site and Morphology.Primary Site - labeled} = 'C00.0-External upper lip', 'C00.1-External lower lip', 'C00.2-External lip, NOS',
	C00.3-Mucosa of upper lip', 'C00.4-Mucosa of lower lip', 'C00.5-Mucosa of lip, NOS', 'C00.6-Commissure of lip', 'C00.8-Overlapping lesion of lip',
	C00.9-Lip, NOS', 'C01.9-Base of tongue, NOS', 'C02.0-Dorsal surface of tongue, NOS', 'C02.1-Border of tongue', 'C02.2-Ventral surface of tongue,
	NOS', 'C02.3-Anterior 2/3 of tongue, NOS', 'C02.4-Lingual tonsil', 'C02.8-Overlapping lesion of tongue', 'C02.9-Tongue, NOS', 'C03.0-Upper gum',
	C03.1-Lower gum', 'C03.9-Gum, NOS', 'C04.0-Anterior floor of mouth', 'C04.1-Lateral floor of mouth', 'C04.8-Overlapping lesion of floor of mouth',
	C04.9-Floor of mouth, NOS', 'C05.0-Hard palate', 'C05.1-Soft palate, NOS', 'C05.2-Uvula', 'C05.8-Overlapping lesion of palate', 'C05.9-Palate, NOS',
	C06.0-Cheek mucosa', 'C06.1-Vestibule of mouth', 'C06.2-Retromolar area', 'C06.8-Overlapping lesion of other & unspecified mouth', 'C06.9-Mouth,
	NOS', 'C07.9-Parotid gland', 'C08.0-Submandibular gland', 'C08.1-Sublingual gland', 'C08.8-Overlapping lesion of major salivary glands', 'C08.9-Major
	salivary gland, NOS', 'C09.0-Tonsillar fossa', 'C09.1-Tonsillar pillar', 'C09.8-Overlapping lesion of tonsil', 'C09.9-Tonsil, NOS', 'C10.0-Vallecula',
	C10.1-Anterior surface of epiglottis', 'C10.2-Lateral wall of oropharynx', 'C10.3-Posterior wall of oropharynx', 'C10.4-Branchial cleft',
	C10.8-Overlapping lesion of oropharynx', 'C10.9-Oropharynx, NOS', 'C11.0-Superior wall of nasopharynx', 'C11.1-Posterior wall of nasopharynx',
	C11.2-Lateral wall of nasopharynx', 'C11.3-Anterior wall of nasopharynx', 'C11.8-Overlapping lesion of nasopharynx', 'C11.9-Nasopharynx, NOS',
	C12.9-Pyriform sinus', 'C13.0-Postcricoid region', 'C13.1-Aryepiglottic fold, hypopharyngeal', 'C13.2-Posterior wall of hypopharynx',
	C13.8-Overlapping lesion of hypopharynx', 'C13.9-Hypopharynx, NOS', 'C14.0-Pharynx, NOS', 'C14.2-Waldeyers ring', 'C14.8-Overlapping lesion of
	lip, oral cavity & pharynx', 'C30.0-Nasal cavity', 'C30.1-Middle ear', 'C31.0-Maxillary sinus', 'C31.1-Ethmoid sinus', 'C31.2-Frontal sinus',
	C31.3-Sphenoid sinus', 'C31.8-Overlapping lesion of accessory sinuses', 'C31.9-Accessory sinus, NOS', 'C32.0-Glottis', 'C32.1-Supraglottis',
	C32.2-Subglottis', 'C32.3-Laryngeal cartilage', 'C32.8-Overlapping lesion of larynx', 'C32.9-Larynx, NOS'
	AND {Site and Morphology.Histologic Type ICD-O-3} = 8013,8041-8044,8246
	Kidney: ({Site and Morphology.Primary Site - labeled} = 'C64.9-Kidney, NOS'
	AND {Site and Morphology.Histologic Type ICD-O-3} != 8120,8122,8130,8710-8931,9040-9055,9120-9342,9580-9992)
	Liver/Bile-duct: ({Site and Morphology.Primary Site - labeled} = 'C22.0-Liver', 'C22.1-Intrahepatic bile duct'
	AND {Site and Morphology.Histologic Type ICD-O-3} != 8710-8931,9040-9055,9120-9342,9580-9992)
	Lung non-NET: {Site and Morphology.Primary Site - labeled} = 'C34.0-Main bronchus', 'C34.1-Upper lobe, lung', 'C34.2-Middle lobe, lung', 'C34.3-Lower
	lobe, lung', 'C34.8-Overlapping lesion of lung', 'C34.9-Lung, NOS'
	AND {Site and Morphology.Histologic Type ICD-O-3} != 8013,8041-8044,8240-8243,8246,8249,8710-8931,9040-9055,9120-9342,9580-9992
	Lung NET: {Site and Morphology.Primary Site - labeled} = 'C34.0-Main bronchus', 'C34.1-Upper lobe, lung', 'C34.2-Middle lobe, lung', 'C34.3-Lower lobe,
	lung', 'C34.8-Overlapping lesion of lung', 'C34.9-Lung, NOS'
	AND {Site and Morphology.Histologic Type ICD-O-3} = 8013,8041-8044,8240-8243,8246,8249
	Lymphoma: {Site and Morphology.Histologic Type ICD-O-3} = 9590-9597,9650-9667,9670-9671,9673,9675,9678-9680,9684,9687-9691,9695,9698-9702,
	9705,9708-9709,9714-9719,9724-9727,9735,9737-9738,9760-9761,9764,9826,9838,9970-9971
	Lymphoid Leukemia: {Site and Morphology.Histologic Type ICD-O-3} = 9712,9728-9729,9811-9820,9823,9827,9831-9837,9940,9948
	Melanoma: {Site and Morphology.Histologic Type ICD-O-3} = 8720-8790
	Myeloid Neoplasm: {Site and Morphology.Histologic Type ICD-O-3} = 9740-9742,9751,9801-9809,9840,9860-9876,9891-9898,9910-9911,9920,
	9930-9939,9941-9946,9963-9964,9966,9975
	Plasma Cell Neoplasm: {Site and Morphology.Histologic Type ICD-O-3} = 9731-9734,9762
	Ovary: {Site and Morphology.Primary Site - labeled} = 'C48.1-Specified parts of peritoneum', 'C48.2-Peritoneum, NOS', 'C48.8-Overlapping lesion of
	retroperitoneum & peritoneum', 'C56.9-Ovary', 'C57.0-Fallopian tube'
	AND {Site and Morphology.Histologic Type ICD-O-3} != 8710-8931,9040-9055,9120-9342,9580-9992
	Pancreas non-NET: {Site and Morphology.Primary Site - labeled} = 'C25.0-Head of pancreas', 'C25.1-Body of pancreas', 'C25.2-Tail of pancreas',
	C25.3-Pancreatic duct', 'C25.4-Islets of Langerhans', 'C25.7-Other specified parts of pancreas', 'C25.8-Overlapping lesion of pancreas',
	C25.9-Pancreas, NOS'
	AND {Site and Morphology.Histologic Type ICD-O-3} != 8013,8041-8044,8246,8710-8931,9040-9055,9120-9342,9580-9992
	Pancreas NET: {Site and Morphology.Primary Site - labeled} = 'C25.0-Head of pancreas', 'C25.1-Body of pancreas', 'C25.2-Tail of pancreas',
	C25.3-Pancreatic duct', 'C25.4-Islets of Langerhans', 'C25.7-Other specified parts of pancreas', 'C25.8-Overlapping lesion of pancreas',
	C25.9-Pancreas, NOS'
	AND {Site and Morphology.Histologic Type ICD-O-3} = 8013,8041-8044,8246
	Prostate: {Site and Morphology.Primary Site - labeled} = 'C61.9-Prostate gland'
	AND {Site and Morphology.Histologic Type ICD-O-3} != 8710-8931,9040-9055,9120-9342,9580-9992
	Sarcoma: {Site and Morphology.Histologic Type ICD-O-3} = 8710-8711,8800-8931,9040-9044,9120-9342,9580-9581
	Stomach non-NET: {Site and Morphology.Primary Site - labeled} = 'C16.0-Cardia, NOS', 'C16.1-Fundus of stomach', 'C16.2-Body of stomach',
	C16.3-Gastric antrum', 'C16.4-Pylorus', 'C16.5-Lesser curvature of stomach NOS', 'C16.6-Greater curvature of stomach NOS', 'C16.8-Overlapping
	lesion of stomach', 'C16.9-Stomach, NOS'
	AND {Site and Morphology.Histologic Type ICD-O-3} != 8013,8041-8044,8246,8710-8931,9040-9055,9120-9342,9580-9992
	Stomach NET: {Site and Morphology.Primary Site - labeled} = 'C16.0-Cardia, NOS', 'C16.1-Fundus of stomach', 'C16.2-Body of stomach',
	C16.3-Gastric antrum', 'C16.4-Pylorus', 'C16.5-Lesser curvature of stomach NOS', 'C16.6-Greater curvature of stomach NOS', 'C16.8-Overlapping
	lesion of stomach', 'C16.9-Stomach, NOS'
	AND {Site and Morphology.Histologic Type ICD-O-3} = 8013,8041-8044,8246
	Thyroid: {Site and Morphology.Primary Site - labeled} = 'C73.9-Thyroid gland'
	AND {Site and Morphology.Histologic Type ICD-O-3} != 8710-8931,9040-9055,9120-9342,9580-9992
	Urothelial Tract non-NET: ({Site and Morphology.Primary Site - labeled} = 'C65.9-Renal pelvis', 'C66.9-Ureter', 'C68.0-Urethra'
	AND {Site and Morphology.Histologic Type ICD-O-3} != 8013,8041-8044,8246,8710-8931,9040-9055,9120-9342,9580-9992)
	OR ({Site and Morphology.Primary Site - labeled} = 'C64.9-Kidney, NOS'
	AND {Site and Morphology.Histologic Type ICD-O-3} = 8120,8122,8130)
	Urothelial Tract NET: {Site and Morphology.Primary Site - labeled} = 'C65.9-Renal pelvis', 'C66.9-Ureter', 'C68.0-Urethra'
	AND {Site and Morphology.Histologic Type ICD-O-3} = 8013,8041-8044,8246
	Uterus non-NET: {Site and Morphology.Primary Site - labeled} = 'C54.0-Isthmus uteri', 'C54.1-Endometrium', 'C54.2-Myometrium', 'C54.3-Fundus uteri',
	C54.8-Overlapping lesion of corpus uteri', 'C54.9-Corpus uteri', 'C55.9-Uterus, NOS'
	AND {Site and Morphology.Histologic Type ICD-O-3} != 8013,8041-8044,8246,8710-8931,9040-9055,9120-9342,9580-9992
	Uterus NET: {Site and Morphology.Primary Site - labeled} = 'C54.0-Isthmus uteri', 'C54.1-Endometrium', 'C54.2-Myometrium', 'C54.3-Fundus uteri',
	C54.8-Overlapping lesion of corpus uteri', 'C54.9-Corpus uteri', 'C55.9-Uterus, NOS'
	AND {Site and Morphology.Histologic Type ICD-O-3} = 8013,8041-8044,8246
	CUP: {Site and Morphology.Primary Site - labeled} = 'C80.9-Unknown primary site'
	AND {Site and Morphology.Histologic Type ICD-O-3} != 8710-8931,9040-9055,9120-9342,9580-9992
	Brain: {Site and Morphology.Primary Site - labeled} = 'C70.0-Cerebral meninges', 'C70.1-Spinal meninges', 'C70.9-Meninges, NOS', 'C71.0-Cerebrum',
	C71.1-Frontal lobe', 'C71.2-Temporal lobe', 'C71.3-Parietal lobe', 'C71.4-Occipital lobe', 'C71.5-Ventricle, NOS', 'C71.6-Cerebellum, NOS',
	C71.7-Brain stem', 'C71.8-Overlapping lesion of brain', 'C71.9-Brain, NOS', 'C72.0-Spinal cord', 'C72.1-Cauda equina', 'C72.2-Olfactory nerve',
	C72.3-Optic nerve', 'C72.4-Acoustic nerve', 'C72.5-Cranial nerve, NOS', 'C72.8-Overlapping lesion of brain & CNS', 'C72.9-Nervous system, NOS'
	AND {Site and Morphology.Histologic Type ICD-O-3} != 8710-8931,9040-9055,9120-9342,9580-9992
	Includes "Other" Grouping
	Derived AJCC Stage Group (I-IV), 6th ed (2004-2015) [Derived AJCC Stage Group, 6th ed (2004-2015)]
	Description: NAACCR Item #=3000. For more information, see https://seer.cancer.gov/seerstat/variables/seer/ajcc-stage.
	I = I, INOS, IA, IA1, IA2, IB, IB1, IB2, IC, IS, IEA, IEB, IE, ISA, ISB
	II = II, IINOS, IIA, IIB, IIC, IIEA, IIEB, IIE, IISA, IISB, IIS, IIESA, IIESB, IIES
	III = III, IIINOS, IIIA, IIIB, IIIC, IIIEA, IIIEB, IIIE, IIISA, IIISB, IIIS, IIIESA, IIIESB, IIIES
	IV = IV, IVNOS, IVA, IVB, IVC
	Unknown/missing = NA, OCCULT, UNK Stage, Blank(s)
PARAMETERS
Calculate Survival: From Pre-calculated Duration
Duration: Survival months
Begin Date: Date of diagnosis recode
End Date: Date of follow-up recode
Study Cutoff: Dec 2021
Vital Status: Vital status recode (study cutoff used)
Censored: Attained Age Exceeds Max of Expected Rate Table
Intervals: 191 (1 month each)
Display: Cumulative Summary (Interval as row: 12,24,36,48,60,72,84,96,108,120,132,144,156,168,180,191) (Special Interval and Median Survival Included)
	(Stats: Observed; Standard Errors; Confidence Intervals)
OUTPUT
Display as: Percents
Display with: 1 decimal place (default)

## Sheet: seer_incidence
Sex	Lower	Upper	SEER_Draw	Stage	IR	N	Pop	Rate	NET
Male	40	44	Anus	I	0.25	72	28649337	0.251315	NotExpected
Male	40	44	Anus	II	0.32	93	28649337	0.324615	NotExpected
Male	40	44	Anus	III	0.3	86	28649337	0.300181	NotExpected
Male	40	44	Anus	IV	0.08	23	28649337	0.0802811	NotExpected
Male	40	44	Anus	Unknown/missing	0.43	123	28649337	0.429329	NotExpected
Male	40	44	Bladder	I	0.7	200	28649337	0.698096	No
Male	40	44	Bladder	II	0.27	77	28649337	0.268767	No
Male	40	44	Bladder	III	0.1	30	28649337	0.104714	No
Male	40	44	Bladder	IV	0.3	87	28649337	0.303672	No
Male	40	44	Bladder	Unknown/missing	0.14	41	28649337	0.14311	No
Male	40	44	Bladder	I	0	1	28649337	0.00349048	NET
Male	40	44	Bladder	II	0	1	28649337	0.00349048	NET
Male	40	44	Bladder	III	0	0	28649337	0	NET
Male	40	44	Bladder	IV	0	1	28649337	0.00349048	NET
Male	40	44	Bladder	Unknown/missing	0	1	28649337	0.00349048	NET
Male	40	44	Breast	I	0.1	30	28649337	0.104714	NotExpected
Male	40	44	Breast	II	0.15	42	28649337	0.1466	NotExpected
Male	40	44	Breast	III	0.06	16	28649337	0.0558477	NotExpected
Male	40	44	Breast	IV	0.05	13	28649337	0.0453763	NotExpected
Male	40	44	Breast	Unknown/missing	0.04	11	28649337	0.0383953	NotExpected
Male	40	44	Cervix	I	0	0	28649337	0	No
Male	40	44	Cervix	II	0	0	28649337	0	No
Male	40	44	Cervix	III	0	0	28649337	0	No
Male	40	44	Cervix	IV	0	0	28649337	0	No
Male	40	44	Cervix	Unknown/missing	0	0	28649337	0	No
Male	40	44	Cervix	I	0	0	28649337	0	NET
Male	40	44	Cervix	II	0	0	28649337	0	NET
Male	40	44	Cervix	III	0	0	28649337	0	NET
Male	40	44	Cervix	IV	0	0	28649337	0	NET
Male	40	44	Cervix	Unknown/missing	0	0	28649337	0	NET
Male	40	44	Colon/Rectum	I	2.61	747	28649337	2.60739	No
Male	40	44	Colon/Rectum	II	3.48	996	28649337	3.47652	No
Male	40	44	Colon/Rectum	III	5.2	1491	28649337	5.20431	No
Male	40	44	Colon/Rectum	IV	4.21	1205	28649337	4.20603	No
Male	40	44	Colon/Rectum	Unknown/missing	1.94	555	28649337	1.93722	No
Male	40	44	Colon/Rectum	I	0.06	17	28649337	0.0593382	NET
Male	40	44	Colon/Rectum	II	0.02	6	28649337	0.0209429	NET
Male	40	44	Colon/Rectum	III	0.02	5	28649337	0.0174524	NET
Male	40	44	Colon/Rectum	IV	0.11	31	28649337	0.108205	NET
Male	40	44	Colon/Rectum	Unknown/missing	0.01	4	28649337	0.0139619	NET
Male	40	44	Esophagus	I	0.1	28	28649337	0.0977335	No
Male	40	44	Esophagus	II	0.2	58	28649337	0.202448	No
Male	40	44	Esophagus	III	0.32	93	28649337	0.324615	No
Male	40	44	Esophagus	IV	0.68	194	28649337	0.677154	No
Male	40	44	Esophagus	Unknown/missing	0.15	44	28649337	0.153581	No
Male	40	44	Esophagus	I	0	0	28649337	0	NET
Male	40	44	Esophagus	II	0.01	2	28649337	0.00698096	NET
Male	40	44	Esophagus	III	0	1	28649337	0.00349048	NET
Male	40	44	Esophagus	IV	0.01	4	28649337	0.0139619	NET
Male	40	44	Esophagus	Unknown/missing	0	0	28649337	0	NET
Male	40	44	Gallbladder	I	0.1	29	28649337	0.101224	No
Male	40	44	Gallbladder	II	0.14	40	28649337	0.139619	No
Male	40	44	Gallbladder	III	0.11	31	28649337	0.108205	No
Male	40	44	Gallbladder	IV	0.25	72	28649337	0.251315	No
Male	40	44	Gallbladder	Unknown/missing	0.11	31	28649337	0.108205	No
Male	40	44	Gallbladder	I	0	0	28649337	0	NET
Male	40	44	Gallbladder	II	0.01	2	28649337	0.00698096	NET
Male	40	44	Gallbladder	III	0	0	28649337	0	NET
Male	40	44	Gallbladder	IV	0	1	28649337	0.00349048	NET
Male	40	44	Gallbladder	Unknown/missing	0.02	5	28649337	0.0174524	NET
Male	40	44	Head and Neck	I	1.78	510	28649337	1.78015	No
Male	40	44	Head and Neck	II	1.02	292	28649337	1.01922	No
Male	40	44	Head and Neck	III	1.41	404	28649337	1.41015	No
Male	40	44	Head and Neck	IV	4.24	1216	28649337	4.24443	No
Male	40	44	Head and Neck	Unknown/missing	1.33	380	28649337	1.32638	No
Male	40	44	Head and Neck	I	0.01	3	28649337	0.0104714	NET
Male	40	44	Head and Neck	II	0	1	28649337	0.00349048	NET
Male	40	44	Head and Neck	III	0.01	4	28649337	0.0139619	NET
Male	40	44	Head and Neck	IV	0.03	10	28649337	0.0349048	NET
Male	40	44	Head and Neck	Unknown/missing	0.01	2	28649337	0.00698096	NET
Male	40	44	Kidney	I	7.48	2142	28649337	7.47661	NotExpected
Male	40	44	Kidney	II	1.25	357	28649337	1.2461	NotExpected
Male	40	44	Kidney	III	1.17	335	28649337	1.16931	NotExpected
Male	40	44	Kidney	IV	1.16	332	28649337	1.15884	NotExpected
Male	40	44	Kidney	Unknown/missing	0.39	113	28649337	0.394424	NotExpected
Male	40	44	Liver/Bile-duct	I	0.72	206	28649337	0.719039	NotExpected
Male	40	44	Liver/Bile-duct	II	0.31	90	28649337	0.314143	NotExpected
Male	40	44	Liver/Bile-duct	III	0.63	180	28649337	0.628287	NotExpected
Male	40	44	Liver/Bile-duct	IV	0.51	147	28649337	0.513101	NotExpected
Male	40	44	Liver/Bile-duct	Unknown/missing	0.55	159	28649337	0.554987	NotExpected
Male	40	44	Lung	I	0.57	164	28649337	0.572439	No
Male	40	44	Lung	II	0.18	51	28649337	0.178015	No
Male	40	44	Lung	III	1.27	365	28649337	1.27403	No
Male	40	44	Lung	IV	3.28	941	28649337	3.28454	No
Male	40	44	Lung	Unknown/missing	0.49	139	28649337	0.485177	No
Male	40	44	Lung	I	0.05	13	28649337	0.0453763	NET
Male	40	44	Lung	II	0.02	5	28649337	0.0174524	NET
Male	40	44	Lung	III	0.27	77	28649337	0.268767	NET
Male	40	44	Lung	IV	0.58	165	28649337	0.57593	NET
Male	40	44	Lung	Unknown/missing	0.31	90	28649337	0.314143	NET
Male	40	44	Lymphoma	I	3.99	1142	28649337	3.98613	NotExpected
Male	40	44	Lymphoma	II	2.96	848	28649337	2.95993	NotExpected
Male	40	44	Lymphoma	III	2.46	705	28649337	2.46079	NotExpected
Male	40	44	Lymphoma	IV	4.46	1277	28649337	4.45735	NotExpected
Male	40	44	Lymphoma	Unknown/missing	1.12	322	28649337	1.12394	NotExpected
Male	40	44	Lymphoid Leukemia	I	0.06	16	28649337	0.0558477	NotExpected
Male	40	44	Lymphoid Leukemia	II	0.03	8	28649337	0.0279239	NotExpected
Male	40	44	Lymphoid Leukemia	III	0.04	11	28649337	0.0383953	NotExpected
Male	40	44	Lymphoid Leukemia	IV	0.18	53	28649337	0.184996	NotExpected
Male	40	44	Lymphoid Leukemia	Unknown/missing	2.51	719	28649337	2.50966	NotExpected
Male	40	44	Melanoma	I	10.72	3071	28649337	10.7193	NotExpected
Male	40	44	Melanoma	II	1.25	358	28649337	1.24959	NotExpected
Male	40	44	Melanoma	III	1.44	413	28649337	1.44157	NotExpected
Male	40	44	Melanoma	IV	0.52	148	28649337	0.516591	NotExpected
Male	40	44	Melanoma	Unknown/missing	1.47	420	28649337	1.466	NotExpected
Male	40	44	Myeloid Neoplasm	I	0	0	28649337	0	NotExpected
Male	40	44	Myeloid Neoplasm	II	0	0	28649337	0	NotExpected
Male	40	44	Myeloid Neoplasm	III	0	0	28649337	0	NotExpected
Male	40	44	Myeloid Neoplasm	IV	0	0	28649337	0	NotExpected
Male	40	44	Myeloid Neoplasm	Unknown/missing	4.09	1173	28649337	4.09434	NotExpected
Male	40	44	Plasma Cell Neoplasm	I	0	0	28649337	0	NotExpected
Male	40	44	Plasma Cell Neoplasm	II	0	0	28649337	0	NotExpected
Male	40	44	Plasma Cell Neoplasm	III	0	0	28649337	0	NotExpected
Male	40	44	Plasma Cell Neoplasm	IV	0	0	28649337	0	NotExpected
Male	40	44	Plasma Cell Neoplasm	Unknown/missing	2.42	692	28649337	2.41541	NotExpected
Male	40	44	Ovary	I	0.01	2	28649337	0.00698096	NotExpected
Male	40	44	Ovary	II	0	0	28649337	0	NotExpected
Male	40	44	Ovary	III	0	0	28649337	0	NotExpected
Male	40	44	Ovary	IV	0	0	28649337	0	NotExpected
Male	40	44	Ovary	Unknown/missing	0.02	7	28649337	0.0244334	NotExpected
Male	40	44	Pancreas	I	0.09	27	28649337	0.094243	No
Male	40	44	Pancreas	II	0.5	144	28649337	0.502629	No
Male	40	44	Pancreas	III	0.27	78	28649337	0.272258	No
Male	40	44	Pancreas	IV	1.14	327	28649337	1.14139	No
Male	40	44	Pancreas	Unknown/missing	0.5	142	28649337	0.495648	No
Male	40	44	Pancreas	I	0.07	20	28649337	0.0698096	NET
Male	40	44	Pancreas	II	0.09	25	28649337	0.0872621	NET
Male	40	44	Pancreas	III	0.01	2	28649337	0.00698096	NET
Male	40	44	Pancreas	IV	0.16	45	28649337	0.157072	NET
Male	40	44	Pancreas	Unknown/missing	0.01	3	28649337	0.0104714	NET
Male	40	44	Prostate	I	0	1	28649337	0.00349048	NotExpected
Male	40	44	Prostate	II	7.5	2148	28649337	7.49756	NotExpected
Male	40	44	Prostate	III	0.56	161	28649337	0.561968	NotExpected
Male	40	44	Prostate	IV	0.6	173	28649337	0.603853	NotExpected
Male	40	44	Prostate	Unknown/missing	0.46	132	28649337	0.460744	NotExpected
Male	40	44	Sarcoma	I	0.98	282	28649337	0.984316	NotExpected
Male	40	44	Sarcoma	II	0.41	117	28649337	0.408386	NotExpected
Male	40	44	Sarcoma	III	0.39	111	28649337	0.387444	NotExpected
Male	40	44	Sarcoma	IV	0.51	145	28649337	0.50612	NotExpected
Male	40	44	Sarcoma	Unknown/missing	4.2	1204	28649337	4.20254	NotExpected
Male	40	44	Stomach	I	0.4	116	28649337	0.404896	No
Male	40	44	Stomach	II	0.32	92	28649337	0.321124	No
Male	40	44	Stomach	III	0.32	92	28649337	0.321124	No
Male	40	44	Stomach	IV	1.53	437	28649337	1.52534	No
Male	40	44	Stomach	Unknown/missing	0.71	202	28649337	0.705077	No
Male	40	44	Stomach	I	0.02	7	28649337	0.0244334	NET
Male	40	44	Stomach	II	0.01	4	28649337	0.0139619	NET
Male	40	44	Stomach	III	0	0	28649337	0	NET
Male	40	44	Stomach	IV	0.02	6	28649337	0.0209429	NET
Male	40	44	Stomach	Unknown/missing	0.01	2	28649337	0.00698096	NET
Male	40	44	Thyroid	I	7.75	2221	28649337	7.75236	NotExpected
Male	40	44	Thyroid	II	0.14	39	28649337	0.136129	NotExpected
Male	40	44	Thyroid	III	0.01	4	28649337	0.0139619	NotExpected
Male	40	44	Thyroid	IV	0.13	38	28649337	0.132638	NotExpected
Male	40	44	Thyroid	Unknown/missing	0.24	70	28649337	0.244334	NotExpected
Male	40	44	Urothelial Tract	I	0.08	22	28649337	0.0767906	No
Male	40	44	Urothelial Tract	II	0.05	14	28649337	0.0488668	No
Male	40	44	Urothelial Tract	III	0.09	25	28649337	0.0872621	No
Male	40	44	Urothelial Tract	IV	0.08	22	28649337	0.0767906	No
Male	40	44	Urothelial Tract	Unknown/missing	0.03	8	28649337	0.0279239	No
Male	40	44	Urothelial Tract	I	0	0	28649337	0	NET
Male	40	44	Urothelial Tract	II	0	0	28649337	0	NET
Male	40	44	Urothelial Tract	III	0	0	28649337	0	NET
Male	40	44	Urothelial Tract	IV	0	0	28649337	0	NET
Male	40	44	Urothelial Tract	Unknown/missing	0	0	28649337	0	NET
Male	40	44	Uterus	I	0	0	28649337	0	No
Male	40	44	Uterus	II	0	0	28649337	0	No
Male	40	44	Uterus	III	0	0	28649337	0	No
Male	40	44	Uterus	IV	0	0	28649337	0	No
Male	40	44	Uterus	Unknown/missing	0	0	28649337	0	No
Male	40	44	Uterus	I	0	0	28649337	0	NET
Male	40	44	Uterus	II	0	0	28649337	0	NET
Male	40	44	Uterus	III	0	0	28649337	0	NET
Male	40	44	Uterus	IV	0	0	28649337	0	NET
Male	40	44	Uterus	Unknown/missing	0	0	28649337	0	NET
Male	40	44	CUP	I	0	0	28649337	0	NotExpected
Male	40	44	CUP	II	0	0	28649337	0	NotExpected
Male	40	44	CUP	III	0	0	28649337	0	NotExpected
Male	40	44	CUP	IV	0	0	28649337	0	NotExpected
Male	40	44	CUP	Unknown/missing	1.64	470	28649337	1.64053	NotExpected
Male	40	44	Brain	I	0	0	28649337	0	NotExpected
Male	40	44	Brain	II	0	0	28649337	0	NotExpected
Male	40	44	Brain	III	0	0	28649337	0	NotExpected
Male	40	44	Brain	IV	0	0	28649337	0	NotExpected
Male	40	44	Brain	Unknown/missing	5.04	1443	28649337	5.03677	NotExpected
Male	40	44	[OTHER]	I	6.29	1802	28649337	6.28985	NotExpected
Male	40	44	[OTHER]	II	1.23	353	28649337	1.23214	NotExpected
Male	40	44	[OTHER]	III	1.33	382	28649337	1.33336	NotExpected
Male	40	44	[OTHER]	IV	0.25	72	28649337	0.251315	NotExpected
Male	40	44	[OTHER]	Unknown/missing	5.63	1614	28649337	5.63364	NotExpected
Male	45	49	Anus	I	0.51	150	29245418	0.512901	NotExpected
Male	45	49	Anus	II	0.58	170	29245418	0.581288	NotExpected
Male	45	49	Anus	III	0.61	177	29245418	0.605223	NotExpected
Male	45	49	Anus	IV	0.21	60	29245418	0.20516	NotExpected
Male	45	49	Anus	Unknown/missing	0.73	213	29245418	0.728319	NotExpected
Male	45	49	Bladder	I	1.83	534	29245418	1.82593	No
Male	45	49	Bladder	II	0.69	201	29245418	0.687287	No
Male	45	49	Bladder	III	0.29	86	29245418	0.294063	No
Male	45	49	Bladder	IV	0.76	223	29245418	0.762513	No
Male	45	49	Bladder	Unknown/missing	0.27	80	29245418	0.273547	No
Male	45	49	Bladder	I	0.01	2	29245418	0.00683868	NET
Male	45	49	Bladder	II	0	1	29245418	0.00341934	NET
Male	45	49	Bladder	III	0.01	3	29245418	0.010258	NET
Male	45	49	Bladder	IV	0.03	10	29245418	0.0341934	NET
Male	45	49	Bladder	Unknown/missing	0	1	29245418	0.00341934	NET
Male	45	49	Breast	I	0.19	55	29245418	0.188064	NotExpected
Male	45	49	Breast	II	0.26	77	29245418	0.263289	NotExpected
Male	45	49	Breast	III	0.09	26	29245418	0.0889028	NotExpected
Male	45	49	Breast	IV	0.08	23	29245418	0.0786448	NotExpected
Male	45	49	Breast	Unknown/missing	0.04	11	29245418	0.0376127	NotExpected
Male	45	49	Cervix	I	0	0	29245418	0	No
Male	45	49	Cervix	II	0	0	29245418	0	No
Male	45	49	Cervix	III	0	0	29245418	0	No
Male	45	49	Cervix	IV	0	0	29245418	0	No
Male	45	49	Cervix	Unknown/missing	0	0	29245418	0	No
Male	45	49	Cervix	I	0	0	29245418	0	NET
Male	45	49	Cervix	II	0	0	29245418	0	NET
Male	45	49	Cervix	III	0	0	29245418	0	NET
Male	45	49	Cervix	IV	0	0	29245418	0	NET
Male	45	49	Cervix	Unknown/missing	0	0	29245418	0	NET
Male	45	49	Colon/Rectum	I	5.08	1486	29245418	5.08114	No
Male	45	49	Colon/Rectum	II	6.44	1882	29245418	6.4352	No
Male	45	49	Colon/Rectum	III	9.08	2656	29245418	9.08176	No
Male	45	49	Colon/Rectum	IV	8.15	2384	29245418	8.1517	No
Male	45	49	Colon/Rectum	Unknown/missing	3.17	927	29245418	3.16973	No
Male	45	49	Colon/Rectum	I	0.09	26	29245418	0.0889028	NET
Male	45	49	Colon/Rectum	II	0.02	7	29245418	0.0239354	NET
Male	45	49	Colon/Rectum	III	0.04	13	29245418	0.0444514	NET
Male	45	49	Colon/Rectum	IV	0.18	53	29245418	0.181225	NET
Male	45	49	Colon/Rectum	Unknown/missing	0.03	10	29245418	0.0341934	NET
Male	45	49	Esophagus	I	0.42	122	29245418	0.417159	No
Male	45	49	Esophagus	II	0.59	172	29245418	0.588126	No
Male	45	49	Esophagus	III	0.75	220	29245418	0.752255	No
Male	45	49	Esophagus	IV	1.8	526	29245418	1.79857	No
Male	45	49	Esophagus	Unknown/missing	0.41	121	29245418	0.41374	No
Male	45	49	Esophagus	I	0	0	29245418	0	NET
Male	45	49	Esophagus	II	0	0	29245418	0	NET
Male	45	49	Esophagus	III	0.01	3	29245418	0.010258	NET
Male	45	49	Esophagus	IV	0.02	7	29245418	0.0239354	NET
Male	45	49	Esophagus	Unknown/missing	0	0	29245418	0	NET
Male	45	49	Gallbladder	I	0.23	68	29245418	0.232515	No
Male	45	49	Gallbladder	II	0.35	101	29245418	0.345353	No
Male	45	49	Gallbladder	III	0.13	39	29245418	0.133354	No
Male	45	49	Gallbladder	IV	0.44	128	29245418	0.437675	No
Male	45	49	Gallbladder	Unknown/missing	0.12	35	29245418	0.119677	No
Male	45	49	Gallbladder	I	0	1	29245418	0.00341934	NET
Male	45	49	Gallbladder	II	0	1	29245418	0.00341934	NET
Male	45	49	Gallbladder	III	0	0	29245418	0	NET
Male	45	49	Gallbladder	IV	0	1	29245418	0.00341934	NET
Male	45	49	Gallbladder	Unknown/missing	0.01	2	29245418	0.00683868	NET
Male	45	49	Head and Neck	I	3.25	951	29245418	3.25179	No
Male	45	49	Head and Neck	II	2.13	624	29245418	2.13367	No
Male	45	49	Head and Neck	III	2.92	854	29245418	2.92012	No
Male	45	49	Head and Neck	IV	9.85	2880	29245418	9.8477	No
Male	45	49	Head and Neck	Unknown/missing	2.88	843	29245418	2.8825	No
Male	45	49	Head and Neck	I	0.01	2	29245418	0.00683868	NET
Male	45	49	Head and Neck	II	0	1	29245418	0.00341934	NET
Male	45	49	Head and Neck	III	0.01	2	29245418	0.00683868	NET
Male	45	49	Head and Neck	IV	0.04	12	29245418	0.0410321	NET
Male	45	49	Head and Neck	Unknown/missing	0.02	5	29245418	0.0170967	NET
Male	45	49	Kidney	I	11.36	3321	29245418	11.3556	NotExpected
Male	45	49	Kidney	II	1.91	560	29245418	1.91483	NotExpected
Male	45	49	Kidney	III	2.27	663	29245418	2.26702	NotExpected
Male	45	49	Kidney	IV	2.56	749	29245418	2.56108	NotExpected
Male	45	49	Kidney	Unknown/missing	0.79	231	29245418	0.789867	NotExpected
Male	45	49	Liver/Bile-duct	I	2.39	699	29245418	2.39012	NotExpected
Male	45	49	Liver/Bile-duct	II	1.23	359	29245418	1.22754	NotExpected
Male	45	49	Liver/Bile-duct	III	1.57	458	29245418	1.56606	NotExpected
Male	45	49	Liver/Bile-duct	IV	1.59	464	29245418	1.58657	NotExpected
Male	45	49	Liver/Bile-duct	Unknown/missing	1.69	495	29245418	1.69257	NotExpected
Male	45	49	Lung	I	1.76	516	29245418	1.76438	No
Male	45	49	Lung	II	0.7	204	29245418	0.697545	No
Male	45	49	Lung	III	3.98	1163	29245418	3.97669	No
Male	45	49	Lung	IV	9.01	2635	29245418	9.00996	No
Male	45	49	Lung	Unknown/missing	1.09	319	29245418	1.09077	No
Male	45	49	Lung	I	0.13	37	29245418	0.126516	NET
Male	45	49	Lung	II	0.07	21	29245418	0.0718061	NET
Male	45	49	Lung	III	0.75	218	29245418	0.745416	NET
Male	45	49	Lung	IV	2.07	605	29245418	2.0687	NET
Male	45	49	Lung	Unknown/missing	0.55	161	29245418	0.550514	NET
Male	45	49	Lymphoma	I	5.32	1555	29245418	5.31707	NotExpected
Male	45	49	Lymphoma	II	3.22	941	29245418	3.2176	NotExpected
Male	45	49	Lymphoma	III	3.41	997	29245418	3.40908	NotExpected
Male	45	49	Lymphoma	IV	6.67	1952	29245418	6.67455	NotExpected
Male	45	49	Lymphoma	Unknown/missing	1.62	474	29245418	1.62077	NotExpected
Male	45	49	Lymphoid Leukemia	I	0.06	18	29245418	0.0615481	NotExpected
Male	45	49	Lymphoid Leukemia	II	0.06	18	29245418	0.0615481	NotExpected
Male	45	49	Lymphoid Leukemia	III	0.07	21	29245418	0.0718061	NotExpected
Male	45	49	Lymphoid Leukemia	IV	0.24	69	29245418	0.235934	NotExpected
Male	45	49	Lymphoid Leukemia	Unknown/missing	4.72	1379	29245418	4.71527	NotExpected
Male	45	49	Melanoma	I	15.83	4629	29245418	15.8281	NotExpected
Male	45	49	Melanoma	II	2.18	638	29245418	2.18154	NotExpected
Male	45	49	Melanoma	III	1.92	561	29245418	1.91825	NotExpected
Male	45	49	Melanoma	IV	0.93	272	29245418	0.93006	NotExpected
Male	45	49	Melanoma	Unknown/missing	2.04	598	29245418	2.04476	NotExpected
Male	45	49	Myeloid Neoplasm	I	0	0	29245418	0	NotExpected
Male	45	49	Myeloid Neoplasm	II	0	0	29245418	0	NotExpected
Male	45	49	Myeloid Neoplasm	III	0	0	29245418	0	NotExpected
Male	45	49	Myeloid Neoplasm	IV	0	0	29245418	0	NotExpected
Male	45	49	Myeloid Neoplasm	Unknown/missing	5.21	1524	29245418	5.21107	NotExpected
Male	45	49	Plasma Cell Neoplasm	I	0.01	2	29245418	0.00683868	NotExpected
Male	45	49	Plasma Cell Neoplasm	II	0	0	29245418	0	NotExpected
Male	45	49	Plasma Cell Neoplasm	III	0	0	29245418	0	NotExpected
Male	45	49	Plasma Cell Neoplasm	IV	0	0	29245418	0	NotExpected
Male	45	49	Plasma Cell Neoplasm	Unknown/missing	4.29	1256	29245418	4.29469	NotExpected
Male	45	49	Ovary	I	0	0	29245418	0	NotExpected
Male	45	49	Ovary	II	0	0	29245418	0	NotExpected
Male	45	49	Ovary	III	0	0	29245418	0	NotExpected
Male	45	49	Ovary	IV	0.01	3	29245418	0.010258	NotExpected
Male	45	49	Ovary	Unknown/missing	0.03	9	29245418	0.0307741	NotExpected
Male	45	49	Pancreas	I	0.18	54	29245418	0.184644	No
Male	45	49	Pancreas	II	1.37	402	29245418	1.37457	No
Male	45	49	Pancreas	III	0.43	126	29245418	0.430837	No
Male	45	49	Pancreas	IV	3.02	882	29245418	3.01586	No
Male	45	49	Pancreas	Unknown/missing	0.89	260	29245418	0.889028	No
Male	45	49	Pancreas	I	0.1	28	29245418	0.0957415	NET
Male	45	49	Pancreas	II	0.14	41	29245418	0.140193	NET
Male	45	49	Pancreas	III	0.02	5	29245418	0.0170967	NET
Male	45	49	Pancreas	IV	0.26	77	29245418	0.263289	NET
Male	45	49	Pancreas	Unknown/missing	0.03	8	29245418	0.0273547	NET
Male	45	49	Prostate	I	0.03	10	29245418	0.0341934	NotExpected
Male	45	49	Prostate	II	32.63	9542	29245418	32.6273	NotExpected
Male	45	49	Prostate	III	3.4	994	29245418	3.39882	NotExpected
Male	45	49	Prostate	IV	2.69	788	29245418	2.69444	NotExpected
Male	45	49	Prostate	Unknown/missing	1.77	518	29245418	1.77122	NotExpected
Male	45	49	Sarcoma	I	1.18	345	29245418	1.17967	NotExpected
Male	45	49	Sarcoma	II	0.55	162	29245418	0.553933	NotExpected
Male	45	49	Sarcoma	III	0.62	180	29245418	0.615481	NotExpected
Male	45	49	Sarcoma	IV	0.56	163	29245418	0.557352	NotExpected
Male	45	49	Sarcoma	Unknown/missing	4.33	1266	29245418	4.32888	NotExpected
Male	45	49	Stomach	I	0.89	261	29245418	0.892447	No
Male	45	49	Stomach	II	0.57	167	29245418	0.57103	No
Male	45	49	Stomach	III	0.59	172	29245418	0.588126	No
Male	45	49	Stomach	IV	2.78	813	29245418	2.77992	No
Male	45	49	Stomach	Unknown/missing	1.14	333	29245418	1.13864	No
Male	45	49	Stomach	I	0.05	14	29245418	0.0478707	NET
Male	45	49	Stomach	II	0.01	3	29245418	0.010258	NET
Male	45	49	Stomach	III	0	0	29245418	0	NET
Male	45	49	Stomach	IV	0.04	11	29245418	0.0376127	NET
Male	45	49	Stomach	Unknown/missing	0.01	2	29245418	0.00683868	NET
Male	45	49	Thyroid	I	3.57	1043	29245418	3.56637	NotExpected
Male	45	49	Thyroid	II	1.32	385	29245418	1.31645	NotExpected
Male	45	49	Thyroid	III	2.48	724	29245418	2.4756	NotExpected
Male	45	49	Thyroid	IV	1.6	468	29245418	1.60025	NotExpected
Male	45	49	Thyroid	Unknown/missing	0.69	201	29245418	0.687287	NotExpected
Male	45	49	Urothelial Tract	I	0.13	39	29245418	0.133354	No
Male	45	49	Urothelial Tract	II	0.08	22	29245418	0.0752255	No
Male	45	49	Urothelial Tract	III	0.13	37	29245418	0.126516	No
Male	45	49	Urothelial Tract	IV	0.14	42	29245418	0.143612	No
Male	45	49	Urothelial Tract	Unknown/missing	0.04	12	29245418	0.0410321	No
Male	45	49	Urothelial Tract	I	0	0	29245418	0	NET
Male	45	49	Urothelial Tract	II	0	0	29245418	0	NET
Male	45	49	Urothelial Tract	III	0	0	29245418	0	NET
Male	45	49	Urothelial Tract	IV	0	1	29245418	0.00341934	NET
Male	45	49	Urothelial Tract	Unknown/missing	0	0	29245418	0	NET
Male	45	49	Uterus	I	0	0	29245418	0	No
Male	45	49	Uterus	II	0	0	29245418	0	No
Male	45	49	Uterus	III	0	0	29245418	0	No
Male	45	49	Uterus	IV	0	0	29245418	0	No
Male	45	49	Uterus	Unknown/missing	0	0	29245418	0	No
Male	45	49	Uterus	I	0	0	29245418	0	NET
Male	45	49	Uterus	II	0	0	29245418	0	NET
Male	45	49	Uterus	III	0	0	29245418	0	NET
Male	45	49	Uterus	IV	0	0	29245418	0	NET
Male	45	49	Uterus	Unknown/missing	0	0	29245418	0	NET
Male	45	49	CUP	I	0	0	29245418	0	NotExpected
Male	45	49	CUP	II	0	0	29245418	0	NotExpected
Male	45	49	CUP	III	0	0	29245418	0	NotExpected
Male	45	49	CUP	IV	0	0	29245418	0	NotExpected
Male	45	49	CUP	Unknown/missing	3.51	1027	29245418	3.51166	NotExpected
Male	45	49	Brain	I	0	0	29245418	0	NotExpected
Male	45	49	Brain	II	0	0	29245418	0	NotExpected
Male	45	49	Brain	III	0	0	29245418	0	NotExpected
Male	45	49	Brain	IV	0	0	29245418	0	NotExpected
Male	45	49	Brain	Unknown/missing	6.76	1977	29245418	6.76003	NotExpected
Male	45	49	[OTHER]	I	4.92	1438	29245418	4.91701	NotExpected
Male	45	49	[OTHER]	II	1.09	318	29245418	1.08735	NotExpected
Male	45	49	[OTHER]	III	1.3	381	29245418	1.30277	NotExpected
Male	45	49	[OTHER]	IV	0.51	148	29245418	0.506062	NotExpected
Male	45	49	[OTHER]	Unknown/missing	8.26	2416	29245418	8.26112	NotExpected
Male	50	54	Anus	I	0.51	146	28428485	0.513569	NotExpected
Male	50	54	Anus	II	0.88	250	28428485	0.8794	NotExpected
Male	50	54	Anus	III	0.63	180	28428485	0.633168	NotExpected
Male	50	54	Anus	IV	0.21	59	28428485	0.207538	NotExpected
Male	50	54	Anus	Unknown/missing	0.84	240	28428485	0.844224	NotExpected
Male	50	54	Bladder	I	4.11	1169	28428485	4.11207	No
Male	50	54	Bladder	II	1.64	465	28428485	1.63568	No
Male	50	54	Bladder	III	0.69	196	28428485	0.689449	No
Male	50	54	Bladder	IV	1.51	429	28428485	1.50905	No
Male	50	54	Bladder	Unknown/missing	0.65	185	28428485	0.650756	No
Male	50	54	Bladder	I	0	1	28428485	0.0035176	NET
Male	50	54	Bladder	II	0.04	11	28428485	0.0386936	NET
Male	50	54	Bladder	III	0.01	2	28428485	0.0070352	NET
Male	50	54	Bladder	IV	0.05	15	28428485	0.052764	NET
Male	50	54	Bladder	Unknown/missing	0.01	4	28428485	0.0140704	NET
Male	50	54	Breast	I	0.26	74	28428485	0.260302	NotExpected
Male	50	54	Breast	II	0.41	117	28428485	0.411559	NotExpected
Male	50	54	Breast	III	0.21	60	28428485	0.211056	NotExpected
Male	50	54	Breast	IV	0.08	23	28428485	0.0809048	NotExpected
Male	50	54	Breast	Unknown/missing	0.06	16	28428485	0.0562816	NotExpected
Male	50	54	Cervix	I	0	0	28428485	0	No
Male	50	54	Cervix	II	0	0	28428485	0	No
Male	50	54	Cervix	III	0	0	28428485	0	No
Male	50	54	Cervix	IV	0	0	28428485	0	No
Male	50	54	Cervix	Unknown/missing	0	0	28428485	0	No
Male	50	54	Cervix	I	0	0	28428485	0	NET
Male	50	54	Cervix	II	0	0	28428485	0	NET
Male	50	54	Cervix	III	0	0	28428485	0	NET
Male	50	54	Cervix	IV	0	0	28428485	0	NET
Male	50	54	Cervix	Unknown/missing	0	0	28428485	0	NET
Male	50	54	Colon/Rectum	I	14.27	4058	28428485	14.2744	No
Male	50	54	Colon/Rectum	II	11.18	3178	28428485	11.1789	No
Male	50	54	Colon/Rectum	III	15.3	4349	28428485	15.298	No
Male	50	54	Colon/Rectum	IV	12.32	3503	28428485	12.3221	No
Male	50	54	Colon/Rectum	Unknown/missing	8.33	2368	28428485	8.32967	No
Male	50	54	Colon/Rectum	I	0.28	80	28428485	0.281408	NET
Male	50	54	Colon/Rectum	II	0.03	9	28428485	0.0316584	NET
Male	50	54	Colon/Rectum	III	0.12	33	28428485	0.116081	NET
Male	50	54	Colon/Rectum	IV	0.24	68	28428485	0.239197	NET
Male	50	54	Colon/Rectum	Unknown/missing	0.09	26	28428485	0.0914576	NET
Male	50	54	Esophagus	I	0.91	259	28428485	0.911058	No
Male	50	54	Esophagus	II	1.09	309	28428485	1.08694	No
Male	50	54	Esophagus	III	1.52	431	28428485	1.51609	No
Male	50	54	Esophagus	IV	3.12	888	28428485	3.12363	No
Male	50	54	Esophagus	Unknown/missing	0.85	241	28428485	0.847741	No
Male	50	54	Esophagus	I	0	0	28428485	0	NET
Male	50	54	Esophagus	II	0	0	28428485	0	NET
Male	50	54	Esophagus	III	0	1	28428485	0.0035176	NET
Male	50	54	Esophagus	IV	0.06	16	28428485	0.0562816	NET
Male	50	54	Esophagus	Unknown/missing	0.01	4	28428485	0.0140704	NET
Male	50	54	Gallbladder	I	0.42	118	28428485	0.415077	No
Male	50	54	Gallbladder	II	0.62	175	28428485	0.61558	No
Male	50	54	Gallbladder	III	0.27	78	28428485	0.274373	No
Male	50	54	Gallbladder	IV	0.76	217	28428485	0.763319	No
Male	50	54	Gallbladder	Unknown/missing	0.22	63	28428485	0.221609	No
Male	50	54	Gallbladder	I	0.01	2	28428485	0.0070352	NET
Male	50	54	Gallbladder	II	0.01	4	28428485	0.0140704	NET
Male	50	54	Gallbladder	III	0	1	28428485	0.0035176	NET
Male	50	54	Gallbladder	IV	0.01	3	28428485	0.0105528	NET
Male	50	54	Gallbladder	Unknown/missing	0.02	7	28428485	0.0246232	NET
Male	50	54	Head and Neck	I	5.87	1669	28428485	5.87087	No
Male	50	54	Head and Neck	II	3.61	1027	28428485	3.61257	No
Male	50	54	Head and Neck	III	5.52	1568	28428485	5.51559	No
Male	50	54	Head and Neck	IV	18.84	5356	28428485	18.8403	No
Male	50	54	Head and Neck	Unknown/missing	4.86	1381	28428485	4.8578	No
Male	50	54	Head and Neck	I	0	1	28428485	0.0035176	NET
Male	50	54	Head and Neck	II	0	1	28428485	0.0035176	NET
Male	50	54	Head and Neck	III	0.01	3	28428485	0.0105528	NET
Male	50	54	Head and Neck	IV	0.07	19	28428485	0.0668344	NET
Male	50	54	Head and Neck	Unknown/missing	0.02	5	28428485	0.017588	NET
Male	50	54	Kidney	I	16.83	4784	28428485	16.8282	NotExpected
Male	50	54	Kidney	II	2.66	757	28428485	2.66282	NotExpected
Male	50	54	Kidney	III	3.86	1096	28428485	3.85529	NotExpected
Male	50	54	Kidney	IV	4.27	1215	28428485	4.27388	NotExpected
Male	50	54	Kidney	Unknown/missing	1.44	410	28428485	1.44222	NotExpected
Male	50	54	Liver/Bile-duct	I	6.36	1809	28428485	6.36334	NotExpected
Male	50	54	Liver/Bile-duct	II	4	1136	28428485	3.99599	NotExpected
Male	50	54	Liver/Bile-duct	III	4.15	1179	28428485	4.14725	NotExpected
Male	50	54	Liver/Bile-duct	IV	3.59	1021	28428485	3.59147	NotExpected
Male	50	54	Liver/Bile-duct	Unknown/missing	4.57	1300	28428485	4.57288	NotExpected
Male	50	54	Lung	I	5.27	1498	28428485	5.26936	No
Male	50	54	Lung	II	1.71	486	28428485	1.70955	No
Male	50	54	Lung	III	9.54	2713	28428485	9.54325	No
Male	50	54	Lung	IV	20.91	5945	28428485	20.9121	No
Male	50	54	Lung	Unknown/missing	2.71	769	28428485	2.70503	No
Male	50	54	Lung	I	0.35	100	28428485	0.35176	NET
Male	50	54	Lung	II	0.17	49	28428485	0.172362	NET
Male	50	54	Lung	III	1.84	524	28428485	1.84322	NET
Male	50	54	Lung	IV	5.17	1469	28428485	5.16735	NET
Male	50	54	Lung	Unknown/missing	0.83	236	28428485	0.830153	NET
Male	50	54	Lymphoma	I	7.33	2085	28428485	7.33419	NotExpected
Male	50	54	Lymphoma	II	4.48	1273	28428485	4.4779	NotExpected
Male	50	54	Lymphoma	III	4.93	1402	28428485	4.93167	NotExpected
Male	50	54	Lymphoma	IV	9.15	2600	28428485	9.14576	NotExpected
Male	50	54	Lymphoma	Unknown/missing	2.43	691	28428485	2.43066	NotExpected
Male	50	54	Lymphoid Leukemia	I	0.15	42	28428485	0.147739	NotExpected
Male	50	54	Lymphoid Leukemia	II	0.1	28	28428485	0.0984928	NotExpected
Male	50	54	Lymphoid Leukemia	III	0.21	61	28428485	0.214574	NotExpected
Male	50	54	Lymphoid Leukemia	IV	0.32	91	28428485	0.320101	NotExpected
Male	50	54	Lymphoid Leukemia	Unknown/missing	8.19	2327	28428485	8.18545	NotExpected
Male	50	54	Melanoma	I	23.88	6788	28428485	23.8775	NotExpected
Male	50	54	Melanoma	II	3.38	961	28428485	3.38041	NotExpected
Male	50	54	Melanoma	III	2.74	778	28428485	2.73669	NotExpected
Male	50	54	Melanoma	IV	1.42	404	28428485	1.42111	NotExpected
Male	50	54	Melanoma	Unknown/missing	3.37	958	28428485	3.36986	NotExpected
Male	50	54	Myeloid Neoplasm	I	0	0	28428485	0	NotExpected
Male	50	54	Myeloid Neoplasm	II	0	0	28428485	0	NotExpected
Male	50	54	Myeloid Neoplasm	III	0	0	28428485	0	NotExpected
Male	50	54	Myeloid Neoplasm	IV	0	0	28428485	0	NotExpected
Male	50	54	Myeloid Neoplasm	Unknown/missing	7.05	2005	28428485	7.05279	NotExpected
Male	50	54	Plasma Cell Neoplasm	I	0	1	28428485	0.0035176	NotExpected
Male	50	54	Plasma Cell Neoplasm	II	0	0	28428485	0	NotExpected
Male	50	54	Plasma Cell Neoplasm	III	0	0	28428485	0	NotExpected
Male	50	54	Plasma Cell Neoplasm	IV	0	1	28428485	0.0035176	NotExpected
Male	50	54	Plasma Cell Neoplasm	Unknown/missing	7.74	2199	28428485	7.7352	NotExpected
Male	50	54	Ovary	I	0.01	2	28428485	0.0070352	NotExpected
Male	50	54	Ovary	II	0	0	28428485	0	NotExpected
Male	50	54	Ovary	III	0	0	28428485	0	NotExpected
Male	50	54	Ovary	IV	0.01	2	28428485	0.0070352	NotExpected
Male	50	54	Ovary	Unknown/missing	0.05	14	28428485	0.0492464	NotExpected
Male	50	54	Pancreas	I	0.42	118	28428485	0.415077	No
Male	50	54	Pancreas	II	2.76	785	28428485	2.76131	No
Male	50	54	Pancreas	III	1.03	292	28428485	1.02714	No
Male	50	54	Pancreas	IV	6.51	1852	28428485	6.51459	No
Male	50	54	Pancreas	Unknown/missing	1.56	444	28428485	1.56181	No
Male	50	54	Pancreas	I	0.22	63	28428485	0.221609	NET
Male	50	54	Pancreas	II	0.17	49	28428485	0.172362	NET
Male	50	54	Pancreas	III	0.05	15	28428485	0.052764	NET
Male	50	54	Pancreas	IV	0.43	122	28428485	0.429147	NET
Male	50	54	Pancreas	Unknown/missing	0.02	7	28428485	0.0246232	NET
Male	50	54	Prostate	I	0.14	40	28428485	0.140704	NotExpected
Male	50	54	Prostate	II	103.24	29350	28428485	103.242	NotExpected
Male	50	54	Prostate	III	11.97	3403	28428485	11.9704	NotExpected
Male	50	54	Prostate	IV	8.24	2343	28428485	8.24173	NotExpected
Male	50	54	Prostate	Unknown/missing	6.09	1732	28428485	6.09248	NotExpected
Male	50	54	Sarcoma	I	1.43	407	28428485	1.43166	NotExpected
Male	50	54	Sarcoma	II	0.68	192	28428485	0.675379	NotExpected
Male	50	54	Sarcoma	III	0.73	207	28428485	0.728143	NotExpected
Male	50	54	Sarcoma	IV	0.72	206	28428485	0.724625	NotExpected
Male	50	54	Sarcoma	Unknown/missing	4.32	1227	28428485	4.31609	NotExpected
Male	50	54	Stomach	I	1.56	444	28428485	1.56181	No
Male	50	54	Stomach	II	1.08	307	28428485	1.0799	No
Male	50	54	Stomach	III	1.07	305	28428485	1.07287	No
Male	50	54	Stomach	IV	4.14	1176	28428485	4.1367	No
Male	50	54	Stomach	Unknown/missing	1.99	565	28428485	1.98744	No
Male	50	54	Stomach	I	0.05	15	28428485	0.052764	NET
Male	50	54	Stomach	II	0.01	4	28428485	0.0140704	NET
Male	50	54	Stomach	III	0.01	4	28428485	0.0140704	NET
Male	50	54	Stomach	IV	0.05	15	28428485	0.052764	NET
Male	50	54	Stomach	Unknown/missing	0.02	5	28428485	0.017588	NET
Male	50	54	Thyroid	I	4.2	1193	28428485	4.1965	NotExpected
Male	50	54	Thyroid	II	1.45	412	28428485	1.44925	NotExpected
Male	50	54	Thyroid	III	2.91	827	28428485	2.90905	NotExpected
Male	50	54	Thyroid	IV	1.93	550	28428485	1.93468	NotExpected
Male	50	54	Thyroid	Unknown/missing	0.88	250	28428485	0.8794	NotExpected
Male	50	54	Urothelial Tract	I	0.33	94	28428485	0.330654	No
Male	50	54	Urothelial Tract	II	0.15	44	28428485	0.154774	No
Male	50	54	Urothelial Tract	III	0.31	89	28428485	0.313066	No
Male	50	54	Urothelial Tract	IV	0.36	103	28428485	0.362313	No
Male	50	54	Urothelial Tract	Unknown/missing	0.08	22	28428485	0.0773872	No
Male	50	54	Urothelial Tract	I	0	1	28428485	0.0035176	NET
Male	50	54	Urothelial Tract	II	0	0	28428485	0	NET
Male	50	54	Urothelial Tract	III	0	0	28428485	0	NET
Male	50	54	Urothelial Tract	IV	0	0	28428485	0	NET
Male	50	54	Urothelial Tract	Unknown/missing	0	0	28428485	0	NET
Male	50	54	Uterus	I	0	0	28428485	0	No
Male	50	54	Uterus	II	0	0	28428485	0	No
Male	50	54	Uterus	III	0	0	28428485	0	No
Male	50	54	Uterus	IV	0	0	28428485	0	No
Male	50	54	Uterus	Unknown/missing	0	0	28428485	0	No
Male	50	54	Uterus	I	0	0	28428485	0	NET
Male	50	54	Uterus	II	0	0	28428485	0	NET
Male	50	54	Uterus	III	0	0	28428485	0	NET
Male	50	54	Uterus	IV	0	0	28428485	0	NET
Male	50	54	Uterus	Unknown/missing	0	0	28428485	0	NET
Male	50	54	CUP	I	0	0	28428485	0	NotExpected
Male	50	54	CUP	II	0	0	28428485	0	NotExpected
Male	50	54	CUP	III	0	0	28428485	0	NotExpected
Male	50	54	CUP	IV	0	0	28428485	0	NotExpected
Male	50	54	CUP	Unknown/missing	7.16	2035	28428485	7.15831	NotExpected
Male	50	54	Brain	I	0	0	28428485	0	NotExpected
Male	50	54	Brain	II	0	0	28428485	0	NotExpected
Male	50	54	Brain	III	0	0	28428485	0	NotExpected
Male	50	54	Brain	IV	0	0	28428485	0	NotExpected
Male	50	54	Brain	Unknown/missing	8.83	2509	28428485	8.82565	NotExpected
Male	50	54	[OTHER]	I	3.73	1060	28428485	3.72865	NotExpected
Male	50	54	[OTHER]	II	1.09	309	28428485	1.08694	NotExpected
Male	50	54	[OTHER]	III	1.39	394	28428485	1.38593	NotExpected
Male	50	54	[OTHER]	IV	0.87	247	28428485	0.868847	NotExpected
Male	50	54	[OTHER]	Unknown/missing	12.73	3619	28428485	12.7302	NotExpected
Male	55	59	Anus	I	0.55	138	25104345	0.549706	NotExpected
Male	55	59	Anus	II	0.99	249	25104345	0.99186	NotExpected
Male	55	59	Anus	III	0.83	209	25104345	0.832525	NotExpected
Male	55	59	Anus	IV	0.25	64	25104345	0.254936	NotExpected
Male	55	59	Anus	Unknown/missing	0.93	233	25104345	0.928126	NotExpected
Male	55	59	Bladder	I	8.24	2069	25104345	8.2416	No
Male	55	59	Bladder	II	3.5	879	25104345	3.50139	No
Male	55	59	Bladder	III	1.47	369	25104345	1.46987	No
Male	55	59	Bladder	IV	3.16	793	25104345	3.15882	No
Male	55	59	Bladder	Unknown/missing	1.33	334	25104345	1.33045	No
Male	55	59	Bladder	I	0.03	7	25104345	0.0278836	NET
Male	55	59	Bladder	II	0.1	25	25104345	0.0995844	NET
Male	55	59	Bladder	III	0.03	7	25104345	0.0278836	NET
Male	55	59	Bladder	IV	0.12	31	25104345	0.123485	NET
Male	55	59	Bladder	Unknown/missing	0.01	2	25104345	0.00796675	NET
Male	55	59	Breast	I	0.59	147	25104345	0.585556	NotExpected
Male	55	59	Breast	II	0.69	172	25104345	0.68514	NotExpected
Male	55	59	Breast	III	0.27	69	25104345	0.274853	NotExpected
Male	55	59	Breast	IV	0.18	44	25104345	0.175268	NotExpected
Male	55	59	Breast	Unknown/missing	0.11	28	25104345	0.111534	NotExpected
Male	55	59	Cervix	I	0	0	25104345	0	No
Male	55	59	Cervix	II	0	0	25104345	0	No
Male	55	59	Cervix	III	0	0	25104345	0	No
Male	55	59	Cervix	IV	0	0	25104345	0	No
Male	55	59	Cervix	Unknown/missing	0	0	25104345	0	No
Male	55	59	Cervix	I	0	0	25104345	0	NET
Male	55	59	Cervix	II	0	0	25104345	0	NET
Male	55	59	Cervix	III	0	0	25104345	0	NET
Male	55	59	Cervix	IV	0	0	25104345	0	NET
Male	55	59	Cervix	Unknown/missing	0	0	25104345	0	NET
Male	55	59	Colon/Rectum	I	17.82	4473	25104345	17.8176	No
Male	55	59	Colon/Rectum	II	16.57	4159	25104345	16.5669	No
Male	55	59	Colon/Rectum	III	19.94	5007	25104345	19.9448	No
Male	55	59	Colon/Rectum	IV	17.34	4354	25104345	17.3436	No
Male	55	59	Colon/Rectum	Unknown/missing	8.34	2093	25104345	8.3372	No
Male	55	59	Colon/Rectum	I	0.19	48	25104345	0.191202	NET
Male	55	59	Colon/Rectum	II	0.04	10	25104345	0.0398337	NET
Male	55	59	Colon/Rectum	III	0.17	42	25104345	0.167302	NET
Male	55	59	Colon/Rectum	IV	0.35	88	25104345	0.350537	NET
Male	55	59	Colon/Rectum	Unknown/missing	0.07	18	25104345	0.0717007	NET
Male	55	59	Esophagus	I	1.69	425	25104345	1.69293	No
Male	55	59	Esophagus	II	2.33	585	25104345	2.33027	No
Male	55	59	Esophagus	III	2.84	713	25104345	2.84015	No
Male	55	59	Esophagus	IV	5.58	1400	25104345	5.57672	No
Male	55	59	Esophagus	Unknown/missing	1.6	401	25104345	1.59733	No
Male	55	59	Esophagus	I	0	0	25104345	0	NET
Male	55	59	Esophagus	II	0.01	2	25104345	0.00796675	NET
Male	55	59	Esophagus	III	0.02	5	25104345	0.0199169	NET
Male	55	59	Esophagus	IV	0.08	20	25104345	0.0796675	NET
Male	55	59	Esophagus	Unknown/missing	0.02	4	25104345	0.0159335	NET
Male	55	59	Gallbladder	I	0.71	178	25104345	0.709041	No
Male	55	59	Gallbladder	II	1.18	295	25104345	1.1751	No
Male	55	59	Gallbladder	III	0.47	117	25104345	0.466055	No
Male	55	59	Gallbladder	IV	1.34	336	25104345	1.33841	No
Male	55	59	Gallbladder	Unknown/missing	0.41	102	25104345	0.406304	No
Male	55	59	Gallbladder	I	0	1	25104345	0.00398337	NET
Male	55	59	Gallbladder	II	0.02	4	25104345	0.0159335	NET
Male	55	59	Gallbladder	III	0	0	25104345	0	NET
Male	55	59	Gallbladder	IV	0.02	4	25104345	0.0159335	NET
Male	55	59	Gallbladder	Unknown/missing	0.04	10	25104345	0.0398337	NET
Male	55	59	Head and Neck	I	9.43	2368	25104345	9.43263	No
Male	55	59	Head and Neck	II	5.52	1386	25104345	5.52096	No
Male	55	59	Head and Neck	III	8.14	2044	25104345	8.14202	No
Male	55	59	Head and Neck	IV	27.76	6969	25104345	27.7601	No
Male	55	59	Head and Neck	Unknown/missing	7.2	1807	25104345	7.19796	No
Male	55	59	Head and Neck	I	0.02	4	25104345	0.0159335	NET
Male	55	59	Head and Neck	II	0.02	5	25104345	0.0199169	NET
Male	55	59	Head and Neck	III	0.03	7	25104345	0.0278836	NET
Male	55	59	Head and Neck	IV	0.1	26	25104345	0.103568	NET
Male	55	59	Head and Neck	Unknown/missing	0.05	13	25104345	0.0517839	NET
Male	55	59	Kidney	I	24.02	6030	25104345	24.0197	NotExpected
Male	55	59	Kidney	II	3.74	940	25104345	3.74437	NotExpected
Male	55	59	Kidney	III	5.47	1372	25104345	5.46519	NotExpected
Male	55	59	Kidney	IV	7.14	1793	25104345	7.14219	NotExpected
Male	55	59	Kidney	Unknown/missing	2.06	518	25104345	2.06339	NotExpected
Male	55	59	Liver/Bile-duct	I	12.03	3021	25104345	12.0338	NotExpected
Male	55	59	Liver/Bile-duct	II	7.2	1807	25104345	7.19796	NotExpected
Male	55	59	Liver/Bile-duct	III	8.52	2139	25104345	8.52044	NotExpected
Male	55	59	Liver/Bile-duct	IV	6.97	1749	25104345	6.96692	NotExpected
Male	55	59	Liver/Bile-duct	Unknown/missing	7.82	1962	25104345	7.81538	NotExpected
Male	55	59	Lung	I	12.17	3055	25104345	12.1692	No
Male	55	59	Lung	II	3.67	922	25104345	3.67267	No
Male	55	59	Lung	III	18.83	4726	25104345	18.8254	No
Male	55	59	Lung	IV	37.73	9472	25104345	37.7305	No
Male	55	59	Lung	Unknown/missing	6.13	1538	25104345	6.12643	No
Male	55	59	Lung	I	0.83	209	25104345	0.832525	NET
Male	55	59	Lung	II	0.24	61	25104345	0.242986	NET
Male	55	59	Lung	III	3.64	914	25104345	3.6408	NET
Male	55	59	Lung	IV	9.81	2463	25104345	9.81105	NET
Male	55	59	Lung	Unknown/missing	1.44	361	25104345	1.438	NET
Male	55	59	Lymphoma	I	9.45	2372	25104345	9.44856	NotExpected
Male	55	59	Lymphoma	II	5.78	1451	25104345	5.77988	NotExpected
Male	55	59	Lymphoma	III	6.94	1743	25104345	6.94302	NotExpected
Male	55	59	Lymphoma	IV	13.13	3295	25104345	13.1252	NotExpected
Male	55	59	Lymphoma	Unknown/missing	3.73	936	25104345	3.72844	NotExpected
Male	55	59	Lymphoid Leukemia	I	0.26	66	25104345	0.262903	NotExpected
Male	55	59	Lymphoid Leukemia	II	0.16	40	25104345	0.159335	NotExpected
Male	55	59	Lymphoid Leukemia	III	0.29	74	25104345	0.29477	NotExpected
Male	55	59	Lymphoid Leukemia	IV	0.39	97	25104345	0.386387	NotExpected
Male	55	59	Lymphoid Leukemia	Unknown/missing	13.44	3374	25104345	13.4399	NotExpected
Male	55	59	Melanoma	I	33.52	8416	25104345	33.5241	NotExpected
Male	55	59	Melanoma	II	5.41	1358	25104345	5.40942	NotExpected
Male	55	59	Melanoma	III	4.05	1017	25104345	4.05109	NotExpected
Male	55	59	Melanoma	IV	2.21	554	25104345	2.20679	NotExpected
Male	55	59	Melanoma	Unknown/missing	4.83	1213	25104345	4.83183	NotExpected
Male	55	59	Myeloid Neoplasm	I	0	0	25104345	0	NotExpected
Male	55	59	Myeloid Neoplasm	II	0	0	25104345	0	NotExpected
Male	55	59	Myeloid Neoplasm	III	0	0	25104345	0	NotExpected
Male	55	59	Myeloid Neoplasm	IV	0	0	25104345	0	NotExpected
Male	55	59	Myeloid Neoplasm	Unknown/missing	9.52	2390	25104345	9.52026	NotExpected
Male	55	59	Plasma Cell Neoplasm	I	0.01	2	25104345	0.00796675	NotExpected
Male	55	59	Plasma Cell Neoplasm	II	0	0	25104345	0	NotExpected
Male	55	59	Plasma Cell Neoplasm	III	0	0	25104345	0	NotExpected
Male	55	59	Plasma Cell Neoplasm	IV	0	0	25104345	0	NotExpected
Male	55	59	Plasma Cell Neoplasm	Unknown/missing	12.91	3242	25104345	12.9141	NotExpected
Male	55	59	Ovary	I	0	0	25104345	0	NotExpected
Male	55	59	Ovary	II	0	0	25104345	0	NotExpected
Male	55	59	Ovary	III	0	0	25104345	0	NotExpected
Male	55	59	Ovary	IV	0	1	25104345	0.00398337	NotExpected
Male	55	59	Ovary	Unknown/missing	0.08	21	25104345	0.0836509	NotExpected
Male	55	59	Pancreas	I	0.84	210	25104345	0.836509	No
Male	55	59	Pancreas	II	4.59	1152	25104345	4.58885	No
Male	55	59	Pancreas	III	1.96	492	25104345	1.95982	No
Male	55	59	Pancreas	IV	11.24	2821	25104345	11.2371	No
Male	55	59	Pancreas	Unknown/missing	2.73	685	25104345	2.72861	No
Male	55	59	Pancreas	I	0.25	63	25104345	0.250953	NET
Male	55	59	Pancreas	II	0.24	59	25104345	0.235019	NET
Male	55	59	Pancreas	III	0.03	8	25104345	0.031867	NET
Male	55	59	Pancreas	IV	0.61	152	25104345	0.605473	NET
Male	55	59	Pancreas	Unknown/missing	0.07	17	25104345	0.0677174	NET
Male	55	59	Prostate	I	0.45	114	25104345	0.454105	NotExpected
Male	55	59	Prostate	II	226.93	56970	25104345	226.933	NotExpected
Male	55	59	Prostate	III	25.94	6512	25104345	25.9397	NotExpected
Male	55	59	Prostate	IV	17.65	4430	25104345	17.6463	NotExpected
Male	55	59	Prostate	Unknown/missing	14.75	3703	25104345	14.7504	NotExpected
Male	55	59	Sarcoma	I	1.79	449	25104345	1.78854	NotExpected
Male	55	59	Sarcoma	II	0.82	205	25104345	0.816592	NotExpected
Male	55	59	Sarcoma	III	1.23	310	25104345	1.23485	NotExpected
Male	55	59	Sarcoma	IV	1.05	264	25104345	1.05161	NotExpected
Male	55	59	Sarcoma	Unknown/missing	4.71	1183	25104345	4.71233	NotExpected
Male	55	59	Stomach	I	2.76	693	25104345	2.76048	No
Male	55	59	Stomach	II	1.71	430	25104345	1.71285	No
Male	55	59	Stomach	III	1.57	393	25104345	1.56547	No
Male	55	59	Stomach	IV	6.22	1561	25104345	6.21805	No
Male	55	59	Stomach	Unknown/missing	2.79	701	25104345	2.79235	No
Male	55	59	Stomach	I	0.07	17	25104345	0.0677174	NET
Male	55	59	Stomach	II	0.02	4	25104345	0.0159335	NET
Male	55	59	Stomach	III	0.01	2	25104345	0.00796675	NET
Male	55	59	Stomach	IV	0.1	25	25104345	0.0995844	NET
Male	55	59	Stomach	Unknown/missing	0.02	5	25104345	0.0199169	NET
Male	55	59	Thyroid	I	5.29	1327	25104345	5.28594	NotExpected
Male	55	59	Thyroid	II	1.66	416	25104345	1.65708	NotExpected
Male	55	59	Thyroid	III	3.19	800	25104345	3.1867	NotExpected
Male	55	59	Thyroid	IV	2.42	608	25104345	2.42189	NotExpected
Male	55	59	Thyroid	Unknown/missing	1.01	254	25104345	1.01178	NotExpected
Male	55	59	Urothelial Tract	I	0.76	191	25104345	0.760824	No
Male	55	59	Urothelial Tract	II	0.37	92	25104345	0.36647	No
Male	55	59	Urothelial Tract	III	0.51	128	25104345	0.509872	No
Male	55	59	Urothelial Tract	IV	0.71	179	25104345	0.713024	No
Male	55	59	Urothelial Tract	Unknown/missing	0.17	42	25104345	0.167302	No
Male	55	59	Urothelial Tract	I	0	0	25104345	0	NET
Male	55	59	Urothelial Tract	II	0	0	25104345	0	NET
Male	55	59	Urothelial Tract	III	0	0	25104345	0	NET
Male	55	59	Urothelial Tract	IV	0.01	2	25104345	0.00796675	NET
Male	55	59	Urothelial Tract	Unknown/missing	0	1	25104345	0.00398337	NET
Male	55	59	Uterus	I	0	0	25104345	0	No
Male	55	59	Uterus	II	0	0	25104345	0	No
Male	55	59	Uterus	III	0	0	25104345	0	No
Male	55	59	Uterus	IV	0	0	25104345	0	No
Male	55	59	Uterus	Unknown/missing	0	0	25104345	0	No
Male	55	59	Uterus	I	0	0	25104345	0	NET
Male	55	59	Uterus	II	0	0	25104345	0	NET
Male	55	59	Uterus	III	0	0	25104345	0	NET
Male	55	59	Uterus	IV	0	0	25104345	0	NET
Male	55	59	Uterus	Unknown/missing	0	0	25104345	0	NET
Male	55	59	CUP	I	0	0	25104345	0	NotExpected
Male	55	59	CUP	II	0	0	25104345	0	NotExpected
Male	55	59	CUP	III	0	0	25104345	0	NotExpected
Male	55	59	CUP	IV	0	0	25104345	0	NotExpected
Male	55	59	CUP	Unknown/missing	11.94	2998	25104345	11.9422	NotExpected
Male	55	59	Brain	I	0	0	25104345	0	NotExpected
Male	55	59	Brain	II	0	0	25104345	0	NotExpected
Male	55	59	Brain	III	0	0	25104345	0	NotExpected
Male	55	59	Brain	IV	0	0	25104345	0	NotExpected
Male	55	59	Brain	Unknown/missing	12.35	3100	25104345	12.3485	NotExpected
Male	55	59	[OTHER]	I	3.58	898	25104345	3.57707	NotExpected
Male	55	59	[OTHER]	II	1.34	337	25104345	1.3424	NotExpected
Male	55	59	[OTHER]	III	1.78	446	25104345	1.77658	NotExpected
Male	55	59	[OTHER]	IV	1.53	383	25104345	1.52563	NotExpected
Male	55	59	[OTHER]	Unknown/missing	19.38	4866	25104345	19.3831	NotExpected
Male	60	64	Anus	I	0.7	143	20374846	0.701846	NotExpected
Male	60	64	Anus	II	1.01	205	20374846	1.00614	NotExpected
Male	60	64	Anus	III	0.74	151	20374846	0.74111	NotExpected
Male	60	64	Anus	IV	0.32	65	20374846	0.319021	NotExpected
Male	60	64	Anus	Unknown/missing	0.85	173	20374846	0.849086	NotExpected
Male	60	64	Bladder	I	15.52	3163	20374846	15.524	No
Male	60	64	Bladder	II	6.59	1343	20374846	6.59146	No
Male	60	64	Bladder	III	2.52	513	20374846	2.51781	No
Male	60	64	Bladder	IV	5.29	1078	20374846	5.29084	No
Male	60	64	Bladder	Unknown/missing	2.34	476	20374846	2.33621	No
Male	60	64	Bladder	I	0.05	10	20374846	0.0490801	NET
Male	60	64	Bladder	II	0.15	30	20374846	0.14724	NET
Male	60	64	Bladder	III	0.06	12	20374846	0.0588962	NET
Male	60	64	Bladder	IV	0.23	46	20374846	0.225769	NET
Male	60	64	Bladder	Unknown/missing	0.03	6	20374846	0.0294481	NET
Male	60	64	Breast	I	0.85	174	20374846	0.853994	NotExpected
Male	60	64	Breast	II	1.12	229	20374846	1.12393	NotExpected
Male	60	64	Breast	III	0.5	101	20374846	0.495709	NotExpected
Male	60	64	Breast	IV	0.22	44	20374846	0.215953	NotExpected
Male	60	64	Breast	Unknown/missing	0.17	35	20374846	0.17178	NotExpected
Male	60	64	Cervix	I	0	0	20374846	0	No
Male	60	64	Cervix	II	0	0	20374846	0	No
Male	60	64	Cervix	III	0	0	20374846	0	No
Male	60	64	Cervix	IV	0	0	20374846	0	No
Male	60	64	Cervix	Unknown/missing	0	0	20374846	0	No
Male	60	64	Cervix	I	0	0	20374846	0	NET
Male	60	64	Cervix	II	0	0	20374846	0	NET
Male	60	64	Cervix	III	0	0	20374846	0	NET
Male	60	64	Cervix	IV	0	0	20374846	0	NET
Male	60	64	Cervix	Unknown/missing	0	0	20374846	0	NET
Male	60	64	Colon/Rectum	I	26.07	5312	20374846	26.0714	No
Male	60	64	Colon/Rectum	II	23.73	4834	20374846	23.7253	No
Male	60	64	Colon/Rectum	III	27.45	5593	20374846	27.4505	No
Male	60	64	Colon/Rectum	IV	24.33	4958	20374846	24.3339	No
Male	60	64	Colon/Rectum	Unknown/missing	10	2037	20374846	9.99762	No
Male	60	64	Colon/Rectum	I	0.23	46	20374846	0.225769	NET
Male	60	64	Colon/Rectum	II	0.03	6	20374846	0.0294481	NET
Male	60	64	Colon/Rectum	III	0.18	36	20374846	0.176688	NET
Male	60	64	Colon/Rectum	IV	0.44	89	20374846	0.436813	NET
Male	60	64	Colon/Rectum	Unknown/missing	0.08	17	20374846	0.0834362	NET
Male	60	64	Esophagus	I	3.07	625	20374846	3.06751	No
Male	60	64	Esophagus	II	3.97	808	20374846	3.96567	No
Male	60	64	Esophagus	III	4.54	926	20374846	4.54482	No
Male	60	64	Esophagus	IV	8.32	1696	20374846	8.32399	No
Male	60	64	Esophagus	Unknown/missing	2.91	592	20374846	2.90554	No
Male	60	64	Esophagus	I	0.01	3	20374846	0.014724	NET
Male	60	64	Esophagus	II	0.03	6	20374846	0.0294481	NET
Male	60	64	Esophagus	III	0.04	8	20374846	0.0392641	NET
Male	60	64	Esophagus	IV	0.18	36	20374846	0.176688	NET
Male	60	64	Esophagus	Unknown/missing	0.02	4	20374846	0.0196321	NET
Male	60	64	Gallbladder	I	1.29	262	20374846	1.2859	No
Male	60	64	Gallbladder	II	1.7	347	20374846	1.70308	No
Male	60	64	Gallbladder	III	0.67	136	20374846	0.66749	No
Male	60	64	Gallbladder	IV	2.16	440	20374846	2.15953	No
Male	60	64	Gallbladder	Unknown/missing	0.8	162	20374846	0.795098	No
Male	60	64	Gallbladder	I	0	1	20374846	0.00490801	NET
Male	60	64	Gallbladder	II	0	1	20374846	0.00490801	NET
Male	60	64	Gallbladder	III	0	1	20374846	0.00490801	NET
Male	60	64	Gallbladder	IV	0.01	3	20374846	0.014724	NET
Male	60	64	Gallbladder	Unknown/missing	0.03	7	20374846	0.0343561	NET
Male	60	64	Head and Neck	I	13.14	2678	20374846	13.1437	No
Male	60	64	Head and Neck	II	8.04	1638	20374846	8.03932	No
Male	60	64	Head and Neck	III	10.88	2217	20374846	10.8811	No
Male	60	64	Head and Neck	IV	33.32	6788	20374846	33.3156	No
Male	60	64	Head and Neck	Unknown/missing	9.42	1920	20374846	9.42338	No
Male	60	64	Head and Neck	I	0.02	4	20374846	0.0196321	NET
Male	60	64	Head and Neck	II	0.01	2	20374846	0.00981603	NET
Male	60	64	Head and Neck	III	0.04	9	20374846	0.0441721	NET
Male	60	64	Head and Neck	IV	0.19	39	20374846	0.191412	NET
Male	60	64	Head and Neck	Unknown/missing	0.06	13	20374846	0.0638042	NET
Male	60	64	Kidney	I	32.92	6707	20374846	32.918	NotExpected
Male	60	64	Kidney	II	4.7	958	20374846	4.70188	NotExpected
Male	60	64	Kidney	III	8.16	1663	20374846	8.16202	NotExpected
Male	60	64	Kidney	IV	9.79	1994	20374846	9.78658	NotExpected
Male	60	64	Kidney	Unknown/missing	2.96	603	20374846	2.95953	NotExpected
Male	60	64	Liver/Bile-duct	I	14.4	2933	20374846	14.3952	NotExpected
Male	60	64	Liver/Bile-duct	II	8.62	1757	20374846	8.62338	NotExpected
Male	60	64	Liver/Bile-duct	III	9.62	1960	20374846	9.6197	NotExpected
Male	60	64	Liver/Bile-duct	IV	7.89	1608	20374846	7.89208	NotExpected
Male	60	64	Liver/Bile-duct	Unknown/missing	9.46	1928	20374846	9.46265	NotExpected
Male	60	64	Lung	I	26.25	5349	20374846	26.253	No
Male	60	64	Lung	II	6.5	1325	20374846	6.50312	No
Male	60	64	Lung	III	32.18	6557	20374846	32.1818	No
Male	60	64	Lung	IV	62.57	12748	20374846	62.5673	No
Male	60	64	Lung	Unknown/missing	10.86	2212	20374846	10.8565	No
Male	60	64	Lung	I	1.26	256	20374846	1.25645	NET
Male	60	64	Lung	II	0.53	107	20374846	0.525157	NET
Male	60	64	Lung	III	6.04	1231	20374846	6.04176	NET
Male	60	64	Lung	IV	16.52	3365	20374846	16.5155	NET
Male	60	64	Lung	Unknown/missing	2.23	455	20374846	2.23315	NET
Male	60	64	Lymphoma	I	13.43	2736	20374846	13.4283	NotExpected
Male	60	64	Lymphoma	II	7.84	1597	20374846	7.8381	NotExpected
Male	60	64	Lymphoma	III	8.88	1810	20374846	8.8835	NotExpected
Male	60	64	Lymphoma	IV	19.5	3974	20374846	19.5044	NotExpected
Male	60	64	Lymphoma	Unknown/missing	5.19	1057	20374846	5.18777	NotExpected
Male	60	64	Lymphoid Leukemia	I	0.43	87	20374846	0.426997	NotExpected
Male	60	64	Lymphoid Leukemia	II	0.3	61	20374846	0.299389	NotExpected
Male	60	64	Lymphoid Leukemia	III	0.48	98	20374846	0.480985	NotExpected
Male	60	64	Lymphoid Leukemia	IV	0.67	136	20374846	0.66749	NotExpected
Male	60	64	Lymphoid Leukemia	Unknown/missing	20.78	4233	20374846	20.7756	NotExpected
Male	60	64	Melanoma	I	48.11	9803	20374846	48.1132	NotExpected
Male	60	64	Melanoma	II	7.72	1573	20374846	7.7203	NotExpected
Male	60	64	Melanoma	III	4.83	984	20374846	4.82948	NotExpected
Male	60	64	Melanoma	IV	3.36	684	20374846	3.35708	NotExpected
Male	60	64	Melanoma	Unknown/missing	7.15	1456	20374846	7.14607	NotExpected
Male	60	64	Myeloid Neoplasm	I	0	0	20374846	0	NotExpected
Male	60	64	Myeloid Neoplasm	II	0	0	20374846	0	NotExpected
Male	60	64	Myeloid Neoplasm	III	0	0	20374846	0	NotExpected
Male	60	64	Myeloid Neoplasm	IV	0	0	20374846	0	NotExpected
Male	60	64	Myeloid Neoplasm	Unknown/missing	15.05	3066	20374846	15.048	NotExpected
Male	60	64	Plasma Cell Neoplasm	I	0	0	20374846	0	NotExpected
Male	60	64	Plasma Cell Neoplasm	II	0	0	20374846	0	NotExpected
Male	60	64	Plasma Cell Neoplasm	III	0	0	20374846	0	NotExpected
Male	60	64	Plasma Cell Neoplasm	IV	0	0	20374846	0	NotExpected
Male	60	64	Plasma Cell Neoplasm	Unknown/missing	20.47	4170	20374846	20.4664	NotExpected
Male	60	64	Ovary	I	0	0	20374846	0	NotExpected
Male	60	64	Ovary	II	0	0	20374846	0	NotExpected
Male	60	64	Ovary	III	0.01	2	20374846	0.00981603	NotExpected
Male	60	64	Ovary	IV	0.02	4	20374846	0.0196321	NotExpected
Male	60	64	Ovary	Unknown/missing	0.08	17	20374846	0.0834362	NotExpected
Male	60	64	Pancreas	I	1.62	330	20374846	1.61964	No
Male	60	64	Pancreas	II	7.84	1597	20374846	7.8381	No
Male	60	64	Pancreas	III	2.97	605	20374846	2.96935	No
Male	60	64	Pancreas	IV	17.96	3659	20374846	17.9584	No
Male	60	64	Pancreas	Unknown/missing	4.24	864	20374846	4.24052	No
Male	60	64	Pancreas	I	0.33	68	20374846	0.333745	NET
Male	60	64	Pancreas	II	0.27	56	20374846	0.274849	NET
Male	60	64	Pancreas	III	0.04	8	20374846	0.0392641	NET
Male	60	64	Pancreas	IV	0.76	155	20374846	0.760742	NET
Male	60	64	Pancreas	Unknown/missing	0.09	19	20374846	0.0932522	NET
Male	60	64	Prostate	I	1.04	212	20374846	1.0405	NotExpected
Male	60	64	Prostate	II	383.79	78196	20374846	383.787	NotExpected
Male	60	64	Prostate	III	44.46	9058	20374846	44.4568	NotExpected
Male	60	64	Prostate	IV	30.75	6265	20374846	30.7487	NotExpected
Male	60	64	Prostate	Unknown/missing	28.31	5768	20374846	28.3094	NotExpected
Male	60	64	Sarcoma	I	2.22	453	20374846	2.22333	NotExpected
Male	60	64	Sarcoma	II	1.13	231	20374846	1.13375	NotExpected
Male	60	64	Sarcoma	III	1.46	297	20374846	1.45768	NotExpected
Male	60	64	Sarcoma	IV	1.52	309	20374846	1.51658	NotExpected
Male	60	64	Sarcoma	Unknown/missing	6.06	1234	20374846	6.05649	NotExpected
Male	60	64	Stomach	I	4.61	940	20374846	4.61353	No
Male	60	64	Stomach	II	2.79	569	20374846	2.79266	No
Male	60	64	Stomach	III	2.27	462	20374846	2.2675	No
Male	60	64	Stomach	IV	8.74	1780	20374846	8.73626	No
Male	60	64	Stomach	Unknown/missing	4.18	851	20374846	4.17672	No
Male	60	64	Stomach	I	0.13	27	20374846	0.132516	NET
Male	60	64	Stomach	II	0.01	3	20374846	0.014724	NET
Male	60	64	Stomach	III	0.01	3	20374846	0.014724	NET
Male	60	64	Stomach	IV	0.2	41	20374846	0.201229	NET
Male	60	64	Stomach	Unknown/missing	0.04	8	20374846	0.0392641	NET
Male	60	64	Thyroid	I	6.49	1322	20374846	6.48839	NotExpected
Male	60	64	Thyroid	II	1.82	370	20374846	1.81596	NotExpected
Male	60	64	Thyroid	III	3.31	674	20374846	3.308	NotExpected
Male	60	64	Thyroid	IV	2.91	592	20374846	2.90554	NotExpected
Male	60	64	Thyroid	Unknown/missing	1.09	223	20374846	1.09449	NotExpected
Male	60	64	Urothelial Tract	I	1.38	282	20374846	1.38406	No
Male	60	64	Urothelial Tract	II	0.57	117	20374846	0.574237	No
Male	60	64	Urothelial Tract	III	1.05	214	20374846	1.05031	No
Male	60	64	Urothelial Tract	IV	1.23	251	20374846	1.23191	No
Male	60	64	Urothelial Tract	Unknown/missing	0.27	56	20374846	0.274849	No
Male	60	64	Urothelial Tract	I	0	0	20374846	0	NET
Male	60	64	Urothelial Tract	II	0	0	20374846	0	NET
Male	60	64	Urothelial Tract	III	0	0	20374846	0	NET
Male	60	64	Urothelial Tract	IV	0.01	2	20374846	0.00981603	NET
Male	60	64	Urothelial Tract	Unknown/missing	0	0	20374846	0	NET
Male	60	64	Uterus	I	0	0	20374846	0	No
Male	60	64	Uterus	II	0	0	20374846	0	No
Male	60	64	Uterus	III	0	0	20374846	0	No
Male	60	64	Uterus	IV	0	0	20374846	0	No
Male	60	64	Uterus	Unknown/missing	0	0	20374846	0	No
Male	60	64	Uterus	I	0	0	20374846	0	NET
Male	60	64	Uterus	II	0	0	20374846	0	NET
Male	60	64	Uterus	III	0	0	20374846	0	NET
Male	60	64	Uterus	IV	0	0	20374846	0	NET
Male	60	64	Uterus	Unknown/missing	0	0	20374846	0	NET
Male	60	64	CUP	I	0	0	20374846	0	NotExpected
Male	60	64	CUP	II	0	0	20374846	0	NotExpected
Male	60	64	CUP	III	0	0	20374846	0	NotExpected
Male	60	64	CUP	IV	0	0	20374846	0	NotExpected
Male	60	64	CUP	Unknown/missing	17.93	3654	20374846	17.9339	NotExpected
Male	60	64	Brain	I	0	0	20374846	0	NotExpected
Male	60	64	Brain	II	0	0	20374846	0	NotExpected
Male	60	64	Brain	III	0	0	20374846	0	NotExpected
Male	60	64	Brain	IV	0	0	20374846	0	NotExpected
Male	60	64	Brain	Unknown/missing	15.71	3201	20374846	15.7105	NotExpected
Male	60	64	[OTHER]	I	3.83	781	20374846	3.83316	NotExpected
Male	60	64	[OTHER]	II	1.67	340	20374846	1.66872	NotExpected
Male	60	64	[OTHER]	III	2.44	497	20374846	2.43928	NotExpected
Male	60	64	[OTHER]	IV	2.36	481	20374846	2.36075	NotExpected
Male	60	64	[OTHER]	Unknown/missing	29.88	6088	20374846	29.88	NotExpected
Male	65	69	Anus	I	0.76	116	15202554	0.76303	NotExpected
Male	65	69	Anus	II	1.32	200	15202554	1.31557	NotExpected
Male	65	69	Anus	III	0.81	123	15202554	0.809075	NotExpected
Male	65	69	Anus	IV	0.37	57	15202554	0.374937	NotExpected
Male	65	69	Anus	Unknown/missing	1.03	156	15202554	1.02614	NotExpected
Male	65	69	Bladder	I	27.36	4160	15202554	27.3638	No
Male	65	69	Bladder	II	11.55	1756	15202554	11.5507	No
Male	65	69	Bladder	III	4.46	678	15202554	4.45978	No
Male	65	69	Bladder	IV	7.69	1169	15202554	7.6895	No
Male	65	69	Bladder	Unknown/missing	4.12	627	15202554	4.12431	No
Male	65	69	Bladder	I	0.15	23	15202554	0.15129	NET
Male	65	69	Bladder	II	0.29	44	15202554	0.289425	NET
Male	65	69	Bladder	III	0.15	23	15202554	0.15129	NET
Male	65	69	Bladder	IV	0.37	56	15202554	0.368359	NET
Male	65	69	Bladder	Unknown/missing	0.08	12	15202554	0.0789341	NET
Male	65	69	Breast	I	1.44	219	15202554	1.44055	NotExpected
Male	65	69	Breast	II	1.92	292	15202554	1.92073	NotExpected
Male	65	69	Breast	III	0.62	95	15202554	0.624895	NotExpected
Male	65	69	Breast	IV	0.34	51	15202554	0.33547	NotExpected
Male	65	69	Breast	Unknown/missing	0.26	40	15202554	0.263114	NotExpected
Male	65	69	Cervix	I	0	0	15202554	0	No
Male	65	69	Cervix	II	0	0	15202554	0	No
Male	65	69	Cervix	III	0	0	15202554	0	No
Male	65	69	Cervix	IV	0	0	15202554	0	No
Male	65	69	Cervix	Unknown/missing	0	0	15202554	0	No
Male	65	69	Cervix	I	0	0	15202554	0	NET
Male	65	69	Cervix	II	0	0	15202554	0	NET
Male	65	69	Cervix	III	0	0	15202554	0	NET
Male	65	69	Cervix	IV	0	0	15202554	0	NET
Male	65	69	Cervix	Unknown/missing	0	0	15202554	0	NET
Male	65	69	Colon/Rectum	I	40.17	6107	15202554	40.1709	No
Male	65	69	Colon/Rectum	II	36.78	5591	15202554	36.7767	No
Male	65	69	Colon/Rectum	III	37.41	5688	15202554	37.4148	No
Male	65	69	Colon/Rectum	IV	30.26	4600	15202554	30.2581	No
Male	65	69	Colon/Rectum	Unknown/missing	13.45	2044	15202554	13.4451	No
Male	65	69	Colon/Rectum	I	0.2	31	15202554	0.203913	NET
Male	65	69	Colon/Rectum	II	0.09	13	15202554	0.0855119	NET
Male	65	69	Colon/Rectum	III	0.24	36	15202554	0.236802	NET
Male	65	69	Colon/Rectum	IV	0.55	84	15202554	0.552539	NET
Male	65	69	Colon/Rectum	Unknown/missing	0.08	12	15202554	0.0789341	NET
Male	65	69	Esophagus	I	4.51	686	15202554	4.5124	No
Male	65	69	Esophagus	II	5.56	845	15202554	5.55828	No
Male	65	69	Esophagus	III	6.33	963	15202554	6.33446	No
Male	65	69	Esophagus	IV	10.63	1616	15202554	10.6298	No
Male	65	69	Esophagus	Unknown/missing	4.07	618	15202554	4.06511	No
Male	65	69	Esophagus	I	0.03	4	15202554	0.0263114	NET
Male	65	69	Esophagus	II	0.08	12	15202554	0.0789341	NET
Male	65	69	Esophagus	III	0.05	8	15202554	0.0526227	NET
Male	65	69	Esophagus	IV	0.18	27	15202554	0.177602	NET
Male	65	69	Esophagus	Unknown/missing	0.03	4	15202554	0.0263114	NET
Male	65	69	Gallbladder	I	2.23	339	15202554	2.22989	No
Male	65	69	Gallbladder	II	2.86	435	15202554	2.86136	No
Male	65	69	Gallbladder	III	0.92	140	15202554	0.920898	No
Male	65	69	Gallbladder	IV	3.2	487	15202554	3.20341	No
Male	65	69	Gallbladder	Unknown/missing	1.14	173	15202554	1.13797	No
Male	65	69	Gallbladder	I	0.02	3	15202554	0.0197335	NET
Male	65	69	Gallbladder	II	0.03	4	15202554	0.0263114	NET
Male	65	69	Gallbladder	III	0.01	2	15202554	0.0131557	NET
Male	65	69	Gallbladder	IV	0.03	4	15202554	0.0263114	NET
Male	65	69	Gallbladder	Unknown/missing	0.06	9	15202554	0.0592006	NET
Male	65	69	Head and Neck	I	19.03	2893	15202554	19.0297	No
Male	65	69	Head and Neck	II	10.1	1536	15202554	10.1036	No
Male	65	69	Head and Neck	III	11.84	1800	15202554	11.8401	No
Male	65	69	Head and Neck	IV	34.14	5190	15202554	34.139	No
Male	65	69	Head and Neck	Unknown/missing	11.8	1794	15202554	11.8006	No
Male	65	69	Head and Neck	I	0.02	3	15202554	0.0197335	NET
Male	65	69	Head and Neck	II	0.05	7	15202554	0.0460449	NET
Male	65	69	Head and Neck	III	0.05	7	15202554	0.0460449	NET
Male	65	69	Head and Neck	IV	0.24	36	15202554	0.236802	NET
Male	65	69	Head and Neck	Unknown/missing	0.07	11	15202554	0.0723563	NET
Male	65	69	Kidney	I	44.58	6778	15202554	44.5846	NotExpected
Male	65	69	Kidney	II	5.9	897	15202554	5.90032	NotExpected
Male	65	69	Kidney	III	11.22	1705	15202554	11.2152	NotExpected
Male	65	69	Kidney	IV	11.88	1806	15202554	11.8796	NotExpected
Male	65	69	Kidney	Unknown/missing	4.46	678	15202554	4.45978	NotExpected
Male	65	69	Liver/Bile-duct	I	14.31	2176	15202554	14.3134	NotExpected
Male	65	69	Liver/Bile-duct	II	7.94	1207	15202554	7.93946	NotExpected
Male	65	69	Liver/Bile-duct	III	9.69	1473	15202554	9.68916	NotExpected
Male	65	69	Liver/Bile-duct	IV	7.36	1119	15202554	7.36061	NotExpected
Male	65	69	Liver/Bile-duct	Unknown/missing	9.04	1375	15202554	9.04453	NotExpected
Male	65	69	Lung	I	52.51	7983	15202554	52.5109	No
Male	65	69	Lung	II	11.9	1809	15202554	11.8993	No
Male	65	69	Lung	III	52.46	7975	15202554	52.4583	No
Male	65	69	Lung	IV	97.88	14881	15202554	97.8849	No
Male	65	69	Lung	Unknown/missing	19.71	2996	15202554	19.7072	No
Male	65	69	Lung	I	2.68	407	15202554	2.67718	NET
Male	65	69	Lung	II	0.9	137	15202554	0.901164	NET
Male	65	69	Lung	III	9.32	1417	15202554	9.3208	NET
Male	65	69	Lung	IV	26.05	3960	15202554	26.0483	NET
Male	65	69	Lung	Unknown/missing	3.6	547	15202554	3.59808	NET
Male	65	69	Lymphoma	I	20.17	3066	15202554	20.1677	NotExpected
Male	65	69	Lymphoma	II	10.83	1647	15202554	10.8337	NotExpected
Male	65	69	Lymphoma	III	13	1976	15202554	12.9978	NotExpected
Male	65	69	Lymphoma	IV	26.44	4020	15202554	26.4429	NotExpected
Male	65	69	Lymphoma	Unknown/missing	8.66	1316	15202554	8.65644	NotExpected
Male	65	69	Lymphoid Leukemia	I	0.58	88	15202554	0.57885	NotExpected
Male	65	69	Lymphoid Leukemia	II	0.51	78	15202554	0.513072	NotExpected
Male	65	69	Lymphoid Leukemia	III	0.9	137	15202554	0.901164	NotExpected
Male	65	69	Lymphoid Leukemia	IV	0.84	128	15202554	0.841964	NotExpected
Male	65	69	Lymphoid Leukemia	Unknown/missing	31.09	4726	15202554	31.0869	NotExpected
Male	65	69	Melanoma	I	68.33	10388	15202554	68.3306	NotExpected
Male	65	69	Melanoma	II	11.25	1710	15202554	11.2481	NotExpected
Male	65	69	Melanoma	III	6.42	976	15202554	6.41997	NotExpected
Male	65	69	Melanoma	IV	3.88	590	15202554	3.88093	NotExpected
Male	65	69	Melanoma	Unknown/missing	10.91	1659	15202554	10.9126	NotExpected
Male	65	69	Myeloid Neoplasm	I	0	0	15202554	0	NotExpected
Male	65	69	Myeloid Neoplasm	II	0	0	15202554	0	NotExpected
Male	65	69	Myeloid Neoplasm	III	0	0	15202554	0	NotExpected
Male	65	69	Myeloid Neoplasm	IV	0	0	15202554	0	NotExpected
Male	65	69	Myeloid Neoplasm	Unknown/missing	23.75	3611	15202554	23.7526	NotExpected
Male	65	69	Plasma Cell Neoplasm	I	0	0	15202554	0	NotExpected
Male	65	69	Plasma Cell Neoplasm	II	0	0	15202554	0	NotExpected
Male	65	69	Plasma Cell Neoplasm	III	0	0	15202554	0	NotExpected
Male	65	69	Plasma Cell Neoplasm	IV	0	0	15202554	0	NotExpected
Male	65	69	Plasma Cell Neoplasm	Unknown/missing	30.96	4706	15202554	30.9553	NotExpected
Male	65	69	Ovary	I	0.01	1	15202554	0.00657784	NotExpected
Male	65	69	Ovary	II	0	0	15202554	0	NotExpected
Male	65	69	Ovary	III	0.02	3	15202554	0.0197335	NotExpected
Male	65	69	Ovary	IV	0.02	3	15202554	0.0197335	NotExpected
Male	65	69	Ovary	Unknown/missing	0.13	20	15202554	0.131557	NotExpected
Male	65	69	Pancreas	I	2.56	389	15202554	2.55878	No
Male	65	69	Pancreas	II	12.18	1851	15202554	12.1756	No
Male	65	69	Pancreas	III	4.06	617	15202554	4.05853	No
Male	65	69	Pancreas	IV	25.3	3847	15202554	25.305	No
Male	65	69	Pancreas	Unknown/missing	6.29	956	15202554	6.28842	No
Male	65	69	Pancreas	I	0.66	100	15202554	0.657784	NET
Male	65	69	Pancreas	II	0.32	48	15202554	0.315736	NET
Male	65	69	Pancreas	III	0.09	14	15202554	0.0920898	NET
Male	65	69	Pancreas	IV	1.07	163	15202554	1.07219	NET
Male	65	69	Pancreas	Unknown/missing	0.12	19	15202554	0.124979	NET
Male	65	69	Prostate	I	2.16	328	15202554	2.15753	NotExpected
Male	65	69	Prostate	II	582.13	88499	15202554	582.132	NotExpected
Male	65	69	Prostate	III	63.18	9605	15202554	63.1802	NotExpected
Male	65	69	Prostate	IV	44.12	6708	15202554	44.1242	NotExpected
Male	65	69	Prostate	Unknown/missing	50.27	7642	15202554	50.2679	NotExpected
Male	65	69	Sarcoma	I	2.89	440	15202554	2.89425	NotExpected
Male	65	69	Sarcoma	II	1.65	251	15202554	1.65104	NotExpected
Male	65	69	Sarcoma	III	2.02	307	15202554	2.0194	NotExpected
Male	65	69	Sarcoma	IV	1.96	298	15202554	1.9602	NotExpected
Male	65	69	Sarcoma	Unknown/missing	8.61	1309	15202554	8.6104	NotExpected
Male	65	69	Stomach	I	7.56	1149	15202554	7.55794	No
Male	65	69	Stomach	II	4.34	660	15202554	4.34138	No
Male	65	69	Stomach	III	3.47	528	15202554	3.4731	No
Male	65	69	Stomach	IV	12.53	1905	15202554	12.5308	No
Male	65	69	Stomach	Unknown/missing	6.21	944	15202554	6.20948	No
Male	65	69	Stomach	I	0.22	33	15202554	0.217069	NET
Male	65	69	Stomach	II	0.04	6	15202554	0.0394671	NET
Male	65	69	Stomach	III	0.03	4	15202554	0.0263114	NET
Male	65	69	Stomach	IV	0.21	32	15202554	0.210491	NET
Male	65	69	Stomach	Unknown/missing	0.07	10	15202554	0.0657784	NET
Male	65	69	Thyroid	I	7.16	1088	15202554	7.15669	NotExpected
Male	65	69	Thyroid	II	2.26	344	15202554	2.26278	NotExpected
Male	65	69	Thyroid	III	3.72	566	15202554	3.72306	NotExpected
Male	65	69	Thyroid	IV	3.77	573	15202554	3.7691	NotExpected
Male	65	69	Thyroid	Unknown/missing	1.26	192	15202554	1.26295	NotExpected
Male	65	69	Urothelial Tract	I	2.48	377	15202554	2.47985	No
Male	65	69	Urothelial Tract	II	1.05	160	15202554	1.05245	No
Male	65	69	Urothelial Tract	III	1.9	289	15202554	1.901	No
Male	65	69	Urothelial Tract	IV	2.09	317	15202554	2.08518	No
Male	65	69	Urothelial Tract	Unknown/missing	0.57	87	15202554	0.572272	No
Male	65	69	Urothelial Tract	I	0	0	15202554	0	NET
Male	65	69	Urothelial Tract	II	0.01	2	15202554	0.0131557	NET
Male	65	69	Urothelial Tract	III	0.01	1	15202554	0.00657784	NET
Male	65	69	Urothelial Tract	IV	0.02	3	15202554	0.0197335	NET
Male	65	69	Urothelial Tract	Unknown/missing	0.01	2	15202554	0.0131557	NET
Male	65	69	Uterus	I	0	0	15202554	0	No
Male	65	69	Uterus	II	0	0	15202554	0	No
Male	65	69	Uterus	III	0	0	15202554	0	No
Male	65	69	Uterus	IV	0	0	15202554	0	No
Male	65	69	Uterus	Unknown/missing	0	0	15202554	0	No
Male	65	69	Uterus	I	0	0	15202554	0	NET
Male	65	69	Uterus	II	0	0	15202554	0	NET
Male	65	69	Uterus	III	0	0	15202554	0	NET
Male	65	69	Uterus	IV	0	0	15202554	0	NET
Male	65	69	Uterus	Unknown/missing	0	0	15202554	0	NET
Male	65	69	CUP	I	0	0	15202554	0	NotExpected
Male	65	69	CUP	II	0	0	15202554	0	NotExpected
Male	65	69	CUP	III	0	0	15202554	0	NotExpected
Male	65	69	CUP	IV	0	0	15202554	0	NotExpected
Male	65	69	CUP	Unknown/missing	25.57	3888	15202554	25.5747	NotExpected
Male	65	69	Brain	I	0	0	15202554	0	NotExpected
Male	65	69	Brain	II	0	0	15202554	0	NotExpected
Male	65	69	Brain	III	0	0	15202554	0	NotExpected
Male	65	69	Brain	IV	0	0	15202554	0	NotExpected
Male	65	69	Brain	Unknown/missing	19.25	2926	15202554	19.2468	NotExpected
Male	65	69	[OTHER]	I	5.28	803	15202554	5.28201	NotExpected
Male	65	69	[OTHER]	II	2.71	412	15202554	2.71007	NotExpected
Male	65	69	[OTHER]	III	3.69	561	15202554	3.69017	NotExpected
Male	65	69	[OTHER]	IV	3.84	584	15202554	3.84146	NotExpected
Male	65	69	[OTHER]	Unknown/missing	47.31	7192	15202554	47.3078	NotExpected
Male	70	74	Anus	I	0.7	75	10785961	0.695348	NotExpected
Male	70	74	Anus	II	1.26	136	10785961	1.2609	NotExpected
Male	70	74	Anus	III	0.78	84	10785961	0.77879	NotExpected
Male	70	74	Anus	IV	0.46	50	10785961	0.463566	NotExpected
Male	70	74	Anus	Unknown/missing	1.12	121	10785961	1.12183	NotExpected
Male	70	74	Bladder	I	42.94	4631	10785961	42.9354	No
Male	70	74	Bladder	II	17.41	1878	10785961	17.4115	No
Male	70	74	Bladder	III	7.22	779	10785961	7.22235	No
Male	70	74	Bladder	IV	10.7	1154	10785961	10.6991	No
Male	70	74	Bladder	Unknown/missing	7.66	826	10785961	7.6581	No
Male	70	74	Bladder	I	0.19	20	10785961	0.185426	NET
Male	70	74	Bladder	II	0.53	57	10785961	0.528465	NET
Male	70	74	Bladder	III	0.22	24	10785961	0.222511	NET
Male	70	74	Bladder	IV	0.59	64	10785961	0.593364	NET
Male	70	74	Bladder	Unknown/missing	0.13	14	10785961	0.129798	NET
Male	70	74	Breast	I	1.68	181	10785961	1.67811	NotExpected
Male	70	74	Breast	II	2.25	243	10785961	2.25293	NotExpected
Male	70	74	Breast	III	0.83	89	10785961	0.825147	NotExpected
Male	70	74	Breast	IV	0.48	52	10785961	0.482108	NotExpected
Male	70	74	Breast	Unknown/missing	0.27	29	10785961	0.268868	NotExpected
Male	70	74	Cervix	I	0	0	10785961	0	No
Male	70	74	Cervix	II	0	0	10785961	0	No
Male	70	74	Cervix	III	0	0	10785961	0	No
Male	70	74	Cervix	IV	0	0	10785961	0	No
Male	70	74	Cervix	Unknown/missing	0	0	10785961	0	No
Male	70	74	Cervix	I	0	0	10785961	0	NET
Male	70	74	Cervix	II	0	0	10785961	0	NET
Male	70	74	Cervix	III	0	0	10785961	0	NET
Male	70	74	Cervix	IV	0	0	10785961	0	NET
Male	70	74	Cervix	Unknown/missing	0	0	10785961	0	NET
Male	70	74	Colon/Rectum	I	52.75	5690	10785961	52.7538	No
Male	70	74	Colon/Rectum	II	50.51	5448	10785961	50.5101	No
Male	70	74	Colon/Rectum	III	47.98	5175	10785961	47.979	No
Male	70	74	Colon/Rectum	IV	37.94	4092	10785961	37.9382	No
Male	70	74	Colon/Rectum	Unknown/missing	16.28	1756	10785961	16.2804	No
Male	70	74	Colon/Rectum	I	0.31	33	10785961	0.305953	NET
Male	70	74	Colon/Rectum	II	0.1	11	10785961	0.101984	NET
Male	70	74	Colon/Rectum	III	0.31	33	10785961	0.305953	NET
Male	70	74	Colon/Rectum	IV	0.7	75	10785961	0.695348	NET
Male	70	74	Colon/Rectum	Unknown/missing	0.06	6	10785961	0.0556279	NET
Male	70	74	Esophagus	I	5.77	622	10785961	5.76676	No
Male	70	74	Esophagus	II	6.71	724	10785961	6.71243	No
Male	70	74	Esophagus	III	6.9	744	10785961	6.89786	No
Male	70	74	Esophagus	IV	10.92	1178	10785961	10.9216	No
Male	70	74	Esophagus	Unknown/missing	5.3	572	10785961	5.30319	No
Male	70	74	Esophagus	I	0.03	3	10785961	0.0278139	NET
Male	70	74	Esophagus	II	0.04	4	10785961	0.0370852	NET
Male	70	74	Esophagus	III	0.04	4	10785961	0.0370852	NET
Male	70	74	Esophagus	IV	0.25	27	10785961	0.250325	NET
Male	70	74	Esophagus	Unknown/missing	0.01	1	10785961	0.00927131	NET
Male	70	74	Gallbladder	I	3.46	373	10785961	3.4582	No
Male	70	74	Gallbladder	II	3.92	423	10785961	3.92176	No
Male	70	74	Gallbladder	III	1.44	155	10785961	1.43705	No
Male	70	74	Gallbladder	IV	4.57	493	10785961	4.57076	No
Male	70	74	Gallbladder	Unknown/missing	1.91	206	10785961	1.90989	No
Male	70	74	Gallbladder	I	0	0	10785961	0	NET
Male	70	74	Gallbladder	II	0.01	1	10785961	0.00927131	NET
Male	70	74	Gallbladder	III	0	0	10785961	0	NET
Male	70	74	Gallbladder	IV	0.01	1	10785961	0.00927131	NET
Male	70	74	Gallbladder	Unknown/missing	0.12	13	10785961	0.120527	NET
Male	70	74	Head and Neck	I	23.3	2513	10785961	23.2988	No
Male	70	74	Head and Neck	II	11.78	1271	10785961	11.7838	No
Male	70	74	Head and Neck	III	12.91	1393	10785961	12.9149	No
Male	70	74	Head and Neck	IV	32.62	3518	10785961	32.6165	No
Male	70	74	Head and Neck	Unknown/missing	13.55	1461	10785961	13.5454	No
Male	70	74	Head and Neck	I	0.05	5	10785961	0.0463566	NET
Male	70	74	Head and Neck	II	0.03	3	10785961	0.0278139	NET
Male	70	74	Head and Neck	III	0.06	6	10785961	0.0556279	NET
Male	70	74	Head and Neck	IV	0.19	21	10785961	0.194698	NET
Male	70	74	Head and Neck	Unknown/missing	0.06	7	10785961	0.0648992	NET
Male	70	74	Kidney	I	48.95	5280	10785961	48.9525	NotExpected
Male	70	74	Kidney	II	6.15	663	10785961	6.14688	NotExpected
Male	70	74	Kidney	III	12.79	1380	10785961	12.7944	NotExpected
Male	70	74	Kidney	IV	13.89	1498	10785961	13.8884	NotExpected
Male	70	74	Kidney	Unknown/missing	6.08	656	10785961	6.08198	NotExpected
Male	70	74	Liver/Bile-duct	I	14.57	1572	10785961	14.5745	NotExpected
Male	70	74	Liver/Bile-duct	II	6.72	725	10785961	6.7217	NotExpected
Male	70	74	Liver/Bile-duct	III	10.2	1100	10785961	10.1984	NotExpected
Male	70	74	Liver/Bile-duct	IV	8.78	947	10785961	8.77993	NotExpected
Male	70	74	Liver/Bile-duct	Unknown/missing	10.65	1149	10785961	10.6527	NotExpected
Male	70	74	Lung	I	80.05	8634	10785961	80.0485	No
Male	70	74	Lung	II	16.72	1803	10785961	16.7162	No
Male	70	74	Lung	III	76.6	8262	10785961	76.5996	No
Male	70	74	Lung	IV	131.75	14211	10785961	131.755	No
Male	70	74	Lung	Unknown/missing	32.52	3508	10785961	32.5238	No
Male	70	74	Lung	I	3.5	377	10785961	3.49528	NET
Male	70	74	Lung	II	1.34	144	10785961	1.33507	NET
Male	70	74	Lung	III	11.69	1261	10785961	11.6911	NET
Male	70	74	Lung	IV	32.07	3459	10785961	32.0695	NET
Male	70	74	Lung	Unknown/missing	4.86	524	10785961	4.85817	NET
Male	70	74	Lymphoma	I	26.66	2876	10785961	26.6643	NotExpected
Male	70	74	Lymphoma	II	13.46	1452	10785961	13.4619	NotExpected
Male	70	74	Lymphoma	III	16.22	1750	10785961	16.2248	NotExpected
Male	70	74	Lymphoma	IV	35.91	3873	10785961	35.9078	NotExpected
Male	70	74	Lymphoma	Unknown/missing	11.55	1246	10785961	11.5521	NotExpected
Male	70	74	Lymphoid Leukemia	I	0.86	93	10785961	0.862232	NotExpected
Male	70	74	Lymphoid Leukemia	II	0.55	59	10785961	0.547007	NotExpected
Male	70	74	Lymphoid Leukemia	III	1.01	109	10785961	1.01057	NotExpected
Male	70	74	Lymphoid Leukemia	IV	1.33	143	10785961	1.3258	NotExpected
Male	70	74	Lymphoid Leukemia	Unknown/missing	40.09	4324	10785961	40.0891	NotExpected
Male	70	74	Melanoma	I	83.27	8981	10785961	83.2656	NotExpected
Male	70	74	Melanoma	II	16.76	1808	10785961	16.7625	NotExpected
Male	70	74	Melanoma	III	7.72	833	10785961	7.723	NotExpected
Male	70	74	Melanoma	IV	5.74	619	10785961	5.73894	NotExpected
Male	70	74	Melanoma	Unknown/missing	14.56	1570	10785961	14.556	NotExpected
Male	70	74	Myeloid Neoplasm	I	0	0	10785961	0	NotExpected
Male	70	74	Myeloid Neoplasm	II	0	0	10785961	0	NotExpected
Male	70	74	Myeloid Neoplasm	III	0	0	10785961	0	NotExpected
Male	70	74	Myeloid Neoplasm	IV	0	0	10785961	0	NotExpected
Male	70	74	Myeloid Neoplasm	Unknown/missing	34.55	3727	10785961	34.5542	NotExpected
Male	70	74	Plasma Cell Neoplasm	I	0.01	1	10785961	0.00927131	NotExpected
Male	70	74	Plasma Cell Neoplasm	II	0	0	10785961	0	NotExpected
Male	70	74	Plasma Cell Neoplasm	III	0	0	10785961	0	NotExpected
Male	70	74	Plasma Cell Neoplasm	IV	0	0	10785961	0	NotExpected
Male	70	74	Plasma Cell Neoplasm	Unknown/missing	42.5	4584	10785961	42.4997	NotExpected
Male	70	74	Ovary	I	0.01	1	10785961	0.00927131	NotExpected
Male	70	74	Ovary	II	0	0	10785961	0	NotExpected
Male	70	74	Ovary	III	0	0	10785961	0	NotExpected
Male	70	74	Ovary	IV	0.02	2	10785961	0.0185426	NotExpected
Male	70	74	Ovary	Unknown/missing	0.2	22	10785961	0.203969	NotExpected
Male	70	74	Pancreas	I	3.92	423	10785961	3.92176	No
Male	70	74	Pancreas	II	15.97	1722	10785961	15.9652	No
Male	70	74	Pancreas	III	5.07	547	10785961	5.07141	No
Male	70	74	Pancreas	IV	32.87	3545	10785961	32.8668	No
Male	70	74	Pancreas	Unknown/missing	9.53	1028	10785961	9.53091	No
Male	70	74	Pancreas	I	0.69	74	10785961	0.686077	NET
Male	70	74	Pancreas	II	0.41	44	10785961	0.407938	NET
Male	70	74	Pancreas	III	0.03	3	10785961	0.0278139	NET
Male	70	74	Pancreas	IV	1.14	123	10785961	1.14037	NET
Male	70	74	Pancreas	Unknown/missing	0.16	17	10785961	0.157612	NET
Male	70	74	Prostate	I	3.48	375	10785961	3.47674	NotExpected
Male	70	74	Prostate	II	619.97	66870	10785961	619.973	NotExpected
Male	70	74	Prostate	III	47.44	5117	10785961	47.4413	NotExpected
Male	70	74	Prostate	IV	51.38	5542	10785961	51.3816	NotExpected
Male	70	74	Prostate	Unknown/missing	68.98	7440	10785961	68.9786	NotExpected
Male	70	74	Sarcoma	I	3.38	365	10785961	3.38403	NotExpected
Male	70	74	Sarcoma	II	2.06	222	10785961	2.05823	NotExpected
Male	70	74	Sarcoma	III	2.54	274	10785961	2.54034	NotExpected
Male	70	74	Sarcoma	IV	2.62	283	10785961	2.62378	NotExpected
Male	70	74	Sarcoma	Unknown/missing	11.58	1249	10785961	11.5799	NotExpected
Male	70	74	Stomach	I	12.28	1324	10785961	12.2752	No
Male	70	74	Stomach	II	5.73	618	10785961	5.72967	No
Male	70	74	Stomach	III	4.54	490	10785961	4.54294	No
Male	70	74	Stomach	IV	16.24	1752	10785961	16.2433	No
Male	70	74	Stomach	Unknown/missing	8.22	887	10785961	8.22365	No
Male	70	74	Stomach	I	0.23	25	10785961	0.231783	NET
Male	70	74	Stomach	II	0.03	3	10785961	0.0278139	NET
Male	70	74	Stomach	III	0.01	1	10785961	0.00927131	NET
Male	70	74	Stomach	IV	0.28	30	10785961	0.278139	NET
Male	70	74	Stomach	Unknown/missing	0.11	12	10785961	0.111256	NET
Male	70	74	Thyroid	I	6.78	731	10785961	6.77733	NotExpected
Male	70	74	Thyroid	II	2.42	261	10785961	2.41981	NotExpected
Male	70	74	Thyroid	III	3.58	386	10785961	3.57873	NotExpected
Male	70	74	Thyroid	IV	4.18	451	10785961	4.18136	NotExpected
Male	70	74	Thyroid	Unknown/missing	1.33	143	10785961	1.3258	NotExpected
Male	70	74	Urothelial Tract	I	3.53	381	10785961	3.53237	No
Male	70	74	Urothelial Tract	II	1.61	174	10785961	1.61321	No
Male	70	74	Urothelial Tract	III	3.5	378	10785961	3.50456	No
Male	70	74	Urothelial Tract	IV	3.2	345	10785961	3.1986	No
Male	70	74	Urothelial Tract	Unknown/missing	0.79	85	10785961	0.788061	No
Male	70	74	Urothelial Tract	I	0	0	10785961	0	NET
Male	70	74	Urothelial Tract	II	0	0	10785961	0	NET
Male	70	74	Urothelial Tract	III	0.02	2	10785961	0.0185426	NET
Male	70	74	Urothelial Tract	IV	0.06	7	10785961	0.0648992	NET
Male	70	74	Urothelial Tract	Unknown/missing	0.02	2	10785961	0.0185426	NET
Male	70	74	Uterus	I	0	0	10785961	0	No
Male	70	74	Uterus	II	0	0	10785961	0	No
Male	70	74	Uterus	III	0	0	10785961	0	No
Male	70	74	Uterus	IV	0	0	10785961	0	No
Male	70	74	Uterus	Unknown/missing	0	0	10785961	0	No
Male	70	74	Uterus	I	0	0	10785961	0	NET
Male	70	74	Uterus	II	0	0	10785961	0	NET
Male	70	74	Uterus	III	0	0	10785961	0	NET
Male	70	74	Uterus	IV	0	0	10785961	0	NET
Male	70	74	Uterus	Unknown/missing	0	0	10785961	0	NET
Male	70	74	CUP	I	0	0	10785961	0	NotExpected
Male	70	74	CUP	II	0	0	10785961	0	NotExpected
Male	70	74	CUP	III	0	0	10785961	0	NotExpected
Male	70	74	CUP	IV	0	0	10785961	0	NotExpected
Male	70	74	CUP	Unknown/missing	37.74	4071	10785961	37.7435	NotExpected
Male	70	74	Brain	I	0	0	10785961	0	NotExpected
Male	70	74	Brain	II	0	0	10785961	0	NotExpected
Male	70	74	Brain	III	0	0	10785961	0	NotExpected
Male	70	74	Brain	IV	0	0	10785961	0	NotExpected
Male	70	74	Brain	Unknown/missing	23.7	2556	10785961	23.6975	NotExpected
Male	70	74	[OTHER]	I	7.05	760	10785961	7.0462	NotExpected
Male	70	74	[OTHER]	II	3.98	429	10785961	3.97739	NotExpected
Male	70	74	[OTHER]	III	5.11	551	10785961	5.10849	NotExpected
Male	70	74	[OTHER]	IV	5.41	584	10785961	5.41445	NotExpected
Male	70	74	[OTHER]	Unknown/missing	70.97	7655	10785961	70.9719	NotExpected
Male	75	79	Anus	I	0.73	58	7898261	0.734339	NotExpected
Male	75	79	Anus	II	1.25	99	7898261	1.25344	NotExpected
Male	75	79	Anus	III	0.76	60	7898261	0.759661	NotExpected
Male	75	79	Anus	IV	0.51	40	7898261	0.506441	NotExpected
Male	75	79	Anus	Unknown/missing	1.28	101	7898261	1.27876	NotExpected
Male	75	79	Bladder	I	60.17	4752	7898261	60.1651	No
Male	75	79	Bladder	II	26.14	2065	7898261	26.145	No
Male	75	79	Bladder	III	10.14	801	7898261	10.1415	No
Male	75	79	Bladder	IV	15.4	1216	7898261	15.3958	No
Male	75	79	Bladder	Unknown/missing	11.96	945	7898261	11.9647	No
Male	75	79	Bladder	I	0.18	14	7898261	0.177254	NET
Male	75	79	Bladder	II	0.76	60	7898261	0.759661	NET
Male	75	79	Bladder	III	0.3	24	7898261	0.303864	NET
Male	75	79	Bladder	IV	0.71	56	7898261	0.709017	NET
Male	75	79	Bladder	Unknown/missing	0.16	13	7898261	0.164593	NET
Male	75	79	Breast	I	2.19	173	7898261	2.19036	NotExpected
Male	75	79	Breast	II	2.91	230	7898261	2.91203	NotExpected
Male	75	79	Breast	III	0.85	67	7898261	0.848288	NotExpected
Male	75	79	Breast	IV	0.53	42	7898261	0.531763	NotExpected
Male	75	79	Breast	Unknown/missing	0.53	42	7898261	0.531763	NotExpected
Male	75	79	Cervix	I	0	0	7898261	0	No
Male	75	79	Cervix	II	0	0	7898261	0	No
Male	75	79	Cervix	III	0	0	7898261	0	No
Male	75	79	Cervix	IV	0	0	7898261	0	No
Male	75	79	Cervix	Unknown/missing	0	0	7898261	0	No
Male	75	79	Cervix	I	0	0	7898261	0	NET
Male	75	79	Cervix	II	0	0	7898261	0	NET
Male	75	79	Cervix	III	0	0	7898261	0	NET
Male	75	79	Cervix	IV	0	0	7898261	0	NET
Male	75	79	Cervix	Unknown/missing	0	0	7898261	0	NET
Male	75	79	Colon/Rectum	I	64.52	5096	7898261	64.5205	No
Male	75	79	Colon/Rectum	II	67.29	5315	7898261	67.2933	No
Male	75	79	Colon/Rectum	III	57.01	4503	7898261	57.0125	No
Male	75	79	Colon/Rectum	IV	44.36	3504	7898261	44.3642	No
Male	75	79	Colon/Rectum	Unknown/missing	20.17	1593	7898261	20.169	No
Male	75	79	Colon/Rectum	I	0.2	16	7898261	0.202576	NET
Male	75	79	Colon/Rectum	II	0.14	11	7898261	0.139271	NET
Male	75	79	Colon/Rectum	III	0.33	26	7898261	0.329186	NET
Male	75	79	Colon/Rectum	IV	0.75	59	7898261	0.747	NET
Male	75	79	Colon/Rectum	Unknown/missing	0.1	8	7898261	0.101288	NET
Male	75	79	Esophagus	I	7.5	592	7898261	7.49532	No
Male	75	79	Esophagus	II	7.51	593	7898261	7.50798	No
Male	75	79	Esophagus	III	7.56	597	7898261	7.55863	No
Male	75	79	Esophagus	IV	12.83	1013	7898261	12.8256	No
Male	75	79	Esophagus	Unknown/missing	7.89	623	7898261	7.88781	No
Male	75	79	Esophagus	I	0.01	1	7898261	0.012661	NET
Male	75	79	Esophagus	II	0.04	3	7898261	0.037983	NET
Male	75	79	Esophagus	III	0.05	4	7898261	0.0506441	NET
Male	75	79	Esophagus	IV	0.2	16	7898261	0.202576	NET
Male	75	79	Esophagus	Unknown/missing	0.06	5	7898261	0.0633051	NET
Male	75	79	Gallbladder	I	5.75	454	7898261	5.7481	No
Male	75	79	Gallbladder	II	5.06	400	7898261	5.06441	No
Male	75	79	Gallbladder	III	1.92	152	7898261	1.92447	No
Male	75	79	Gallbladder	IV	5.55	438	7898261	5.54552	No
Male	75	79	Gallbladder	Unknown/missing	3.2	253	7898261	3.20324	No
Male	75	79	Gallbladder	I	0.03	2	7898261	0.025322	NET
Male	75	79	Gallbladder	II	0.03	2	7898261	0.025322	NET
Male	75	79	Gallbladder	III	0	0	7898261	0	NET
Male	75	79	Gallbladder	IV	0.08	6	7898261	0.0759661	NET
Male	75	79	Gallbladder	Unknown/missing	0.13	10	7898261	0.12661	NET
Male	75	79	Head and Neck	I	25.13	1985	7898261	25.1321	No
Male	75	79	Head and Neck	II	12.14	959	7898261	12.1419	No
Male	75	79	Head and Neck	III	12.53	990	7898261	12.5344	No
Male	75	79	Head and Neck	IV	29.21	2307	7898261	29.209	No
Male	75	79	Head and Neck	Unknown/missing	16.07	1269	7898261	16.0668	No
Male	75	79	Head and Neck	I	0.01	1	7898261	0.012661	NET
Male	75	79	Head and Neck	II	0.06	5	7898261	0.0633051	NET
Male	75	79	Head and Neck	III	0.04	3	7898261	0.037983	NET
Male	75	79	Head and Neck	IV	0.27	21	7898261	0.265881	NET
Male	75	79	Head and Neck	Unknown/missing	0.06	5	7898261	0.0633051	NET
Male	75	79	Kidney	I	49.21	3887	7898261	49.2134	NotExpected
Male	75	79	Kidney	II	6.19	489	7898261	6.19124	NotExpected
Male	75	79	Kidney	III	13.24	1046	7898261	13.2434	NotExpected
Male	75	79	Kidney	IV	15.38	1215	7898261	15.3831	NotExpected
Male	75	79	Kidney	Unknown/missing	8.12	641	7898261	8.11571	NotExpected
Male	75	79	Liver/Bile-duct	I	16.33	1290	7898261	16.3327	NotExpected
Male	75	79	Liver/Bile-duct	II	5.95	470	7898261	5.95068	NotExpected
Male	75	79	Liver/Bile-duct	III	10.48	828	7898261	10.4833	NotExpected
Male	75	79	Liver/Bile-duct	IV	9.7	766	7898261	9.69834	NotExpected
Male	75	79	Liver/Bile-duct	Unknown/missing	12.9	1019	7898261	12.9016	NotExpected
Male	75	79	Lung	I	103.49	8174	7898261	103.491	No
Male	75	79	Lung	II	20.54	1622	7898261	20.5362	No
Male	75	79	Lung	III	96.83	7648	7898261	96.8314	No
Male	75	79	Lung	IV	166.56	13155	7898261	166.556	No
Male	75	79	Lung	Unknown/missing	47.43	3746	7898261	47.4282	No
Male	75	79	Lung	I	4.09	323	7898261	4.08951	NET
Male	75	79	Lung	II	1.22	96	7898261	1.21546	NET
Male	75	79	Lung	III	13.04	1030	7898261	13.0408	NET
Male	75	79	Lung	IV	35.91	2836	7898261	35.9066	NET
Male	75	79	Lung	Unknown/missing	5.76	455	7898261	5.76076	NET
Male	75	79	Lymphoma	I	32.53	2569	7898261	32.5261	NotExpected
Male	75	79	Lymphoma	II	16.99	1342	7898261	16.9911	NotExpected
Male	75	79	Lymphoma	III	20.9	1651	7898261	20.9033	NotExpected
Male	75	79	Lymphoma	IV	47.82	3777	7898261	47.8207	NotExpected
Male	75	79	Lymphoma	Unknown/missing	15.78	1246	7898261	15.7756	NotExpected
Male	75	79	Lymphoid Leukemia	I	1.19	94	7898261	1.19014	NotExpected
Male	75	79	Lymphoid Leukemia	II	0.65	51	7898261	0.645712	NotExpected
Male	75	79	Lymphoid Leukemia	III	1.39	110	7898261	1.39271	NotExpected
Male	75	79	Lymphoid Leukemia	IV	1.62	128	7898261	1.62061	NotExpected
Male	75	79	Lymphoid Leukemia	Unknown/missing	50.91	4021	7898261	50.9099	NotExpected
Male	75	79	Melanoma	I	98.45	7776	7898261	98.4521	NotExpected
Male	75	79	Melanoma	II	23.75	1876	7898261	23.7521	NotExpected
Male	75	79	Melanoma	III	8.7	687	7898261	8.69812	NotExpected
Male	75	79	Melanoma	IV	7.82	618	7898261	7.82451	NotExpected
Male	75	79	Melanoma	Unknown/missing	18.17	1435	7898261	18.1686	NotExpected
Male	75	79	Myeloid Neoplasm	I	0	0	7898261	0	NotExpected
Male	75	79	Myeloid Neoplasm	II	0	0	7898261	0	NotExpected
Male	75	79	Myeloid Neoplasm	III	0	0	7898261	0	NotExpected
Male	75	79	Myeloid Neoplasm	IV	0	0	7898261	0	NotExpected
Male	75	79	Myeloid Neoplasm	Unknown/missing	49.35	3898	7898261	49.3526	NotExpected
Male	75	79	Plasma Cell Neoplasm	I	0	0	7898261	0	NotExpected
Male	75	79	Plasma Cell Neoplasm	II	0	0	7898261	0	NotExpected
Male	75	79	Plasma Cell Neoplasm	III	0	0	7898261	0	NotExpected
Male	75	79	Plasma Cell Neoplasm	IV	0	0	7898261	0	NotExpected
Male	75	79	Plasma Cell Neoplasm	Unknown/missing	53.2	4202	7898261	53.2016	NotExpected
Male	75	79	Ovary	I	0	0	7898261	0	NotExpected
Male	75	79	Ovary	II	0	0	7898261	0	NotExpected
Male	75	79	Ovary	III	0	0	7898261	0	NotExpected
Male	75	79	Ovary	IV	0.01	1	7898261	0.012661	NotExpected
Male	75	79	Ovary	Unknown/missing	0.42	33	7898261	0.417813	NotExpected
Male	75	79	Pancreas	I	5.74	453	7898261	5.73544	No
Male	75	79	Pancreas	II	18.93	1495	7898261	18.9282	No
Male	75	79	Pancreas	III	6.33	500	7898261	6.33051	No
Male	75	79	Pancreas	IV	38.43	3035	7898261	38.4262	No
Male	75	79	Pancreas	Unknown/missing	13.95	1102	7898261	13.9524	No
Male	75	79	Pancreas	I	0.54	43	7898261	0.544424	NET
Male	75	79	Pancreas	II	0.35	28	7898261	0.354508	NET
Male	75	79	Pancreas	III	0.04	3	7898261	0.037983	NET
Male	75	79	Pancreas	IV	1.34	106	7898261	1.34207	NET
Male	75	79	Pancreas	Unknown/missing	0.15	12	7898261	0.151932	NET
Male	75	79	Prostate	I	4.41	348	7898261	4.40603	NotExpected
Male	75	79	Prostate	II	546.18	43139	7898261	546.184	NotExpected
Male	75	79	Prostate	III	23.55	1860	7898261	23.5495	NotExpected
Male	75	79	Prostate	IV	59.95	4735	7898261	59.9499	NotExpected
Male	75	79	Prostate	Unknown/missing	87.66	6924	7898261	87.6649	NotExpected
Male	75	79	Sarcoma	I	3.91	309	7898261	3.91225	NotExpected
Male	75	79	Sarcoma	II	3.04	240	7898261	3.03864	NotExpected
Male	75	79	Sarcoma	III	3.1	245	7898261	3.10195	NotExpected
Male	75	79	Sarcoma	IV	3.18	251	7898261	3.17791	NotExpected
Male	75	79	Sarcoma	Unknown/missing	16.66	1316	7898261	16.6619	NotExpected
Male	75	79	Stomach	I	16.48	1302	7898261	16.4846	No
Male	75	79	Stomach	II	6.58	520	7898261	6.58373	No
Male	75	79	Stomach	III	5	395	7898261	5.0011	No
Male	75	79	Stomach	IV	19.83	1566	7898261	19.8271	No
Male	75	79	Stomach	Unknown/missing	12.12	957	7898261	12.1166	No
Male	75	79	Stomach	I	0.19	15	7898261	0.189915	NET
Male	75	79	Stomach	II	0.1	8	7898261	0.101288	NET
Male	75	79	Stomach	III	0.08	6	7898261	0.0759661	NET
Male	75	79	Stomach	IV	0.33	26	7898261	0.329186	NET
Male	75	79	Stomach	Unknown/missing	0.11	9	7898261	0.113949	NET
Male	75	79	Thyroid	I	5.27	416	7898261	5.26698	NotExpected
Male	75	79	Thyroid	II	2.1	166	7898261	2.10173	NotExpected
Male	75	79	Thyroid	III	3.33	263	7898261	3.32985	NotExpected
Male	75	79	Thyroid	IV	4.41	348	7898261	4.40603	NotExpected
Male	75	79	Thyroid	Unknown/missing	1.44	114	7898261	1.44336	NotExpected
Male	75	79	Urothelial Tract	I	5.27	416	7898261	5.26698	No
Male	75	79	Urothelial Tract	II	2.7	213	7898261	2.6968	No
Male	75	79	Urothelial Tract	III	4.77	377	7898261	4.7732	No
Male	75	79	Urothelial Tract	IV	4.8	379	7898261	4.79852	No
Male	75	79	Urothelial Tract	Unknown/missing	1.65	130	7898261	1.64593	No
Male	75	79	Urothelial Tract	I	0.01	1	7898261	0.012661	NET
Male	75	79	Urothelial Tract	II	0.01	1	7898261	0.012661	NET
Male	75	79	Urothelial Tract	III	0.03	2	7898261	0.025322	NET
Male	75	79	Urothelial Tract	IV	0.03	2	7898261	0.025322	NET
Male	75	79	Urothelial Tract	Unknown/missing	0.01	1	7898261	0.012661	NET
Male	75	79	Uterus	I	0	0	7898261	0	No
Male	75	79	Uterus	II	0	0	7898261	0	No
Male	75	79	Uterus	III	0	0	7898261	0	No
Male	75	79	Uterus	IV	0	0	7898261	0	No
Male	75	79	Uterus	Unknown/missing	0	0	7898261	0	No
Male	75	79	Uterus	I	0	0	7898261	0	NET
Male	75	79	Uterus	II	0	0	7898261	0	NET
Male	75	79	Uterus	III	0	0	7898261	0	NET
Male	75	79	Uterus	IV	0	0	7898261	0	NET
Male	75	79	Uterus	Unknown/missing	0	0	7898261	0	NET
Male	75	79	CUP	I	0	0	7898261	0	NotExpected
Male	75	79	CUP	II	0	0	7898261	0	NotExpected
Male	75	79	CUP	III	0	0	7898261	0	NotExpected
Male	75	79	CUP	IV	0	0	7898261	0	NotExpected
Male	75	79	CUP	Unknown/missing	53.39	4217	7898261	53.3915	NotExpected
Male	75	79	Brain	I	0	0	7898261	0	NotExpected
Male	75	79	Brain	II	0	0	7898261	0	NotExpected
Male	75	79	Brain	III	0	0	7898261	0	NotExpected
Male	75	79	Brain	IV	0	0	7898261	0	NotExpected
Male	75	79	Brain	Unknown/missing	26.82	2118	7898261	26.816	NotExpected
Male	75	79	[OTHER]	I	10.37	819	7898261	10.3694	NotExpected
Male	75	79	[OTHER]	II	5.06	400	7898261	5.06441	NotExpected
Male	75	79	[OTHER]	III	6.96	550	7898261	6.96356	NotExpected
Male	75	79	[OTHER]	IV	7.46	589	7898261	7.45734	NotExpected
Male	75	79	[OTHER]	Unknown/missing	107.49	8490	7898261	107.492	NotExpected
Male	80	84	Anus	I	0.95	53	5576539	0.95041	NotExpected
Male	80	84	Anus	II	1.7	95	5576539	1.70357	NotExpected
Male	80	84	Anus	III	0.7	39	5576539	0.699359	NotExpected
Male	80	84	Anus	IV	0.5	28	5576539	0.502104	NotExpected
Male	80	84	Anus	Unknown/missing	1.78	99	5576539	1.77529	NotExpected
Male	80	84	Bladder	I	76.62	4273	5576539	76.6246	No
Male	80	84	Bladder	II	39.04	2177	5576539	39.0386	No
Male	80	84	Bladder	III	12.75	711	5576539	12.7498	No
Male	80	84	Bladder	IV	17.74	989	5576539	17.735	No
Male	80	84	Bladder	Unknown/missing	18.81	1049	5576539	18.811	No
Male	80	84	Bladder	I	0.38	21	5576539	0.376578	NET
Male	80	84	Bladder	II	1.08	60	5576539	1.07594	NET
Male	80	84	Bladder	III	0.22	12	5576539	0.215187	NET
Male	80	84	Bladder	IV	1.2	67	5576539	1.20146	NET
Male	80	84	Bladder	Unknown/missing	0.3	17	5576539	0.304849	NET
Male	80	84	Breast	I	2.28	127	5576539	2.2774	NotExpected
Male	80	84	Breast	II	3.08	172	5576539	3.08435	NotExpected
Male	80	84	Breast	III	1.45	81	5576539	1.45251	NotExpected
Male	80	84	Breast	IV	0.39	22	5576539	0.39451	NotExpected
Male	80	84	Breast	Unknown/missing	0.63	35	5576539	0.627629	NotExpected
Male	80	84	Cervix	I	0	0	5576539	0	No
Male	80	84	Cervix	II	0	0	5576539	0	No
Male	80	84	Cervix	III	0	0	5576539	0	No
Male	80	84	Cervix	IV	0	0	5576539	0	No
Male	80	84	Cervix	Unknown/missing	0	0	5576539	0	No
Male	80	84	Cervix	I	0	0	5576539	0	NET
Male	80	84	Cervix	II	0	0	5576539	0	NET
Male	80	84	Cervix	III	0	0	5576539	0	NET
Male	80	84	Cervix	IV	0	0	5576539	0	NET
Male	80	84	Cervix	Unknown/missing	0	0	5576539	0	NET
Male	80	84	Colon/Rectum	I	71.39	3981	5576539	71.3884	No
Male	80	84	Colon/Rectum	II	83.39	4650	5576539	83.3851	No
Male	80	84	Colon/Rectum	III	66.3	3697	5576539	66.2956	No
Male	80	84	Colon/Rectum	IV	52.86	2948	5576539	52.8643	No
Male	80	84	Colon/Rectum	Unknown/missing	31.88	1778	5576539	31.8836	No
Male	80	84	Colon/Rectum	I	0.13	7	5576539	0.125526	NET
Male	80	84	Colon/Rectum	II	0.18	10	5576539	0.179323	NET
Male	80	84	Colon/Rectum	III	0.34	19	5576539	0.340713	NET
Male	80	84	Colon/Rectum	IV	0.93	52	5576539	0.932478	NET
Male	80	84	Colon/Rectum	Unknown/missing	0.09	5	5576539	0.0896613	NET
Male	80	84	Esophagus	I	8.34	465	5576539	8.33851	No
Male	80	84	Esophagus	II	7.64	426	5576539	7.63915	No
Male	80	84	Esophagus	III	6.67	372	5576539	6.6708	No
Male	80	84	Esophagus	IV	12.36	689	5576539	12.3553	No
Male	80	84	Esophagus	Unknown/missing	10.01	558	5576539	10.0062	No
Male	80	84	Esophagus	I	0.05	3	5576539	0.0537968	NET
Male	80	84	Esophagus	II	0.04	2	5576539	0.0358645	NET
Male	80	84	Esophagus	III	0.02	1	5576539	0.0179323	NET
Male	80	84	Esophagus	IV	0.2	11	5576539	0.197255	NET
Male	80	84	Esophagus	Unknown/missing	0.11	6	5576539	0.107594	NET
Male	80	84	Gallbladder	I	8.11	452	5576539	8.10539	No
Male	80	84	Gallbladder	II	5.31	296	5576539	5.30795	No
Male	80	84	Gallbladder	III	1.86	104	5576539	1.86496	No
Male	80	84	Gallbladder	IV	5.79	323	5576539	5.79212	No
Male	80	84	Gallbladder	Unknown/missing	5.65	315	5576539	5.64866	No
Male	80	84	Gallbladder	I	0.07	4	5576539	0.0717291	NET
Male	80	84	Gallbladder	II	0.05	3	5576539	0.0537968	NET
Male	80	84	Gallbladder	III	0.02	1	5576539	0.0179323	NET
Male	80	84	Gallbladder	IV	0.05	3	5576539	0.0537968	NET
Male	80	84	Gallbladder	Unknown/missing	0.11	6	5576539	0.107594	NET
Male	80	84	Head and Neck	I	26.58	1482	5576539	26.5756	No
Male	80	84	Head and Neck	II	12.97	723	5576539	12.965	No
Male	80	84	Head and Neck	III	13.43	749	5576539	13.4313	No
Male	80	84	Head and Neck	IV	26.99	1505	5576539	26.9881	No
Male	80	84	Head and Neck	Unknown/missing	18.43	1028	5576539	18.4344	No
Male	80	84	Head and Neck	I	0.09	5	5576539	0.0896613	NET
Male	80	84	Head and Neck	II	0.07	4	5576539	0.0717291	NET
Male	80	84	Head and Neck	III	0.11	6	5576539	0.107594	NET
Male	80	84	Head and Neck	IV	0.3	17	5576539	0.304849	NET
Male	80	84	Head and Neck	Unknown/missing	0.09	5	5576539	0.0896613	NET
Male	80	84	Kidney	I	39.49	2202	5576539	39.4869	NotExpected
Male	80	84	Kidney	II	4.81	268	5576539	4.80585	NotExpected
Male	80	84	Kidney	III	12.03	671	5576539	12.0326	NotExpected
Male	80	84	Kidney	IV	16.82	938	5576539	16.8205	NotExpected
Male	80	84	Kidney	Unknown/missing	11.19	624	5576539	11.1897	NotExpected
Male	80	84	Liver/Bile-duct	I	15.85	884	5576539	15.8521	NotExpected
Male	80	84	Liver/Bile-duct	II	5.29	295	5576539	5.29002	NotExpected
Male	80	84	Liver/Bile-duct	III	10.22	570	5576539	10.2214	NotExpected
Male	80	84	Liver/Bile-duct	IV	9.04	504	5576539	9.03786	NotExpected
Male	80	84	Liver/Bile-duct	Unknown/missing	16.55	923	5576539	16.5515	NotExpected
Male	80	84	Lung	I	105.17	5865	5576539	105.173	No
Male	80	84	Lung	II	18.33	1022	5576539	18.3268	No
Male	80	84	Lung	III	106.27	5926	5576539	106.267	No
Male	80	84	Lung	IV	179.39	10004	5576539	179.394	No
Male	80	84	Lung	Unknown/missing	69.6	3881	5576539	69.5951	No
Male	80	84	Lung	I	3.44	192	5576539	3.443	NET
Male	80	84	Lung	II	1.04	58	5576539	1.04007	NET
Male	80	84	Lung	III	12.68	707	5576539	12.6781	NET
Male	80	84	Lung	IV	32.44	1809	5576539	32.4395	NET
Male	80	84	Lung	Unknown/missing	5.68	317	5576539	5.68453	NET
Male	80	84	Lymphoma	I	37.33	2082	5576539	37.335	NotExpected
Male	80	84	Lymphoma	II	21.46	1197	5576539	21.4649	NotExpected
Male	80	84	Lymphoma	III	23.98	1337	5576539	23.9754	NotExpected
Male	80	84	Lymphoma	IV	51.54	2874	5576539	51.5373	NotExpected
Male	80	84	Lymphoma	Unknown/missing	20.48	1142	5576539	20.4787	NotExpected
Male	80	84	Lymphoid Leukemia	I	1.42	79	5576539	1.41665	NotExpected
Male	80	84	Lymphoid Leukemia	II	0.57	32	5576539	0.573833	NotExpected
Male	80	84	Lymphoid Leukemia	III	1.36	76	5576539	1.36285	NotExpected
Male	80	84	Lymphoid Leukemia	IV	1.34	75	5576539	1.34492	NotExpected
Male	80	84	Lymphoid Leukemia	Unknown/missing	59.18	3300	5576539	59.1765	NotExpected
Male	80	84	Melanoma	I	108.11	6029	5576539	108.114	NotExpected
Male	80	84	Melanoma	II	34.66	1933	5576539	34.6631	NotExpected
Male	80	84	Melanoma	III	10.19	568	5576539	10.1855	NotExpected
Male	80	84	Melanoma	IV	8	446	5576539	7.99779	NotExpected
Male	80	84	Melanoma	Unknown/missing	22.34	1246	5576539	22.3436	NotExpected
Male	80	84	Myeloid Neoplasm	I	0	0	5576539	0	NotExpected
Male	80	84	Myeloid Neoplasm	II	0	0	5576539	0	NotExpected
Male	80	84	Myeloid Neoplasm	III	0	0	5576539	0	NotExpected
Male	80	84	Myeloid Neoplasm	IV	0	0	5576539	0	NotExpected
Male	80	84	Myeloid Neoplasm	Unknown/missing	61.56	3433	5576539	61.5615	NotExpected
Male	80	84	Plasma Cell Neoplasm	I	0	0	5576539	0	NotExpected
Male	80	84	Plasma Cell Neoplasm	II	0	0	5576539	0	NotExpected
Male	80	84	Plasma Cell Neoplasm	III	0	0	5576539	0	NotExpected
Male	80	84	Plasma Cell Neoplasm	IV	0	0	5576539	0	NotExpected
Male	80	84	Plasma Cell Neoplasm	Unknown/missing	58.42	3258	5576539	58.4233	NotExpected
Male	80	84	Ovary	I	0.02	1	5576539	0.0179323	NotExpected
Male	80	84	Ovary	II	0	0	5576539	0	NotExpected
Male	80	84	Ovary	III	0	0	5576539	0	NotExpected
Male	80	84	Ovary	IV	0.04	2	5576539	0.0358645	NotExpected
Male	80	84	Ovary	Unknown/missing	0.45	25	5576539	0.448307	NotExpected
Male	80	84	Pancreas	I	8.41	469	5576539	8.41023	No
Male	80	84	Pancreas	II	21.07	1175	5576539	21.0704	No
Male	80	84	Pancreas	III	5.68	317	5576539	5.68453	No
Male	80	84	Pancreas	IV	44.88	2503	5576539	44.8845	No
Male	80	84	Pancreas	Unknown/missing	22.06	1230	5576539	22.0567	No
Male	80	84	Pancreas	I	0.52	29	5576539	0.520036	NET
Male	80	84	Pancreas	II	0.36	20	5576539	0.358645	NET
Male	80	84	Pancreas	III	0.04	2	5576539	0.0358645	NET
Male	80	84	Pancreas	IV	1.31	73	5576539	1.30906	NET
Male	80	84	Pancreas	Unknown/missing	0.38	21	5576539	0.376578	NET
Male	80	84	Prostate	I	4.11	229	5576539	4.10649	NotExpected
Male	80	84	Prostate	II	362	20187	5576539	361.999	NotExpected
Male	80	84	Prostate	III	12.1	675	5576539	12.1043	NotExpected
Male	80	84	Prostate	IV	77.04	4296	5576539	77.037	NotExpected
Male	80	84	Prostate	Unknown/missing	99.92	5572	5576539	99.9186	NotExpected
Male	80	84	Sarcoma	I	4.12	230	5576539	4.12442	NotExpected
Male	80	84	Sarcoma	II	3.46	193	5576539	3.46093	NotExpected
Male	80	84	Sarcoma	III	3.98	222	5576539	3.98096	NotExpected
Male	80	84	Sarcoma	IV	3.84	214	5576539	3.83751	NotExpected
Male	80	84	Sarcoma	Unknown/missing	21.61	1205	5576539	21.6084	NotExpected
Male	80	84	Stomach	I	19.67	1097	5576539	19.6717	No
Male	80	84	Stomach	II	6.9	385	5576539	6.90392	No
Male	80	84	Stomach	III	5.81	324	5576539	5.81006	No
Male	80	84	Stomach	IV	21.36	1191	5576539	21.3573	No
Male	80	84	Stomach	Unknown/missing	16.66	929	5576539	16.6591	No
Male	80	84	Stomach	I	0.2	11	5576539	0.197255	NET
Male	80	84	Stomach	II	0.07	4	5576539	0.0717291	NET
Male	80	84	Stomach	III	0.09	5	5576539	0.0896613	NET
Male	80	84	Stomach	IV	0.54	30	5576539	0.537968	NET
Male	80	84	Stomach	Unknown/missing	0.18	10	5576539	0.179323	NET
Male	80	84	Thyroid	I	3.66	204	5576539	3.65818	NotExpected
Male	80	84	Thyroid	II	1.51	84	5576539	1.50631	NotExpected
Male	80	84	Thyroid	III	3.01	168	5576539	3.01262	NotExpected
Male	80	84	Thyroid	IV	4.59	256	5576539	4.59066	NotExpected
Male	80	84	Thyroid	Unknown/missing	1.76	98	5576539	1.75736	NotExpected
Male	80	84	Urothelial Tract	I	6.67	372	5576539	6.6708	No
Male	80	84	Urothelial Tract	II	3.34	186	5576539	3.3354	No
Male	80	84	Urothelial Tract	III	6.06	338	5576539	6.06111	No
Male	80	84	Urothelial Tract	IV	5.63	314	5576539	5.63073	No
Male	80	84	Urothelial Tract	Unknown/missing	2.76	154	5576539	2.76157	No
Male	80	84	Urothelial Tract	I	0.02	1	5576539	0.0179323	NET
Male	80	84	Urothelial Tract	II	0	0	5576539	0	NET
Male	80	84	Urothelial Tract	III	0.02	1	5576539	0.0179323	NET
Male	80	84	Urothelial Tract	IV	0.07	4	5576539	0.0717291	NET
Male	80	84	Urothelial Tract	Unknown/missing	0.04	2	5576539	0.0358645	NET
Male	80	84	Uterus	I	0	0	5576539	0	No
Male	80	84	Uterus	II	0	0	5576539	0	No
Male	80	84	Uterus	III	0	0	5576539	0	No
Male	80	84	Uterus	IV	0	0	5576539	0	No
Male	80	84	Uterus	Unknown/missing	0	0	5576539	0	No
Male	80	84	Uterus	I	0	0	5576539	0	NET
Male	80	84	Uterus	II	0	0	5576539	0	NET
Male	80	84	Uterus	III	0	0	5576539	0	NET
Male	80	84	Uterus	IV	0	0	5576539	0	NET
Male	80	84	Uterus	Unknown/missing	0	0	5576539	0	NET
Male	80	84	CUP	I	0	0	5576539	0	NotExpected
Male	80	84	CUP	II	0	0	5576539	0	NotExpected
Male	80	84	CUP	III	0	0	5576539	0	NotExpected
Male	80	84	CUP	IV	0	0	5576539	0	NotExpected
Male	80	84	CUP	Unknown/missing	72.89	4065	5576539	72.8947	NotExpected
Male	80	84	Brain	I	0	0	5576539	0	NotExpected
Male	80	84	Brain	II	0	0	5576539	0	NotExpected
Male	80	84	Brain	III	0	0	5576539	0	NotExpected
Male	80	84	Brain	IV	0	0	5576539	0	NotExpected
Male	80	84	Brain	Unknown/missing	28.76	1604	5576539	28.7634	NotExpected
Male	80	84	[OTHER]	I	12.97	723	5576539	12.965	NotExpected
Male	80	84	[OTHER]	II	6.69	373	5576539	6.68874	NotExpected
Male	80	84	[OTHER]	III	6.81	380	5576539	6.81426	NotExpected
Male	80	84	[OTHER]	IV	9.41	525	5576539	9.41444	NotExpected
Male	80	84	[OTHER]	Unknown/missing	147.82	8243	5576539	147.816	NotExpected
Female	40	44	Anus	I	0.22	63	28736678	0.219232	NotExpected
Female	40	44	Anus	II	0.31	90	28736678	0.313189	NotExpected
Female	40	44	Anus	III	0.36	104	28736678	0.361907	NotExpected
Female	40	44	Anus	IV	0.1	28	28736678	0.0974365	NotExpected
Female	40	44	Anus	Unknown/missing	0.3	85	28736678	0.295789	NotExpected
Female	40	44	Bladder	I	0.2	58	28736678	0.201833	No
Female	40	44	Bladder	II	0.12	35	28736678	0.121796	No
Female	40	44	Bladder	III	0.09	25	28736678	0.0869968	No
Female	40	44	Bladder	IV	0.17	50	28736678	0.173994	No
Female	40	44	Bladder	Unknown/missing	0.05	13	28736678	0.0452384	No
Female	40	44	Bladder	I	0	0	28736678	0	NET
Female	40	44	Bladder	II	0	1	28736678	0.00347987	NET
Female	40	44	Bladder	III	0	0	28736678	0	NET
Female	40	44	Bladder	IV	0	0	28736678	0	NET
Female	40	44	Bladder	Unknown/missing	0	0	28736678	0	NET
Female	40	44	Breast	I	46.48	13356	28736678	46.4772	NotExpected
Female	40	44	Breast	II	48.76	14011	28736678	48.7565	NotExpected
Female	40	44	Breast	III	17.96	5162	28736678	17.9631	NotExpected
Female	40	44	Breast	IV	5.46	1569	28736678	5.45992	NotExpected
Female	40	44	Breast	Unknown/missing	5.41	1556	28736678	5.41468	NotExpected
Female	40	44	Cervix	I	8.17	2348	28736678	8.17074	No
Female	40	44	Cervix	II	1.64	471	28736678	1.63902	No
Female	40	44	Cervix	III	2.8	805	28736678	2.8013	No
Female	40	44	Cervix	IV	1.32	379	28736678	1.31887	No
Female	40	44	Cervix	Unknown/missing	0.94	271	28736678	0.943046	No
Female	40	44	Cervix	I	0.05	15	28736678	0.0521981	NET
Female	40	44	Cervix	II	0.01	3	28736678	0.0104396	NET
Female	40	44	Cervix	III	0.04	11	28736678	0.0382786	NET
Female	40	44	Cervix	IV	0.08	24	28736678	0.083517	NET
Female	40	44	Cervix	Unknown/missing	0	0	28736678	0	NET
Female	40	44	Colon/Rectum	I	2.53	727	28736678	2.52987	No
Female	40	44	Colon/Rectum	II	2.91	836	28736678	2.90917	No
Female	40	44	Colon/Rectum	III	4.5	1294	28736678	4.50296	No
Female	40	44	Colon/Rectum	IV	4.05	1164	28736678	4.05057	No
Female	40	44	Colon/Rectum	Unknown/missing	1.98	569	28736678	1.98005	No
Female	40	44	Colon/Rectum	I	0.09	26	28736678	0.0904767	NET
Female	40	44	Colon/Rectum	II	0.02	6	28736678	0.0208792	NET
Female	40	44	Colon/Rectum	III	0.05	13	28736678	0.0452384	NET
Female	40	44	Colon/Rectum	IV	0.07	20	28736678	0.0695975	NET
Female	40	44	Colon/Rectum	Unknown/missing	0.02	7	28736678	0.0243591	NET
Female	40	44	Esophagus	I	0.04	12	28736678	0.0417585	No
Female	40	44	Esophagus	II	0.08	22	28736678	0.0765572	No
Female	40	44	Esophagus	III	0.06	18	28736678	0.0626377	No
Female	40	44	Esophagus	IV	0.12	34	28736678	0.118316	No
Female	40	44	Esophagus	Unknown/missing	0.06	17	28736678	0.0591578	No
Female	40	44	Esophagus	I	0	1	28736678	0.00347987	NET
Female	40	44	Esophagus	II	0	0	28736678	0	NET
Female	40	44	Esophagus	III	0	0	28736678	0	NET
Female	40	44	Esophagus	IV	0	1	28736678	0.00347987	NET
Female	40	44	Esophagus	Unknown/missing	0	0	28736678	0	NET
Female	40	44	Gallbladder	I	0.15	43	28736678	0.149635	No
Female	40	44	Gallbladder	II	0.18	53	28736678	0.184433	No
Female	40	44	Gallbladder	III	0.04	12	28736678	0.0417585	No
Female	40	44	Gallbladder	IV	0.29	84	28736678	0.292309	No
Female	40	44	Gallbladder	Unknown/missing	0.05	14	28736678	0.0487182	No
Female	40	44	Gallbladder	I	0	0	28736678	0	NET
Female	40	44	Gallbladder	II	0	0	28736678	0	NET
Female	40	44	Gallbladder	III	0	0	28736678	0	NET
Female	40	44	Gallbladder	IV	0	0	28736678	0	NET
Female	40	44	Gallbladder	Unknown/missing	0.02	6	28736678	0.0208792	NET
Female	40	44	Head and Neck	I	1.21	349	28736678	1.21448	No
Female	40	44	Head and Neck	II	0.55	158	28736678	0.54982	No
Female	40	44	Head and Neck	III	0.55	159	28736678	0.5533	No
Female	40	44	Head and Neck	IV	1.18	340	28736678	1.18316	No
Female	40	44	Head and Neck	Unknown/missing	0.56	162	28736678	0.563739	No
Female	40	44	Head and Neck	I	0	1	28736678	0.00347987	NET
Female	40	44	Head and Neck	II	0	0	28736678	0	NET
Female	40	44	Head and Neck	III	0	0	28736678	0	NET
Female	40	44	Head and Neck	IV	0.02	5	28736678	0.0173994	NET
Female	40	44	Head and Neck	Unknown/missing	0	1	28736678	0.00347987	NET
Female	40	44	Kidney	I	4.72	1356	28736678	4.71871	NotExpected
Female	40	44	Kidney	II	0.68	194	28736678	0.675095	NotExpected
Female	40	44	Kidney	III	0.48	138	28736678	0.480223	NotExpected
Female	40	44	Kidney	IV	0.42	120	28736678	0.417585	NotExpected
Female	40	44	Kidney	Unknown/missing	0.28	80	28736678	0.27839	NotExpected
Female	40	44	Liver/Bile-duct	I	0.25	72	28736678	0.250551	NotExpected
Female	40	44	Liver/Bile-duct	II	0.13	38	28736678	0.132235	NotExpected
Female	40	44	Liver/Bile-duct	III	0.23	66	28736678	0.229672	NotExpected
Female	40	44	Liver/Bile-duct	IV	0.24	69	28736678	0.240111	NotExpected
Female	40	44	Liver/Bile-duct	Unknown/missing	0.22	62	28736678	0.215752	NotExpected
Female	40	44	Lung	I	1	288	28736678	1.0022	No
Female	40	44	Lung	II	0.22	63	28736678	0.219232	No
Female	40	44	Lung	III	1.35	389	28736678	1.35367	No
Female	40	44	Lung	IV	3.45	990	28736678	3.44507	No
Female	40	44	Lung	Unknown/missing	0.35	100	28736678	0.347987	No
Female	40	44	Lung	I	0.1	29	28736678	0.100916	NET
Female	40	44	Lung	II	0.02	7	28736678	0.0243591	NET
Female	40	44	Lung	III	0.24	70	28736678	0.243591	NET
Female	40	44	Lung	IV	0.58	166	28736678	0.577659	NET
Female	40	44	Lung	Unknown/missing	0.47	136	28736678	0.473263	NET
Female	40	44	Lymphoma	I	2.94	844	28736678	2.93701	NotExpected
Female	40	44	Lymphoma	II	2.31	663	28736678	2.30716	NotExpected
Female	40	44	Lymphoma	III	1.47	421	28736678	1.46503	NotExpected
Female	40	44	Lymphoma	IV	2.63	757	28736678	2.63426	NotExpected
Female	40	44	Lymphoma	Unknown/missing	0.87	249	28736678	0.866488	NotExpected
Female	40	44	Lymphoid Leukemia	I	0.02	5	28736678	0.0173994	NotExpected
Female	40	44	Lymphoid Leukemia	II	0.04	11	28736678	0.0382786	NotExpected
Female	40	44	Lymphoid Leukemia	III	0.02	6	28736678	0.0208792	NotExpected
Female	40	44	Lymphoid Leukemia	IV	0.08	23	28736678	0.0800371	NotExpected
Female	40	44	Lymphoid Leukemia	Unknown/missing	1.61	464	28736678	1.61466	NotExpected
Female	40	44	Melanoma	I	14.67	4217	28736678	14.6746	NotExpected
Female	40	44	Melanoma	II	1.14	327	28736678	1.13792	NotExpected
Female	40	44	Melanoma	III	1.01	289	28736678	1.00568	NotExpected
Female	40	44	Melanoma	IV	0.32	92	28736678	0.320148	NotExpected
Female	40	44	Melanoma	Unknown/missing	1.83	526	28736678	1.83041	NotExpected
Female	40	44	Myeloid Neoplasm	I	0	0	28736678	0	NotExpected
Female	40	44	Myeloid Neoplasm	II	0	0	28736678	0	NotExpected
Female	40	44	Myeloid Neoplasm	III	0	0	28736678	0	NotExpected
Female	40	44	Myeloid Neoplasm	IV	0	0	28736678	0	NotExpected
Female	40	44	Myeloid Neoplasm	Unknown/missing	3.48	1000	28736678	3.47987	NotExpected
Female	40	44	Plasma Cell Neoplasm	I	0	1	28736678	0.00347987	NotExpected
Female	40	44	Plasma Cell Neoplasm	II	0	0	28736678	0	NotExpected
Female	40	44	Plasma Cell Neoplasm	III	0	0	28736678	0	NotExpected
Female	40	44	Plasma Cell Neoplasm	IV	0	0	28736678	0	NotExpected
Female	40	44	Plasma Cell Neoplasm	Unknown/missing	1.79	515	28736678	1.79213	NotExpected
Female	40	44	Ovary	I	3.56	1022	28736678	3.55643	NotExpected
Female	40	44	Ovary	II	0.87	250	28736678	0.869968	NotExpected
Female	40	44	Ovary	III	2.75	791	28736678	2.75258	NotExpected
Female	40	44	Ovary	IV	1.43	412	28736678	1.43371	NotExpected
Female	40	44	Ovary	Unknown/missing	0.97	278	28736678	0.967405	NotExpected
Female	40	44	Pancreas	I	0.14	40	28736678	0.139195	No
Female	40	44	Pancreas	II	0.49	142	28736678	0.494142	No
Female	40	44	Pancreas	III	0.17	48	28736678	0.167034	No
Female	40	44	Pancreas	IV	0.9	260	28736678	0.904767	No
Female	40	44	Pancreas	Unknown/missing	0.4	114	28736678	0.396706	No
Female	40	44	Pancreas	I	0.06	18	28736678	0.0626377	NET
Female	40	44	Pancreas	II	0.07	19	28736678	0.0661176	NET
Female	40	44	Pancreas	III	0.01	2	28736678	0.00695975	NET
Female	40	44	Pancreas	IV	0.15	43	28736678	0.149635	NET
Female	40	44	Pancreas	Unknown/missing	0.02	7	28736678	0.0243591	NET
Female	40	44	Prostate	I	0	0	28736678	0	NotExpected
Female	40	44	Prostate	II	0	0	28736678	0	NotExpected
Female	40	44	Prostate	III	0	0	28736678	0	NotExpected
Female	40	44	Prostate	IV	0	0	28736678	0	NotExpected
Female	40	44	Prostate	Unknown/missing	0	0	28736678	0	NotExpected
Female	40	44	Sarcoma	I	0.82	236	28736678	0.82125	NotExpected
Female	40	44	Sarcoma	II	0.32	92	28736678	0.320148	NotExpected
Female	40	44	Sarcoma	III	0.32	91	28736678	0.316668	NotExpected
Female	40	44	Sarcoma	IV	0.38	110	28736678	0.382786	NotExpected
Female	40	44	Sarcoma	Unknown/missing	3.72	1070	28736678	3.72346	NotExpected
Female	40	44	Stomach	I	0.35	100	28736678	0.347987	No
Female	40	44	Stomach	II	0.18	53	28736678	0.184433	No
Female	40	44	Stomach	III	0.23	66	28736678	0.229672	No
Female	40	44	Stomach	IV	1.25	360	28736678	1.25275	No
Female	40	44	Stomach	Unknown/missing	0.77	220	28736678	0.765572	No
Female	40	44	Stomach	I	0.05	13	28736678	0.0452384	NET
Female	40	44	Stomach	II	0	0	28736678	0	NET
Female	40	44	Stomach	III	0.01	2	28736678	0.00695975	NET
Female	40	44	Stomach	IV	0.02	5	28736678	0.0173994	NET
Female	40	44	Stomach	Unknown/missing	0.01	2	28736678	0.00695975	NET
Female	40	44	Thyroid	I	30.96	8898	28736678	30.9639	NotExpected
Female	40	44	Thyroid	II	0.16	45	28736678	0.156594	NotExpected
Female	40	44	Thyroid	III	0.04	11	28736678	0.0382786	NotExpected
Female	40	44	Thyroid	IV	0.12	35	28736678	0.121796	NotExpected
Female	40	44	Thyroid	Unknown/missing	0.68	194	28736678	0.675095	NotExpected
Female	40	44	Urothelial Tract	I	0.05	13	28736678	0.0452384	No
Female	40	44	Urothelial Tract	II	0.02	5	28736678	0.0173994	No
Female	40	44	Urothelial Tract	III	0.04	12	28736678	0.0417585	No
Female	40	44	Urothelial Tract	IV	0.04	11	28736678	0.0382786	No
Female	40	44	Urothelial Tract	Unknown/missing	0.01	4	28736678	0.0139195	No
Female	40	44	Urothelial Tract	I	0	0	28736678	0	NET
Female	40	44	Urothelial Tract	II	0	0	28736678	0	NET
Female	40	44	Urothelial Tract	III	0	0	28736678	0	NET
Female	40	44	Urothelial Tract	IV	0	0	28736678	0	NET
Female	40	44	Urothelial Tract	Unknown/missing	0	0	28736678	0	NET
Female	40	44	Uterus	I	9.14	2626	28736678	9.13815	No
Female	40	44	Uterus	II	0.83	239	28736678	0.83169	No
Female	40	44	Uterus	III	1.51	433	28736678	1.50679	No
Female	40	44	Uterus	IV	0.66	190	28736678	0.661176	No
Female	40	44	Uterus	Unknown/missing	1.07	307	28736678	1.06832	No
Female	40	44	Uterus	I	0	0	28736678	0	NET
Female	40	44	Uterus	II	0	0	28736678	0	NET
Female	40	44	Uterus	III	0	0	28736678	0	NET
Female	40	44	Uterus	IV	0	0	28736678	0	NET
Female	40	44	Uterus	Unknown/missing	0	1	28736678	0.00347987	NET
Female	40	44	CUP	I	0	0	28736678	0	NotExpected
Female	40	44	CUP	II	0	0	28736678	0	NotExpected
Female	40	44	CUP	III	0	0	28736678	0	NotExpected
Female	40	44	CUP	IV	0	0	28736678	0	NotExpected
Female	40	44	CUP	Unknown/missing	1.61	464	28736678	1.61466	NotExpected
Female	40	44	Brain	I	0	0	28736678	0	NotExpected
Female	40	44	Brain	II	0	0	28736678	0	NotExpected
Female	40	44	Brain	III	0	0	28736678	0	NotExpected
Female	40	44	Brain	IV	0	0	28736678	0	NotExpected
Female	40	44	Brain	Unknown/missing	3.47	996	28736678	3.46595	NotExpected
Female	40	44	[OTHER]	I	0.78	223	28736678	0.776012	NotExpected
Female	40	44	[OTHER]	II	0.43	124	28736678	0.431504	NotExpected
Female	40	44	[OTHER]	III	0.46	131	28736678	0.455863	NotExpected
Female	40	44	[OTHER]	IV	0.33	94	28736678	0.327108	NotExpected
Female	40	44	[OTHER]	Unknown/missing	4.92	1413	28736678	4.91706	NotExpected
Female	45	49	Anus	I	0.49	145	29576381	0.490256	NotExpected
Female	45	49	Anus	II	0.77	229	29576381	0.774266	NotExpected
Female	45	49	Anus	III	0.8	237	29576381	0.801315	NotExpected
Female	45	49	Anus	IV	0.21	61	29576381	0.206246	NotExpected
Female	45	49	Anus	Unknown/missing	0.58	173	29576381	0.584926	NotExpected
Female	45	49	Bladder	I	0.47	138	29576381	0.466589	No
Female	45	49	Bladder	II	0.22	64	29576381	0.216389	No
Female	45	49	Bladder	III	0.16	47	29576381	0.158911	No
Female	45	49	Bladder	IV	0.36	106	29576381	0.358394	No
Female	45	49	Bladder	Unknown/missing	0.15	43	29576381	0.145386	No
Female	45	49	Bladder	I	0	0	29576381	0	NET
Female	45	49	Bladder	II	0	0	29576381	0	NET
Female	45	49	Bladder	III	0	0	29576381	0	NET
Female	45	49	Bladder	IV	0.01	3	29576381	0.0101432	NET
Female	45	49	Bladder	Unknown/missing	0	0	29576381	0	NET
Female	45	49	Breast	I	78.73	23285	29576381	78.7284	NotExpected
Female	45	49	Breast	II	70.06	20720	29576381	70.0559	NotExpected
Female	45	49	Breast	III	24.43	7226	29576381	24.4317	NotExpected
Female	45	49	Breast	IV	8.68	2568	29576381	8.6826	NotExpected
Female	45	49	Breast	Unknown/missing	8.21	2428	29576381	8.20925	NotExpected
Female	45	49	Cervix	I	6.48	1917	29576381	6.48152	No
Female	45	49	Cervix	II	1.7	504	29576381	1.70406	No
Female	45	49	Cervix	III	2.82	833	29576381	2.81644	No
Female	45	49	Cervix	IV	1.74	516	29576381	1.74464	No
Female	45	49	Cervix	Unknown/missing	0.9	266	29576381	0.899366	No
Female	45	49	Cervix	I	0.03	9	29576381	0.0304297	NET
Female	45	49	Cervix	II	0.02	5	29576381	0.0169054	NET
Female	45	49	Cervix	III	0.02	7	29576381	0.0236675	NET
Female	45	49	Cervix	IV	0.06	18	29576381	0.0608594	NET
Female	45	49	Cervix	Unknown/missing	0.01	3	29576381	0.0101432	NET
Female	45	49	Colon/Rectum	I	4.74	1401	29576381	4.73689	No
Female	45	49	Colon/Rectum	II	5.25	1554	29576381	5.25419	No
Female	45	49	Colon/Rectum	III	7.7	2277	29576381	7.69871	No
Female	45	49	Colon/Rectum	IV	6.45	1909	29576381	6.45447	No
Female	45	49	Colon/Rectum	Unknown/missing	2.94	870	29576381	2.94154	No
Female	45	49	Colon/Rectum	I	0.13	37	29576381	0.1251	NET
Female	45	49	Colon/Rectum	II	0.02	7	29576381	0.0236675	NET
Female	45	49	Colon/Rectum	III	0.05	15	29576381	0.0507161	NET
Female	45	49	Colon/Rectum	IV	0.13	39	29576381	0.131862	NET
Female	45	49	Colon/Rectum	Unknown/missing	0.02	5	29576381	0.0169054	NET
Female	45	49	Esophagus	I	0.1	30	29576381	0.101432	No
Female	45	49	Esophagus	II	0.12	36	29576381	0.121719	No
Female	45	49	Esophagus	III	0.17	50	29576381	0.169054	No
Female	45	49	Esophagus	IV	0.28	84	29576381	0.28401	No
Female	45	49	Esophagus	Unknown/missing	0.12	35	29576381	0.118338	No
Female	45	49	Esophagus	I	0	0	29576381	0	NET
Female	45	49	Esophagus	II	0	0	29576381	0	NET
Female	45	49	Esophagus	III	0	0	29576381	0	NET
Female	45	49	Esophagus	IV	0.01	2	29576381	0.00676215	NET
Female	45	49	Esophagus	Unknown/missing	0	0	29576381	0	NET
Female	45	49	Gallbladder	I	0.29	85	29576381	0.287391	No
Female	45	49	Gallbladder	II	0.34	102	29576381	0.34487	No
Female	45	49	Gallbladder	III	0.09	26	29576381	0.087908	No
Female	45	49	Gallbladder	IV	0.59	174	29576381	0.588307	No
Female	45	49	Gallbladder	Unknown/missing	0.15	45	29576381	0.152148	No
Female	45	49	Gallbladder	I	0	0	29576381	0	NET
Female	45	49	Gallbladder	II	0.01	2	29576381	0.00676215	NET
Female	45	49	Gallbladder	III	0	0	29576381	0	NET
Female	45	49	Gallbladder	IV	0	1	29576381	0.00338108	NET
Female	45	49	Gallbladder	Unknown/missing	0.02	7	29576381	0.0236675	NET
Female	45	49	Head and Neck	I	1.9	561	29576381	1.89678	No
Female	45	49	Head and Neck	II	0.98	289	29576381	0.977131	No
Female	45	49	Head and Neck	III	1.07	316	29576381	1.06842	No
Female	45	49	Head and Neck	IV	2.43	718	29576381	2.42761	No
Female	45	49	Head and Neck	Unknown/missing	1.19	352	29576381	1.19014	No
Female	45	49	Head and Neck	I	0.01	3	29576381	0.0101432	NET
Female	45	49	Head and Neck	II	0	1	29576381	0.00338108	NET
Female	45	49	Head and Neck	III	0	1	29576381	0.00338108	NET
Female	45	49	Head and Neck	IV	0.01	4	29576381	0.0135243	NET
Female	45	49	Head and Neck	Unknown/missing	0	1	29576381	0.00338108	NET
Female	45	49	Kidney	I	6.95	2056	29576381	6.95149	NotExpected
Female	45	49	Kidney	II	0.93	274	29576381	0.926415	NotExpected
Female	45	49	Kidney	III	0.81	240	29576381	0.811458	NotExpected
Female	45	49	Kidney	IV	0.89	264	29576381	0.892604	NotExpected
Female	45	49	Kidney	Unknown/missing	0.4	118	29576381	0.398967	NotExpected
Female	45	49	Liver/Bile-duct	I	0.73	216	29576381	0.730312	NotExpected
Female	45	49	Liver/Bile-duct	II	0.31	91	29576381	0.307678	NotExpected
Female	45	49	Liver/Bile-duct	III	0.43	128	29576381	0.432778	NotExpected
Female	45	49	Liver/Bile-duct	IV	0.42	125	29576381	0.422635	NotExpected
Female	45	49	Liver/Bile-duct	Unknown/missing	0.4	117	29576381	0.395586	NotExpected
Female	45	49	Lung	I	3.02	892	29576381	3.01592	No
Female	45	49	Lung	II	0.72	213	29576381	0.720169	No
Female	45	49	Lung	III	3.69	1091	29576381	3.68875	No
Female	45	49	Lung	IV	8.37	2477	29576381	8.37493	No
Female	45	49	Lung	Unknown/missing	1.05	312	29576381	1.0549	No
Female	45	49	Lung	I	0.25	73	29576381	0.246819	NET
Female	45	49	Lung	II	0.07	21	29576381	0.0710026	NET
Female	45	49	Lung	III	1.14	338	29576381	1.1428	NET
Female	45	49	Lung	IV	1.87	553	29576381	1.86974	NET
Female	45	49	Lung	Unknown/missing	0.91	270	29576381	0.912891	NET
Female	45	49	Lymphoma	I	4.05	1197	29576381	4.04715	NotExpected
Female	45	49	Lymphoma	II	2.55	755	29576381	2.55271	NotExpected
Female	45	49	Lymphoma	III	2.1	620	29576381	2.09627	NotExpected
Female	45	49	Lymphoma	IV	3.64	1076	29576381	3.63804	NotExpected
Female	45	49	Lymphoma	Unknown/missing	1.31	388	29576381	1.31186	NotExpected
Female	45	49	Lymphoid Leukemia	I	0.06	19	29576381	0.0642404	NotExpected
Female	45	49	Lymphoid Leukemia	II	0.04	13	29576381	0.043954	NotExpected
Female	45	49	Lymphoid Leukemia	III	0.06	19	29576381	0.0642404	NotExpected
Female	45	49	Lymphoid Leukemia	IV	0.1	31	29576381	0.104813	NotExpected
[truncated: 1,421 more rows]

## Sheet: seer_survival
Sex	Lower	Upper	SEER_Draw	NET	Stage	Months	CSS	OS	NCS
Male	40	44	Anus	NotExpected	I	60	0.918	0.842	0.917211
Male	40	44	Anus	NotExpected	II	60	0.709	0.636	0.897038
Male	40	44	Anus	NotExpected	III	60	0.557	0.493	0.885099
Male	40	44	Anus	NotExpected	IV	60	0.19	0.19	1
Male	40	44	Anus	NotExpected	NotStaged	60	0.677	0.603	0.890694
Male	40	44	Bladder	No	I	60	0.904	0.883	0.976165
Male	40	44	Bladder	No	II	60	0.599	0.546	0.911519
Male	40	44	Bladder	No	III	60	0.481	0.481	1
Male	40	44	Bladder	No	IV	60	0.214	0.19	0.88785
Male	40	44	Bladder	No	NotStaged	60	0.87	0.839	0.964368
Male	40	44	Bladder	NET	I	60	1	1	1
Male	40	44	Bladder	NET	II	60	1	1	1
Male	40	44	Bladder	NET	III	60	0	0	#NUM!
Male	40	44	Bladder	NET	IV	60	0	0	1
Male	40	44	Bladder	NET	NotStaged	60	1	1	1
Male	40	44	Breast	NotExpected	I	60	1	1	1
Male	40	44	Breast	NotExpected	II	60	0.975	0.975	1
Male	40	44	Breast	NotExpected	III	60	0.667	0.667	1
Male	40	44	Breast	NotExpected	IV	60	0.167	0.167	1
Male	40	44	Breast	NotExpected	NotStaged	60	0.429	0.5	1
Male	40	44	Colon/Rectum	No	I	60	0.935	0.913	0.976471
Male	40	44	Colon/Rectum	No	II	60	0.879	0.858	0.976109
Male	40	44	Colon/Rectum	No	III	60	0.771	0.751	0.97406
Male	40	44	Colon/Rectum	No	IV	60	0.182	0.172	0.945055
Male	40	44	Colon/Rectum	No	NotStaged	60	0.864	0.849	0.982639
Male	40	44	Colon/Rectum	NET	I	60	1	0.933	0.933
Male	40	44	Colon/Rectum	NET	II	60	0.8	0.8	1
Male	40	44	Colon/Rectum	NET	III	60	0.333	0.333	1
Male	40	44	Colon/Rectum	NET	IV	60	0.041	0.065	0.878788
Male	40	44	Colon/Rectum	NET	NotStaged	60	0.75	0.75	1
Male	40	44	Esophagus	No	I	60	0.679	0.649	0.955817
Male	40	44	Esophagus	No	II	60	0.277	0.246	0.886486
Male	40	44	Esophagus	No	III	60	0.325	0.305	0.938462
Male	40	44	Esophagus	No	IV	60	0.042	0.034	0.809524
Male	40	44	Esophagus	No	NotStaged	60	0.287	0.265	0.923345
Male	40	44	Esophagus	NET	I	60	0	0	#NUM!
Male	40	44	Esophagus	NET	II	60	0	0	#NUM!
Male	40	44	Esophagus	NET	III	60	1	0	0
Male	40	44	Esophagus	NET	IV	60	0	0	#NUM!
Male	40	44	Esophagus	NET	NotStaged	60	0	0	#NUM!
Male	40	44	Gallbladder	No	I	60	0.655	0.564	0.861069
Male	40	44	Gallbladder	No	II	60	0.629	0.595	0.945946
Male	40	44	Gallbladder	No	III	60	0.149	0.149	1
Male	40	44	Gallbladder	No	IV	60	0	0	0.926471
Male	40	44	Gallbladder	No	NotStaged	60	0.574	0.538	0.937282
Male	40	44	Gallbladder	NET	I	60	0	0	#NUM!
Male	40	44	Gallbladder	NET	II	60	1	1	1
Male	40	44	Gallbladder	NET	III	60	0	0	#NUM!
Male	40	44	Gallbladder	NET	IV	60	0	0	#NUM!
Male	40	44	Gallbladder	NET	NotStaged	60	0.75	0.5	0.666667
Male	40	44	Head and Neck	No	I	60	0.95	0.92	0.968421
Male	40	44	Head and Neck	No	II	60	0.846	0.809	0.956265
Male	40	44	Head and Neck	No	III	60	0.762	0.726	0.952756
Male	40	44	Head and Neck	No	IV	60	0.675	0.627	0.928889
Male	40	44	Head and Neck	No	NotStaged	60	0.802	0.772	0.962594
Male	40	44	Head and Neck	NET	I	60	0.667	0.667	1
Male	40	44	Head and Neck	NET	II	60	1	1	1
Male	40	44	Head and Neck	NET	III	60	0.25	0.25	1
Male	40	44	Head and Neck	NET	IV	60	0.222	0.2	0.89955
Male	40	44	Head and Neck	NET	NotStaged	60	1	1	1
Male	40	44	Kidney	NotExpected	I	60	0.989	0.953	0.9636
Male	40	44	Kidney	NotExpected	II	60	0.931	0.905	0.972073
Male	40	44	Kidney	NotExpected	III	60	0.81	0.793	0.979012
Male	40	44	Kidney	NotExpected	IV	60	0.139	0.131	0.942446
Male	40	44	Kidney	NotExpected	NotStaged	60	0.863	0.803	0.930475
Male	40	44	Liver/Bile-duct	NotExpected	I	60	0.571	0.48	0.84063
Male	40	44	Liver/Bile-duct	NotExpected	II	60	0.436	0.373	0.855505
Male	40	44	Liver/Bile-duct	NotExpected	III	60	0.085	0.077	0.902174
Male	40	44	Liver/Bile-duct	NotExpected	IV	60	0.03	0.021	0.7
Male	40	44	Liver/Bile-duct	NotExpected	NotStaged	60	0.192	0.159	0.828125
Male	40	44	Lung	No	I	60	0.715	0.683	0.955245
Male	40	44	Lung	No	II	60	0.676	0.614	0.907275
Male	40	44	Lung	No	III	60	0.216	0.186	0.861111
Male	40	44	Lung	No	IV	60	0.085	0.077	0.905882
Male	40	44	Lung	No	NotStaged	60	0.295	0.243	0.823729
Male	40	44	Lung	NET	I	60	0.7	0.7	1
Male	40	44	Lung	NET	II	60	0.75	0.75	1
Male	40	44	Lung	NET	III	60	0.203	0.203	0.974063
Male	40	44	Lung	NET	IV	60	0.044	0.038	0.863636
Male	40	44	Lung	NET	NotStaged	60	0.915	0.845	0.923497
Male	40	44	Lymphoma	NotExpected	I	60	0.907	0.884	0.974642
Male	40	44	Lymphoma	NotExpected	II	60	0.908	0.877	0.965859
Male	40	44	Lymphoma	NotExpected	III	60	0.833	0.806	0.967587
Male	40	44	Lymphoma	NotExpected	IV	60	0.701	0.669	0.954351
Male	40	44	Lymphoma	NotExpected	NotStaged	60	0.857	0.84	0.980163
Male	40	44	Lymphoid Leukemia	NotExpected	I	60	0.857	0.857	1
Male	40	44	Lymphoid Leukemia	NotExpected	II	60	1	1	1
Male	40	44	Lymphoid Leukemia	NotExpected	III	60	0.9	0.9	1
Male	40	44	Lymphoid Leukemia	NotExpected	IV	60	0.783	0.749	0.956577
Male	40	44	Lymphoid Leukemia	NotExpected	NotStaged	60	0.77	0.744	0.966234
Male	40	44	Melanoma	NotExpected	I	60	0.991	0.977	0.985873
Male	40	44	Melanoma	NotExpected	II	60	0.864	0.848	0.981481
Male	40	44	Melanoma	NotExpected	III	60	0.72	0.703	0.97619
Male	40	44	Melanoma	NotExpected	IV	60	0.224	0.209	0.931818
Male	40	44	Melanoma	NotExpected	NotStaged	60	0.849	0.831	0.978799
Male	40	44	Myeloid Neoplasm	NotExpected	I	60	0	0	#NUM!
Male	40	44	Myeloid Neoplasm	NotExpected	II	60	0	0	#NUM!
Male	40	44	Myeloid Neoplasm	NotExpected	III	60	0	0	#NUM!
Male	40	44	Myeloid Neoplasm	NotExpected	IV	60	0	0	#NUM!
Male	40	44	Myeloid Neoplasm	NotExpected	NotStaged	60	0.714	0.677	0.948179
Male	40	44	Plasma Cell Neoplasm	NotExpected	I	60	0	0	#NUM!
Male	40	44	Plasma Cell Neoplasm	NotExpected	II	60	0	0	#NUM!
Male	40	44	Plasma Cell Neoplasm	NotExpected	III	60	0	0	#NUM!
Male	40	44	Plasma Cell Neoplasm	NotExpected	IV	60	0	0	#NUM!
Male	40	44	Plasma Cell Neoplasm	NotExpected	NotStaged	60	0.768	0.713	0.928385
Male	40	44	Pancreas	No	I	60	0.371	0.331	0.892183
Male	40	44	Pancreas	No	II	60	0.223	0.214	0.959184
Male	40	44	Pancreas	No	III	60	0.073	0.07	0.954545
Male	40	44	Pancreas	No	IV	60	0.023	0.021	0.903226
Male	40	44	Pancreas	No	NotStaged	60	0.676	0.632	0.934911
Male	40	44	Pancreas	NET	I	60	1	1	1
Male	40	44	Pancreas	NET	II	60	0.819	0.776	0.947497
Male	40	44	Pancreas	NET	III	60	1	1	1
Male	40	44	Pancreas	NET	IV	60	0.39	0.377	0.966667
Male	40	44	Pancreas	NET	NotStaged	60	1	1	1
Male	40	44	Prostate	NotExpected	I	60	1	1	1
Male	40	44	Prostate	NotExpected	II	60	0.997	0.99	0.992979
Male	40	44	Prostate	NotExpected	III	60	0.987	0.98	0.992908
Male	40	44	Prostate	NotExpected	IV	60	0.504	0.47	0.931741
Male	40	44	Prostate	NotExpected	NotStaged	60	0.956	0.939	0.982218
Male	40	44	Sarcoma	NotExpected	I	60	0.96	0.93	0.96875
Male	40	44	Sarcoma	NotExpected	II	60	0.76	0.73	0.960526
Male	40	44	Sarcoma	NotExpected	III	60	0.578	0.557	0.9625
Male	40	44	Sarcoma	NotExpected	IV	60	0.17	0.165	0.963964
Male	40	44	Sarcoma	NotExpected	NotStaged	60	0.768	0.725	0.94401
Male	40	44	Stomach	No	I	60	0.656	0.628	0.956897
Male	40	44	Stomach	No	II	60	0.625	0.587	0.9392
Male	40	44	Stomach	No	III	60	0.292	0.245	0.839041
Male	40	44	Stomach	No	IV	60	0.06	0.053	0.873418
Male	40	44	Stomach	No	NotStaged	60	0.7	0.691	0.984231
Male	40	44	Stomach	NET	I	60	0.833	0.833	1
Male	40	44	Stomach	NET	II	60	0.5	0.5	1
Male	40	44	Stomach	NET	III	60	0	0	#NUM!
Male	40	44	Stomach	NET	IV	60	0.2	0.167	0.833333
Male	40	44	Stomach	NET	NotStaged	60	1	1	1
Male	40	44	Thyroid	NotExpected	I	60	0.995	0.984	0.988945
Male	40	44	Thyroid	NotExpected	II	60	0.857	0.804	0.938156
Male	40	44	Thyroid	NotExpected	III	60	0.75	0.75	1
Male	40	44	Thyroid	NotExpected	IV	60	0.728	0.706	0.969737
Male	40	44	Thyroid	NotExpected	NotStaged	60	0.96	0.96	1
Male	40	44	Urothelial Tract	No	I	60	0.833	0.789	0.947179
Male	40	44	Urothelial Tract	No	II	60	0.833	0.75	0.90036
Male	40	44	Urothelial Tract	No	III	60	0.578	0.578	1
Male	40	44	Urothelial Tract	No	IV	60	0.059	0.056	0.932773
Male	40	44	Urothelial Tract	No	NotStaged	60	0.729	0.625	0.857143
Male	40	44	Urothelial Tract	NET	I	60	0	0	#NUM!
Male	40	44	Urothelial Tract	NET	II	60	0	0	#NUM!
Male	40	44	Urothelial Tract	NET	III	60	0	0	#NUM!
Male	40	44	Urothelial Tract	NET	IV	60	0	0	#NUM!
Male	40	44	Urothelial Tract	NET	NotStaged	60	0	0	#NUM!
Male	40	44	CUP	NotExpected	I	60	0	0	#NUM!
Male	40	44	CUP	NotExpected	II	60	0	0	#NUM!
Male	40	44	CUP	NotExpected	III	60	0	0	#NUM!
Male	40	44	CUP	NotExpected	IV	60	0	0	#NUM!
Male	40	44	CUP	NotExpected	NotStaged	60	0.363	0.317	0.873278
Male	40	44	Brain	NotExpected	I	60	0	0	#NUM!
Male	40	44	Brain	NotExpected	II	60	0	0	#NUM!
Male	40	44	Brain	NotExpected	III	60	0	0	#NUM!
Male	40	44	Brain	NotExpected	IV	60	0	0	#NUM!
Male	40	44	Brain	NotExpected	NotStaged	60	0.517	0.492	0.951644
Male	40	44	[OTHER]	NotExpected	I	60	0.991	0.969	0.9778
Male	40	44	[OTHER]	NotExpected	II	60	0.935	0.914	0.97754
Male	40	44	[OTHER]	NotExpected	III	60	0.783	0.73	0.932312
Male	40	44	[OTHER]	NotExpected	IV	60	0.206	0.194	0.941748
Male	40	44	[OTHER]	NotExpected	NotStaged	60	0.84	0.792	0.942857
Male	45	49	Anus	NotExpected	I	60	0.867	0.803	0.926182
Male	45	49	Anus	NotExpected	II	60	0.708	0.656	0.926554
Male	45	49	Anus	NotExpected	III	60	0.561	0.55	0.980392
Male	45	49	Anus	NotExpected	IV	60	0.26	0.227	0.873077
Male	45	49	Anus	NotExpected	NotStaged	60	0.753	0.703	0.933599
Male	45	49	Bladder	No	I	60	0.919	0.889	0.967356
Male	45	49	Bladder	No	II	60	0.767	0.735	0.957933
Male	45	49	Bladder	No	III	60	0.499	0.462	0.925852
Male	45	49	Bladder	No	IV	60	0.249	0.205	0.823293
Male	45	49	Bladder	No	NotStaged	60	0.798	0.742	0.929825
Male	45	49	Bladder	NET	I	60	1	1	1
Male	45	49	Bladder	NET	II	60	1	1	1
Male	45	49	Bladder	NET	III	60	0	0	1
Male	45	49	Bladder	NET	IV	60	0.125	0.125	1
Male	45	49	Bladder	NET	NotStaged	60	0	0	1
Male	45	49	Breast	NotExpected	I	60	0.981	0.981	1
Male	45	49	Breast	NotExpected	II	60	0.913	0.902	0.985801
Male	45	49	Breast	NotExpected	III	60	0.76	0.76	1
Male	45	49	Breast	NotExpected	IV	60	0.144	0.136	0.944444
Male	45	49	Breast	NotExpected	NotStaged	60	1	1	1
Male	45	49	Colon/Rectum	No	I	60	0.946	0.909	0.960888
Male	45	49	Colon/Rectum	No	II	60	0.88	0.842	0.956818
Male	45	49	Colon/Rectum	No	III	60	0.749	0.726	0.969292
Male	45	49	Colon/Rectum	No	IV	60	0.178	0.167	0.938202
Male	45	49	Colon/Rectum	No	NotStaged	60	0.844	0.793	0.939573
Male	45	49	Colon/Rectum	NET	I	60	0.917	0.917	1
Male	45	49	Colon/Rectum	NET	II	60	0.857	0.857	1
Male	45	49	Colon/Rectum	NET	III	60	0.684	0.615	0.899123
Male	45	49	Colon/Rectum	NET	IV	60	0.114	0.114	1
Male	45	49	Colon/Rectum	NET	NotStaged	60	0.667	0.667	1
Male	45	49	Esophagus	No	I	60	0.593	0.552	0.93086
Male	45	49	Esophagus	No	II	60	0.433	0.393	0.906667
Male	45	49	Esophagus	No	III	60	0.266	0.211	0.793233
Male	45	49	Esophagus	No	IV	60	0.068	0.06	0.882353
Male	45	49	Esophagus	No	NotStaged	60	0.284	0.22	0.774648
Male	45	49	Esophagus	NET	I	60	0	0	#NUM!
Male	45	49	Esophagus	NET	II	60	0	0	#NUM!
Male	45	49	Esophagus	NET	III	60	0.333	0.333	1
Male	45	49	Esophagus	NET	IV	60	0	0	0.858
Male	45	49	Esophagus	NET	NotStaged	60	0	0	#NUM!
Male	45	49	Gallbladder	No	I	60	0.727	0.647	0.889959
Male	45	49	Gallbladder	No	II	60	0.395	0.373	0.937255
Male	45	49	Gallbladder	No	III	60	0.424	0.359	0.846698
Male	45	49	Gallbladder	No	IV	60	0.019	0.017	0.894737
Male	45	49	Gallbladder	No	NotStaged	60	0.465	0.393	0.845161
Male	45	49	Gallbladder	NET	I	60	1	1	1
Male	45	49	Gallbladder	NET	II	60	0	0	#NUM!
Male	45	49	Gallbladder	NET	III	60	0	0	#NUM!
Male	45	49	Gallbladder	NET	IV	60	1	1	1
Male	45	49	Gallbladder	NET	NotStaged	60	0	0	#NUM!
Male	45	49	Head and Neck	No	I	60	0.928	0.896	0.965517
Male	45	49	Head and Neck	No	II	60	0.849	0.798	0.939929
Male	45	49	Head and Neck	No	III	60	0.789	0.751	0.951838
Male	45	49	Head and Neck	No	IV	60	0.65	0.605	0.930769
Male	45	49	Head and Neck	No	NotStaged	60	0.788	0.732	0.928934
Male	45	49	Head and Neck	NET	I	60	1	1	1
Male	45	49	Head and Neck	NET	II	60	1	1	1
Male	45	49	Head and Neck	NET	III	60	1	0.5	0.5
Male	45	49	Head and Neck	NET	IV	60	0.656	0.583	0.88872
Male	45	49	Head and Neck	NET	NotStaged	60	0.5	0.5	1
Male	45	49	Kidney	NotExpected	I	60	0.982	0.941	0.958248
Male	45	49	Kidney	NotExpected	II	60	0.926	0.899	0.970842
Male	45	49	Kidney	NotExpected	III	60	0.801	0.763	0.952559
Male	45	49	Kidney	NotExpected	IV	60	0.193	0.176	0.911917
Male	45	49	Kidney	NotExpected	NotStaged	60	0.864	0.774	0.895833
Male	45	49	Liver/Bile-duct	NotExpected	I	60	0.469	0.391	0.833689
Male	45	49	Liver/Bile-duct	NotExpected	II	60	0.419	0.33	0.787589
Male	45	49	Liver/Bile-duct	NotExpected	III	60	0.097	0.076	0.783505
Male	45	49	Liver/Bile-duct	NotExpected	IV	60	0.022	0.019	0.840909
Male	45	49	Liver/Bile-duct	NotExpected	NotStaged	60	0.164	0.127	0.77439
Male	45	49	Lung	No	I	60	0.718	0.652	0.908078
Male	45	49	Lung	No	II	60	0.54	0.465	0.861111
Male	45	49	Lung	No	III	60	0.237	0.216	0.911392
Male	45	49	Lung	No	IV	60	0.063	0.057	0.904762
Male	45	49	Lung	No	NotStaged	60	0.291	0.243	0.835052
Male	45	49	Lung	NET	I	60	0.836	0.693	0.828261
Male	45	49	Lung	NET	II	60	0.526	0.474	0.901141
Male	45	49	Lung	NET	III	60	0.183	0.172	0.939891
Male	45	49	Lung	NET	IV	60	0.044	0.039	0.886364
Male	45	49	Lung	NET	NotStaged	60	0.74	0.711	0.960811
Male	45	49	Lymphoma	NotExpected	I	60	0.903	0.877	0.971207
Male	45	49	Lymphoma	NotExpected	II	60	0.891	0.857	0.961841
Male	45	49	Lymphoma	NotExpected	III	60	0.794	0.742	0.934509
Male	45	49	Lymphoma	NotExpected	IV	60	0.707	0.654	0.925035
Male	45	49	Lymphoma	NotExpected	NotStaged	60	0.812	0.768	0.945813
Male	45	49	Lymphoid Leukemia	NotExpected	I	60	0.941	0.882	0.937301
Male	45	49	Lymphoid Leukemia	NotExpected	II	60	0.889	0.889	1
Male	45	49	Lymphoid Leukemia	NotExpected	III	60	0.885	0.839	0.948023
Male	45	49	Lymphoid Leukemia	NotExpected	IV	60	0.704	0.656	0.931818
Male	45	49	Lymphoid Leukemia	NotExpected	NotStaged	60	0.876	0.836	0.954338
Male	45	49	Melanoma	NotExpected	I	60	0.983	0.972	0.98881
Male	45	49	Melanoma	NotExpected	II	60	0.872	0.844	0.96789
Male	45	49	Melanoma	NotExpected	III	60	0.661	0.63	0.953101
Male	45	49	Melanoma	NotExpected	IV	60	0.26	0.252	0.969231
Male	45	49	Melanoma	NotExpected	NotStaged	60	0.893	0.864	0.967525
Male	45	49	Myeloid Neoplasm	NotExpected	I	60	0	0	#NUM!
Male	45	49	Myeloid Neoplasm	NotExpected	II	60	0	0	#NUM!
Male	45	49	Myeloid Neoplasm	NotExpected	III	60	0	0	#NUM!
Male	45	49	Myeloid Neoplasm	NotExpected	IV	60	0	0	#NUM!
Male	45	49	Myeloid Neoplasm	NotExpected	NotStaged	60	0.679	0.635	0.935199
Male	45	49	Plasma Cell Neoplasm	NotExpected	I	60	1	1	1
Male	45	49	Plasma Cell Neoplasm	NotExpected	II	60	0	0	#NUM!
Male	45	49	Plasma Cell Neoplasm	NotExpected	III	60	0	0	#NUM!
Male	45	49	Plasma Cell Neoplasm	NotExpected	IV	60	0	0	#NUM!
Male	45	49	Plasma Cell Neoplasm	NotExpected	NotStaged	60	0.73	0.664	0.909589
Male	45	49	Pancreas	No	I	60	0.311	0.304	0.977492
Male	45	49	Pancreas	No	II	60	0.163	0.135	0.828221
Male	45	49	Pancreas	No	III	60	0.028	0.027	0.960784
Male	45	49	Pancreas	No	IV	60	0.018	0.015	0.833333
Male	45	49	Pancreas	No	NotStaged	60	0.449	0.423	0.938819
Male	45	49	Pancreas	NET	I	60	1	0.952	0.952
Male	45	49	Pancreas	NET	II	60	0.782	0.737	0.941975
Male	45	49	Pancreas	NET	III	60	1	1	1
Male	45	49	Pancreas	NET	IV	60	0.342	0.324	0.947368
Male	45	49	Pancreas	NET	NotStaged	60	0.857	0.714	0.833139
Male	45	49	Prostate	NotExpected	I	60	1	0.8	0.8
Male	45	49	Prostate	NotExpected	II	60	0.995	0.98	0.984925
Male	45	49	Prostate	NotExpected	III	60	0.979	0.97	0.990807
Male	45	49	Prostate	NotExpected	IV	60	0.6	0.568	0.946667
Male	45	49	Prostate	NotExpected	NotStaged	60	0.962	0.932	0.968815
Male	45	49	Sarcoma	NotExpected	I	60	0.943	0.902	0.956522
Male	45	49	Sarcoma	NotExpected	II	60	0.71	0.668	0.940845
Male	45	49	Sarcoma	NotExpected	III	60	0.548	0.543	0.990876
Male	45	49	Sarcoma	NotExpected	IV	60	0.176	0.167	0.948864
Male	45	49	Sarcoma	NotExpected	NotStaged	60	0.784	0.723	0.922194
Male	45	49	Stomach	No	I	60	0.714	0.683	0.956583
Male	45	49	Stomach	No	II	60	0.451	0.422	0.935698
Male	45	49	Stomach	No	III	60	0.352	0.322	0.914773
Male	45	49	Stomach	No	IV	60	0.056	0.053	0.946429
Male	45	49	Stomach	No	NotStaged	60	0.695	0.653	0.939568
Male	45	49	Stomach	NET	I	60	1	0.909	0.909
Male	45	49	Stomach	NET	II	60	0.333	0.333	1
Male	45	49	Stomach	NET	III	60	0	0	#NUM!
Male	45	49	Stomach	NET	IV	60	0.111	0.111	1
Male	45	49	Stomach	NET	NotStaged	60	1	0.5	0.5
Male	45	49	Thyroid	NotExpected	I	60	0.997	0.979	0.981946
Male	45	49	Thyroid	NotExpected	II	60	0.992	0.981	0.988911
Male	45	49	Thyroid	NotExpected	III	60	0.988	0.972	0.983806
Male	45	49	Thyroid	NotExpected	IV	60	0.865	0.838	0.968786
Male	45	49	Thyroid	NotExpected	NotStaged	60	0.982	0.942	0.959267
Male	45	49	Urothelial Tract	No	I	60	0.835	0.75	0.898204
Male	45	49	Urothelial Tract	No	II	60	0.688	0.667	0.947761
Male	45	49	Urothelial Tract	No	III	60	0.799	0.799	1
Male	45	49	Urothelial Tract	No	IV	60	0.24	0.231	0.962428
Male	45	49	Urothelial Tract	No	NotStaged	60	0.778	0.778	1
Male	45	49	Urothelial Tract	NET	I	60	0	0	#NUM!
Male	45	49	Urothelial Tract	NET	II	60	0	0	#NUM!
Male	45	49	Urothelial Tract	NET	III	60	0	0	#NUM!
Male	45	49	Urothelial Tract	NET	IV	60	0	0	1
Male	45	49	Urothelial Tract	NET	NotStaged	60	0	0	#NUM!
Male	45	49	CUP	NotExpected	I	60	0	0	#NUM!
Male	45	49	CUP	NotExpected	II	60	0	0	#NUM!
Male	45	49	CUP	NotExpected	III	60	0	0	#NUM!
Male	45	49	CUP	NotExpected	IV	60	0	0	#NUM!
Male	45	49	CUP	NotExpected	NotStaged	60	0.321	0.276	0.859813
Male	45	49	Brain	NotExpected	I	60	0	0	#NUM!
Male	45	49	Brain	NotExpected	II	60	0	0	#NUM!
Male	45	49	Brain	NotExpected	III	60	0	0	#NUM!
Male	45	49	Brain	NotExpected	IV	60	0	0	#NUM!
Male	45	49	Brain	NotExpected	NotStaged	60	0.369	0.353	0.95664
Male	45	49	[OTHER]	NotExpected	I	60	0.984	0.973	0.988821
Male	45	49	[OTHER]	NotExpected	II	60	0.902	0.867	0.961197
Male	45	49	[OTHER]	NotExpected	III	60	0.737	0.713	0.967436
Male	45	49	[OTHER]	NotExpected	IV	60	0.294	0.268	0.911565
Male	45	49	[OTHER]	NotExpected	NotStaged	60	0.835	0.762	0.912575
Male	50	54	Anus	NotExpected	I	60	0.905	0.845	0.933333
Male	50	54	Anus	NotExpected	II	60	0.752	0.683	0.908245
Male	50	54	Anus	NotExpected	III	60	0.512	0.459	0.896484
Male	50	54	Anus	NotExpected	IV	60	0.143	0.12	0.839161
Male	50	54	Anus	NotExpected	NotStaged	60	0.769	0.679	0.882965
Male	50	54	Bladder	No	I	60	0.93	0.878	0.944086
Male	50	54	Bladder	No	II	60	0.735	0.662	0.90068
Male	50	54	Bladder	No	III	60	0.586	0.547	0.933447
Male	50	54	Bladder	No	IV	60	0.175	0.157	0.897143
Male	50	54	Bladder	No	NotStaged	60	0.746	0.669	0.896783
Male	50	54	Bladder	NET	I	60	1	1	1
Male	50	54	Bladder	NET	II	60	0.286	0.286	1
Male	50	54	Bladder	NET	III	60	0	0	1
Male	50	54	Bladder	NET	IV	60	0.089	0.067	0.747191
Male	50	54	Bladder	NET	NotStaged	60	0.5	0.5	1
Male	50	54	Breast	NotExpected	I	60	1	0.925	0.925
Male	50	54	Breast	NotExpected	II	60	0.962	0.926	0.962578
Male	50	54	Breast	NotExpected	III	60	0.722	0.68	0.941388
Male	50	54	Breast	NotExpected	IV	60	0.383	0.392	0.95584
Male	50	54	Breast	NotExpected	NotStaged	60	0.648	0.648	1
Male	50	54	Colon/Rectum	No	I	60	0.963	0.923	0.958463
Male	50	54	Colon/Rectum	No	II	60	0.887	0.844	0.951522
Male	50	54	Colon/Rectum	No	III	60	0.762	0.727	0.954068
Male	50	54	Colon/Rectum	No	IV	60	0.161	0.146	0.906832
Male	50	54	Colon/Rectum	No	NotStaged	60	0.883	0.849	0.961495
Male	50	54	Colon/Rectum	NET	I	60	0.962	0.948	0.985447
Male	50	54	Colon/Rectum	NET	II	60	0.778	0.778	1
Male	50	54	Colon/Rectum	NET	III	60	0.644	0.613	0.951863
Male	50	54	Colon/Rectum	NET	IV	60	0.104	0.097	0.928814
Male	50	54	Colon/Rectum	NET	NotStaged	60	0.906	0.906	1
Male	50	54	Esophagus	No	I	60	0.654	0.596	0.911315
Male	50	54	Esophagus	No	II	60	0.422	0.364	0.862559
Male	50	54	Esophagus	No	III	60	0.242	0.211	0.871901
Male	50	54	Esophagus	No	IV	60	0.055	0.049	0.890909
Male	50	54	Esophagus	No	NotStaged	60	0.172	0.13	0.755814
Male	50	54	Esophagus	NET	I	60	0	0	#NUM!
Male	50	54	Esophagus	NET	II	60	0	0	#NUM!
Male	50	54	Esophagus	NET	III	60	0	0	1
Male	50	54	Esophagus	NET	IV	60	0	0	1
Male	50	54	Esophagus	NET	NotStaged	60	0.25	0.25	1
Male	50	54	Gallbladder	No	I	60	0.694	0.629	0.90634
Male	50	54	Gallbladder	No	II	60	0.333	0.283	0.84985
Male	50	54	Gallbladder	No	III	60	0.216	0.123	0.569444
Male	50	54	Gallbladder	No	IV	60	0.046	0.038	0.814815
Male	50	54	Gallbladder	No	NotStaged	60	0.498	0.424	0.851406
Male	50	54	Gallbladder	NET	I	60	0.5	0.5	1
Male	50	54	Gallbladder	NET	II	60	0.25	0.25	1
Male	50	54	Gallbladder	NET	III	60	1	1	1
Male	50	54	Gallbladder	NET	IV	60	0	0	1
Male	50	54	Gallbladder	NET	NotStaged	60	0.833	0.833	1
Male	50	54	Head and Neck	No	I	60	0.9	0.851	0.945556
Male	50	54	Head and Neck	No	II	60	0.824	0.734	0.890777
Male	50	54	Head and Neck	No	III	60	0.738	0.688	0.932249
Male	50	54	Head and Neck	No	IV	60	0.616	0.561	0.910714
Male	50	54	Head and Neck	No	NotStaged	60	0.748	0.689	0.921123
Male	50	54	Head and Neck	NET	I	60	0	0	1
Male	50	54	Head and Neck	NET	II	60	0	0	#NUM!
Male	50	54	Head and Neck	NET	III	60	1	1	1
Male	50	54	Head and Neck	NET	IV	60	0.235	0.235	1
Male	50	54	Head and Neck	NET	NotStaged	60	1	0.75	0.75
Male	50	54	Kidney	NotExpected	I	60	0.979	0.922	0.941777
Male	50	54	Kidney	NotExpected	II	60	0.899	0.861	0.957731
Male	50	54	Kidney	NotExpected	III	60	0.79	0.752	0.951899
Male	50	54	Kidney	NotExpected	IV	60	0.192	0.169	0.880208
Male	50	54	Kidney	NotExpected	NotStaged	60	0.8	0.703	0.87875
Male	50	54	Liver/Bile-duct	NotExpected	I	60	0.437	0.336	0.768879
Male	50	54	Liver/Bile-duct	NotExpected	II	60	0.408	0.329	0.806373
Male	50	54	Liver/Bile-duct	NotExpected	III	60	0.078	0.062	0.79
Male	50	54	Liver/Bile-duct	NotExpected	IV	60	0.024	0.015	0.625
Male	50	54	Liver/Bile-duct	NotExpected	NotStaged	60	0.145	0.101	0.696552
Male	50	54	Lung	No	I	60	0.698	0.611	0.875358
Male	50	54	Lung	No	II	60	0.493	0.423	0.858012
Male	50	54	Lung	No	III	60	0.218	0.188	0.862385
Male	50	54	Lung	No	IV	60	0.058	0.05	0.862069
Male	50	54	Lung	No	NotStaged	60	0.233	0.19	0.815451
Male	50	54	Lung	NET	I	60	0.675	0.563	0.834074
Male	50	54	Lung	NET	II	60	0.354	0.326	0.92
Male	50	54	Lung	NET	III	60	0.203	0.182	0.896552
Male	50	54	Lung	NET	IV	60	0.022	0.019	0.863636
Male	50	54	Lung	NET	NotStaged	60	0.672	0.608	0.904762
Male	50	54	Lymphoma	NotExpected	I	60	0.902	0.861	0.954545
Male	50	54	Lymphoma	NotExpected	II	60	0.864	0.813	0.940972
Male	50	54	Lymphoma	NotExpected	III	60	0.773	0.731	0.945666
Male	50	54	Lymphoma	NotExpected	IV	60	0.705	0.655	0.929078
Male	50	54	Lymphoma	NotExpected	NotStaged	60	0.853	0.797	0.934349
Male	50	54	Lymphoid Leukemia	NotExpected	I	60	0.971	0.971	1
Male	50	54	Lymphoid Leukemia	NotExpected	II	60	0.957	0.875	0.914316
Male	50	54	Lymphoid Leukemia	NotExpected	III	60	0.909	0.856	0.941694
Male	50	54	Lymphoid Leukemia	NotExpected	IV	60	0.75	0.617	0.822667
Male	50	54	Lymphoid Leukemia	NotExpected	NotStaged	60	0.89	0.847	0.951685
Male	50	54	Melanoma	NotExpected	I	60	0.986	0.97	0.983773
Male	50	54	Melanoma	NotExpected	II	60	0.846	0.81	0.957447
Male	50	54	Melanoma	NotExpected	III	60	0.648	0.627	0.967593
Male	50	54	Melanoma	NotExpected	IV	60	0.191	0.176	0.921466
Male	50	54	Melanoma	NotExpected	NotStaged	60	0.845	0.826	0.977515
Male	50	54	Myeloid Neoplasm	NotExpected	I	60	0	0	#NUM!
Male	50	54	Myeloid Neoplasm	NotExpected	II	60	0	0	#NUM!
Male	50	54	Myeloid Neoplasm	NotExpected	III	60	0	0	#NUM!
Male	50	54	Myeloid Neoplasm	NotExpected	IV	60	0	0	#NUM!
Male	50	54	Myeloid Neoplasm	NotExpected	NotStaged	60	0.628	0.571	0.909236
Male	50	54	Plasma Cell Neoplasm	NotExpected	I	60	1	1	1
Male	50	54	Plasma Cell Neoplasm	NotExpected	II	60	0	0	#NUM!
Male	50	54	Plasma Cell Neoplasm	NotExpected	III	60	0	0	#NUM!
Male	50	54	Plasma Cell Neoplasm	NotExpected	IV	60	1	1	1
Male	50	54	Plasma Cell Neoplasm	NotExpected	NotStaged	60	0.699	0.634	0.90701
Male	50	54	Pancreas	No	I	60	0.431	0.374	0.867749
Male	50	54	Pancreas	No	II	60	0.166	0.149	0.89759
Male	50	54	Pancreas	No	III	60	0.065	0.052	0.8
Male	50	54	Pancreas	No	IV	60	0.012	0.01	0.833333
Male	50	54	Pancreas	No	NotStaged	60	0.433	0.374	0.863741
Male	50	54	Pancreas	NET	I	60	0.919	0.885	0.963003
Male	50	54	Pancreas	NET	II	60	0.783	0.744	0.950057
Male	50	54	Pancreas	NET	III	60	0.462	0.462	1
Male	50	54	Pancreas	NET	IV	60	0.267	0.243	0.909091
Male	50	54	Pancreas	NET	NotStaged	60	0.5	0.5	1
Male	50	54	Prostate	NotExpected	I	60	1	0.943	0.943
Male	50	54	Prostate	NotExpected	II	60	0.994	0.971	0.976861
Male	50	54	Prostate	NotExpected	III	60	0.984	0.966	0.981707
Male	50	54	Prostate	NotExpected	IV	60	0.61	0.579	0.94918
Male	50	54	Prostate	NotExpected	NotStaged	60	0.951	0.912	0.958991
Male	50	54	Sarcoma	NotExpected	I	60	0.941	0.91	0.967056
Male	50	54	Sarcoma	NotExpected	II	60	0.704	0.678	0.962406
Male	50	54	Sarcoma	NotExpected	III	60	0.556	0.53	0.953237
Male	50	54	Sarcoma	NotExpected	IV	60	0.154	0.122	0.792208
Male	50	54	Sarcoma	NotExpected	NotStaged	60	0.761	0.716	0.940867
Male	50	54	Stomach	No	I	60	0.674	0.601	0.891691
Male	50	54	Stomach	No	II	60	0.406	0.388	0.955665
Male	50	54	Stomach	No	III	60	0.306	0.293	0.957516
Male	50	54	Stomach	No	IV	60	0.055	0.048	0.872727
Male	50	54	Stomach	No	NotStaged	60	0.608	0.553	0.909539
Male	50	54	Stomach	NET	I	60	0.931	0.8	0.859291
Male	50	54	Stomach	NET	II	60	0.667	0.667	1
Male	50	54	Stomach	NET	III	60	0	0	1
Male	50	54	Stomach	NET	IV	60	0.154	0.077	0.5
Male	50	54	Stomach	NET	NotStaged	60	0.5	0.5	1
Male	50	54	Thyroid	NotExpected	I	60	0.999	0.973	0.973974
Male	50	54	Thyroid	NotExpected	II	60	0.997	0.973	0.975928
Male	50	54	Thyroid	NotExpected	III	60	0.989	0.966	0.976744
Male	50	54	Thyroid	NotExpected	IV	60	0.829	0.783	0.944511
Male	50	54	Thyroid	NotExpected	NotStaged	60	0.989	0.963	0.973711
Male	50	54	Urothelial Tract	No	I	60	0.956	0.928	0.970711
Male	50	54	Urothelial Tract	No	II	60	0.784	0.759	0.965895
Male	50	54	Urothelial Tract	No	III	60	0.634	0.611	0.96302
Male	50	54	Urothelial Tract	No	IV	60	0.258	0.242	0.937984
Male	50	54	Urothelial Tract	No	NotStaged	60	0.643	0.467	0.726283
Male	50	54	Urothelial Tract	NET	I	60	0	0	#NUM!
Male	50	54	Urothelial Tract	NET	II	60	0	0	#NUM!
Male	50	54	Urothelial Tract	NET	III	60	0	0	#NUM!
Male	50	54	Urothelial Tract	NET	IV	60	0	0	#NUM!
Male	50	54	Urothelial Tract	NET	NotStaged	60	0	0	#NUM!
Male	50	54	CUP	NotExpected	I	60	0	0	#NUM!
Male	50	54	CUP	NotExpected	II	60	0	0	#NUM!
Male	50	54	CUP	NotExpected	III	60	0	0	#NUM!
Male	50	54	CUP	NotExpected	IV	60	0	0	#NUM!
Male	50	54	CUP	NotExpected	NotStaged	60	0.309	0.255	0.825243
Male	50	54	Brain	NotExpected	I	60	0	0	#NUM!
Male	50	54	Brain	NotExpected	II	60	0	0	#NUM!
Male	50	54	Brain	NotExpected	III	60	0	0	#NUM!
Male	50	54	Brain	NotExpected	IV	60	0	0	#NUM!
Male	50	54	Brain	NotExpected	NotStaged	60	0.249	0.232	0.931727
Male	50	54	[OTHER]	NotExpected	I	60	0.963	0.941	0.977155
Male	50	54	[OTHER]	NotExpected	II	60	0.826	0.798	0.966102
Male	50	54	[OTHER]	NotExpected	III	60	0.652	0.592	0.907975
Male	50	54	[OTHER]	NotExpected	IV	60	0.212	0.182	0.858491
Male	50	54	[OTHER]	NotExpected	NotStaged	60	0.807	0.734	0.909542
Male	55	59	Anus	NotExpected	I	60	0.922	0.885	0.95987
Male	55	59	Anus	NotExpected	II	60	0.764	0.674	0.882199
Male	55	59	Anus	NotExpected	III	60	0.584	0.495	0.847603
Male	55	59	Anus	NotExpected	IV	60	0.174	0.127	0.729885
Male	55	59	Anus	NotExpected	NotStaged	60	0.708	0.641	0.905367
Male	55	59	Bladder	No	I	60	0.896	0.823	0.918527
Male	55	59	Bladder	No	II	60	0.682	0.615	0.90176
Male	55	59	Bladder	No	III	60	0.554	0.485	0.874363
Male	55	59	Bladder	No	IV	60	0.19	0.16	0.842105
Male	55	59	Bladder	No	NotStaged	60	0.707	0.647	0.915134
Male	55	59	Bladder	NET	I	60	0.667	0.667	1
Male	55	59	Bladder	NET	II	60	0.454	0.421	0.927313
Male	55	59	Bladder	NET	III	60	0.4	0.333	0.8325
Male	55	59	Bladder	NET	IV	60	0.166	0.12	0.722892
Male	55	59	Bladder	NET	NotStaged	60	1	1	1
Male	55	59	Breast	NotExpected	I	60	0.991	0.951	0.959637
Male	55	59	Breast	NotExpected	II	60	0.937	0.842	0.898613
Male	55	59	Breast	NotExpected	III	60	0.845	0.734	0.868639
Male	55	59	Breast	NotExpected	IV	60	0.193	0.181	0.937824
Male	55	59	Breast	NotExpected	NotStaged	60	0.754	0.652	0.864721
Male	55	59	Colon/Rectum	No	I	60	0.948	0.888	0.936709
Male	55	59	Colon/Rectum	No	II	60	0.858	0.8	0.932401
Male	55	59	Colon/Rectum	No	III	60	0.742	0.694	0.93531
Male	55	59	Colon/Rectum	No	IV	60	0.15	0.134	0.893333
Male	55	59	Colon/Rectum	No	NotStaged	60	0.813	0.761	0.936039
Male	55	59	Colon/Rectum	NET	I	60	0.926	0.878	0.948164
Male	55	59	Colon/Rectum	NET	II	60	1	1	1
Male	55	59	Colon/Rectum	NET	III	60	0.594	0.515	0.867003
Male	55	59	Colon/Rectum	NET	IV	60	0.17	0.156	0.917647
Male	55	59	Colon/Rectum	NET	NotStaged	60	0.923	0.846	0.916576
Male	55	59	Esophagus	No	I	60	0.608	0.514	0.845395
Male	55	59	Esophagus	No	II	60	0.384	0.322	0.838542
Male	55	59	Esophagus	No	III	60	0.219	0.191	0.872146
Male	55	59	Esophagus	No	IV	60	0.05	0.042	0.84
Male	55	59	Esophagus	No	NotStaged	60	0.205	0.17	0.829268
Male	55	59	Esophagus	NET	I	60	0	0	#NUM!
Male	55	59	Esophagus	NET	II	60	0	0	#NUM!
Male	55	59	Esophagus	NET	III	60	0.4	0.4	1
Male	55	59	Esophagus	NET	IV	60	0.056	0.053	0.938776
Male	55	59	Esophagus	NET	NotStaged	60	0.333	0.333	1
Male	55	59	Gallbladder	No	I	60	0.56	0.504	0.899471
Male	55	59	Gallbladder	No	II	60	0.244	0.211	0.864754
Male	55	59	Gallbladder	No	III	60	0.253	0.213	0.841897
Male	55	59	Gallbladder	No	IV	60	0.018	0.016	0.866667
Male	55	59	Gallbladder	No	NotStaged	60	0.255	0.207	0.811765
Male	55	59	Gallbladder	NET	I	60	0	0	#NUM!
Male	55	59	Gallbladder	NET	II	60	0.25	0.25	1
Male	55	59	Gallbladder	NET	III	60	0	0	#NUM!
Male	55	59	Gallbladder	NET	IV	60	0.25	0.25	1
Male	55	59	Gallbladder	NET	NotStaged	60	0.222	0.222	1
Male	55	59	Head and Neck	No	I	60	0.889	0.814	0.915636
Male	55	59	Head and Neck	No	II	60	0.813	0.732	0.900369
Male	55	59	Head and Neck	No	III	60	0.749	0.66	0.881175
Male	55	59	Head and Neck	No	IV	60	0.604	0.537	0.889073
Male	55	59	Head and Neck	No	NotStaged	60	0.71	0.637	0.897183
Male	55	59	Head and Neck	NET	I	60	1	0.333	0.333
Male	55	59	Head and Neck	NET	II	60	0.8	0.8	1
Male	55	59	Head and Neck	NET	III	60	0.667	0.667	1
Male	55	59	Head and Neck	NET	IV	60	0.217	0.2	0.921659
Male	55	59	Head and Neck	NET	NotStaged	60	0.597	0.455	0.762144
Male	55	59	Kidney	NotExpected	I	60	0.969	0.9	0.928793
Male	55	59	Kidney	NotExpected	II	60	0.907	0.856	0.943771
Male	55	59	Kidney	NotExpected	III	60	0.801	0.744	0.928839
Male	55	59	Kidney	NotExpected	IV	60	0.158	0.14	0.886076
Male	55	59	Kidney	NotExpected	NotStaged	60	0.736	0.611	0.830163
Male	55	59	Liver/Bile-duct	NotExpected	I	60	0.469	0.373	0.795309
Male	55	59	Liver/Bile-duct	NotExpected	II	60	0.404	0.32	0.792079
Male	55	59	Liver/Bile-duct	NotExpected	III	60	0.075	0.057	0.76
Male	55	59	Liver/Bile-duct	NotExpected	IV	60	0.02	0.016	0.8
Male	55	59	Liver/Bile-duct	NotExpected	NotStaged	60	0.122	0.083	0.680328
Male	55	59	Lung	No	I	60	0.702	0.596	0.849003
Male	55	59	Lung	No	II	60	0.469	0.398	0.848614
Male	55	59	Lung	No	III	60	0.221	0.185	0.837104
Male	55	59	Lung	No	IV	60	0.047	0.038	0.808511
Male	55	59	Lung	No	NotStaged	60	0.177	0.136	0.768362
Male	55	59	Lung	NET	I	60	0.578	0.492	0.851211
Male	55	59	Lung	NET	II	60	0.347	0.311	0.896254
Male	55	59	Lung	NET	III	60	0.163	0.132	0.809816
Male	55	59	Lung	NET	IV	60	0.028	0.024	0.857143
Male	55	59	Lung	NET	NotStaged	60	0.59	0.511	0.866102
Male	55	59	Lymphoma	NotExpected	I	60	0.877	0.822	0.937286
Male	55	59	Lymphoma	NotExpected	II	60	0.831	0.78	0.938628
Male	55	59	Lymphoma	NotExpected	III	60	0.769	0.707	0.919376
Male	55	59	Lymphoma	NotExpected	IV	60	0.684	0.625	0.913743
Male	55	59	Lymphoma	NotExpected	NotStaged	60	0.839	0.766	0.912992
Male	55	59	Lymphoid Leukemia	NotExpected	I	60	0.848	0.79	0.931604
Male	55	59	Lymphoid Leukemia	NotExpected	II	60	0.808	0.698	0.863861
Male	55	59	Lymphoid Leukemia	NotExpected	III	60	0.893	0.746	0.835386
Male	55	59	Lymphoid Leukemia	NotExpected	IV	60	0.815	0.75	0.920245
Male	55	59	Lymphoid Leukemia	NotExpected	NotStaged	60	0.887	0.823	0.927847
Male	55	59	Melanoma	NotExpected	I	60	0.984	0.959	0.974593
Male	55	59	Melanoma	NotExpected	II	60	0.827	0.772	0.933495
Male	55	59	Melanoma	NotExpected	III	60	0.643	0.59	0.917574
Male	55	59	Melanoma	NotExpected	IV	60	0.204	0.182	0.892157
Male	55	59	Melanoma	NotExpected	NotStaged	60	0.871	0.829	0.95178
Male	55	59	Myeloid Neoplasm	NotExpected	I	60	0	0	#NUM!
Male	55	59	Myeloid Neoplasm	NotExpected	II	60	0	0	#NUM!
Male	55	59	Myeloid Neoplasm	NotExpected	III	60	0	0	#NUM!
Male	55	59	Myeloid Neoplasm	NotExpected	IV	60	0	0	#NUM!
Male	55	59	Myeloid Neoplasm	NotExpected	NotStaged	60	0.561	0.486	0.86631
Male	55	59	Plasma Cell Neoplasm	NotExpected	I	60	1	1	1
Male	55	59	Plasma Cell Neoplasm	NotExpected	II	60	0	0	#NUM!
Male	55	59	Plasma Cell Neoplasm	NotExpected	III	60	0	0	#NUM!
Male	55	59	Plasma Cell Neoplasm	NotExpected	IV	60	0	0	#NUM!
Male	55	59	Plasma Cell Neoplasm	NotExpected	NotStaged	60	0.674	0.59	0.875371
Male	55	59	Pancreas	No	I	60	0.346	0.297	0.858382
Male	55	59	Pancreas	No	II	60	0.13	0.115	0.884615
Male	55	59	Pancreas	No	III	60	0.032	0.029	0.90625
Male	55	59	Pancreas	No	IV	60	0.009	0.008	0.888889
Male	55	59	Pancreas	No	NotStaged	60	0.289	0.256	0.885813
Male	55	59	Pancreas	NET	I	60	0.894	0.856	0.957494
Male	55	59	Pancreas	NET	II	60	0.782	0.723	0.924552
Male	55	59	Pancreas	NET	III	60	0.333	0.25	0.75
Male	55	59	Pancreas	NET	IV	60	0.295	0.286	0.969492
Male	55	59	Pancreas	NET	NotStaged	60	0.63	0.5	0.793651
Male	55	59	Prostate	NotExpected	I	60	0.98	0.942	0.961224
Male	55	59	Prostate	NotExpected	II	60	0.993	0.963	0.969789
Male	55	59	Prostate	NotExpected	III	60	0.981	0.959	0.977574
Male	55	59	Prostate	NotExpected	IV	60	0.619	0.574	0.927302
Male	55	59	Prostate	NotExpected	NotStaged	60	0.951	0.903	0.949527
Male	55	59	Sarcoma	NotExpected	I	60	0.915	0.892	0.974863
Male	55	59	Sarcoma	NotExpected	II	60	0.73	0.683	0.935616
Male	55	59	Sarcoma	NotExpected	III	60	0.508	0.474	0.933071
Male	55	59	Sarcoma	NotExpected	IV	60	0.141	0.109	0.77305
Male	55	59	Sarcoma	NotExpected	NotStaged	60	0.765	0.711	0.929412
Male	55	59	Stomach	No	I	60	0.663	0.593	0.894419
Male	55	59	Stomach	No	II	60	0.425	0.367	0.863529
Male	55	59	Stomach	No	III	60	0.289	0.261	0.903114
Male	55	59	Stomach	No	IV	60	0.048	0.042	0.875
Male	55	59	Stomach	No	NotStaged	60	0.613	0.548	0.893964
Male	55	59	Stomach	NET	I	60	0.786	0.714	0.908397
Male	55	59	Stomach	NET	II	60	1	1	1
Male	55	59	Stomach	NET	III	60	0	0	1
Male	55	59	Stomach	NET	IV	60	0	0	0.766055
Male	55	59	Stomach	NET	NotStaged	60	0.6	0.6	1
Male	55	59	Thyroid	NotExpected	I	60	0.997	0.971	0.973922
Male	55	59	Thyroid	NotExpected	II	60	0.997	0.972	0.974925
Male	55	59	Thyroid	NotExpected	III	60	0.988	0.952	0.963563
Male	55	59	Thyroid	NotExpected	IV	60	0.779	0.726	0.931964
Male	55	59	Thyroid	NotExpected	NotStaged	60	0.977	0.894	0.915046
Male	55	59	Urothelial Tract	No	I	60	0.883	0.821	0.929785
Male	55	59	Urothelial Tract	No	II	60	0.738	0.698	0.945293
Male	55	59	Urothelial Tract	No	III	60	0.598	0.582	0.972536
Male	55	59	Urothelial Tract	No	IV	60	0.184	0.16	0.869565
Male	55	59	Urothelial Tract	No	NotStaged	60	0.656	0.481	0.733232
Male	55	59	Urothelial Tract	NET	I	60	0	0	#NUM!
Male	55	59	Urothelial Tract	NET	II	60	0	0	#NUM!
Male	55	59	Urothelial Tract	NET	III	60	0	0	#NUM!
Male	55	59	Urothelial Tract	NET	IV	60	0	0	#NUM!
Male	55	59	Urothelial Tract	NET	NotStaged	60	1	1	1
Male	55	59	CUP	NotExpected	I	60	0	0	#NUM!
Male	55	59	CUP	NotExpected	II	60	0	0	#NUM!
Male	55	59	CUP	NotExpected	III	60	0	0	#NUM!
Male	55	59	CUP	NotExpected	IV	60	0	0	#NUM!
Male	55	59	CUP	NotExpected	NotStaged	60	0.264	0.213	0.806818
Male	55	59	Brain	NotExpected	I	60	0	0	#NUM!
Male	55	59	Brain	NotExpected	II	60	0	0	#NUM!
Male	55	59	Brain	NotExpected	III	60	0	0	#NUM!
Male	55	59	Brain	NotExpected	IV	60	0	0	#NUM!
Male	55	59	Brain	NotExpected	NotStaged	60	0.171	0.157	0.918129
Male	55	59	[OTHER]	NotExpected	I	60	0.937	0.866	0.924226
Male	55	59	[OTHER]	NotExpected	II	60	0.752	0.697	0.926862
Male	55	59	[OTHER]	NotExpected	III	60	0.625	0.569	0.9104
Male	55	59	[OTHER]	NotExpected	IV	60	0.21	0.191	0.909524
Male	55	59	[OTHER]	NotExpected	NotStaged	60	0.747	0.656	0.878179
Male	60	64	Anus	NotExpected	I	60	0.926	0.838	0.904968
Male	60	64	Anus	NotExpected	II	60	0.868	0.69	0.794931
Male	60	64	Anus	NotExpected	III	60	0.566	0.465	0.821555
Male	60	64	Anus	NotExpected	IV	60	0.193	0.152	0.784404
Male	60	64	Anus	NotExpected	NotStaged	60	0.745	0.621	0.833557
Male	60	64	Bladder	No	I	60	0.898	0.81	0.902004
Male	60	64	Bladder	No	II	60	0.673	0.588	0.8737
Male	60	64	Bladder	No	III	60	0.488	0.414	0.848361
Male	60	64	Bladder	No	IV	60	0.201	0.179	0.890547
Male	60	64	Bladder	No	NotStaged	60	0.733	0.639	0.87176
Male	60	64	Bladder	NET	I	60	0.5	0.5	1
Male	60	64	Bladder	NET	II	60	0.753	0.632	0.839309
Male	60	64	Bladder	NET	III	60	0.5	0.5	1
Male	60	64	Bladder	NET	IV	60	0.143	0.139	0.96732
Male	60	64	Bladder	NET	NotStaged	60	0.333	0	0
Male	60	64	Breast	NotExpected	I	60	0.978	0.943	0.964213
Male	60	64	Breast	NotExpected	II	60	0.917	0.849	0.925845
Male	60	64	Breast	NotExpected	III	60	0.754	0.676	0.896552
Male	60	64	Breast	NotExpected	IV	60	0.226	0.191	0.845133
Male	60	64	Breast	NotExpected	NotStaged	60	0.714	0.653	0.914566
Male	60	64	Colon/Rectum	No	I	60	0.943	0.864	0.916225
Male	60	64	Colon/Rectum	No	II	60	0.851	0.778	0.914219
Male	60	64	Colon/Rectum	No	III	60	0.721	0.657	0.911234
Male	60	64	Colon/Rectum	No	IV	60	0.137	0.12	0.875912
Male	60	64	Colon/Rectum	No	NotStaged	60	0.744	0.669	0.899194
Male	60	64	Colon/Rectum	NET	I	60	0.971	0.806	0.830072
Male	60	64	Colon/Rectum	NET	II	60	1	0.8	0.8
Male	60	64	Colon/Rectum	NET	III	60	0.621	0.6	0.966184
Male	60	64	Colon/Rectum	NET	IV	60	0.073	0.067	0.907121
Male	60	64	Colon/Rectum	NET	NotStaged	60	0.722	0.625	0.865651
Male	60	64	Esophagus	No	I	60	0.611	0.523	0.855974
Male	60	64	Esophagus	No	II	60	0.37	0.295	0.797297
Male	60	64	Esophagus	No	III	60	0.231	0.189	0.818182
Male	60	64	Esophagus	No	IV	60	0.032	0.027	0.84375
Male	60	64	Esophagus	No	NotStaged	60	0.209	0.171	0.818182
Male	60	64	Esophagus	NET	I	60	0.667	0.667	1
Male	60	64	Esophagus	NET	II	60	0.313	0.167	0.5328
Male	60	64	Esophagus	NET	III	60	0.45	0.25	0.555556
Male	60	64	Esophagus	NET	IV	60	0.032	0.031	0.964758
Male	60	64	Esophagus	NET	NotStaged	60	0	0	1
Male	60	64	Gallbladder	No	I	60	0.524	0.414	0.790076
Male	60	64	Gallbladder	No	II	60	0.262	0.219	0.835878
Male	60	64	Gallbladder	No	III	60	0.24	0.208	0.866667
Male	60	64	Gallbladder	No	IV	60	0.021	0.021	0.923077
Male	60	64	Gallbladder	No	NotStaged	60	0.212	0.169	0.79717
Male	60	64	Gallbladder	NET	I	60	1	1	1
Male	60	64	Gallbladder	NET	II	60	0	0	1
Male	60	64	Gallbladder	NET	III	60	0	0	#NUM!
Male	60	64	Gallbladder	NET	IV	60	0	0	1
Male	60	64	Gallbladder	NET	NotStaged	60	0.429	0.429	1
Male	60	64	Head and Neck	No	I	60	0.894	0.796	0.89038
Male	60	64	Head and Neck	No	II	60	0.801	0.691	0.862672
Male	60	64	Head and Neck	No	III	60	0.715	0.617	0.862937
Male	60	64	Head and Neck	No	IV	60	0.577	0.494	0.856153
Male	60	64	Head and Neck	No	NotStaged	60	0.695	0.611	0.879137
Male	60	64	Head and Neck	NET	I	60	0.667	0.667	1
Male	60	64	Head and Neck	NET	II	60	1	1	1
Male	60	64	Head and Neck	NET	III	60	0.571	0.5	0.87535
Male	60	64	Head and Neck	NET	IV	60	0.223	0.223	1
Male	60	64	Head and Neck	NET	NotStaged	60	0.5	0.167	0.334
Male	60	64	Kidney	NotExpected	I	60	0.962	0.873	0.907484
Male	60	64	Kidney	NotExpected	II	60	0.886	0.81	0.914221
Male	60	64	Kidney	NotExpected	III	60	0.782	0.717	0.91688
Male	60	64	Kidney	NotExpected	IV	60	0.157	0.131	0.834395
Male	60	64	Kidney	NotExpected	NotStaged	60	0.706	0.586	0.830028
Male	60	64	Liver/Bile-duct	NotExpected	I	60	0.472	0.376	0.79661
Male	60	64	Liver/Bile-duct	NotExpected	II	60	0.388	0.308	0.793814
Male	60	64	Liver/Bile-duct	NotExpected	III	60	0.091	0.07	0.769231
Male	60	64	Liver/Bile-duct	NotExpected	IV	60	0.02	0.016	0.774194
Male	60	64	Liver/Bile-duct	NotExpected	NotStaged	60	0.112	0.082	0.732143
Male	60	64	Lung	No	I	60	0.657	0.538	0.818874
Male	60	64	Lung	No	II	60	0.446	0.368	0.825112
Male	60	64	Lung	No	III	60	0.219	0.177	0.808219
Male	60	64	Lung	No	IV	60	0.047	0.038	0.808511
Male	60	64	Lung	No	NotStaged	60	0.159	0.121	0.761006
Male	60	64	Lung	NET	I	60	0.526	0.435	0.826996
Male	60	64	Lung	NET	II	60	0.321	0.279	0.868657
Male	60	64	Lung	NET	III	60	0.149	0.116	0.778523
Male	60	64	Lung	NET	IV	60	0.025	0.02	0.8
Male	60	64	Lung	NET	NotStaged	60	0.512	0.431	0.841797
Male	60	64	Lymphoma	NotExpected	I	60	0.866	0.797	0.920323
Male	60	64	Lymphoma	NotExpected	II	60	0.825	0.761	0.922424
Male	60	64	Lymphoma	NotExpected	III	60	0.729	0.65	0.891632
Male	60	64	Lymphoma	NotExpected	IV	60	0.67	0.593	0.885075
Male	60	64	Lymphoma	NotExpected	NotStaged	60	0.832	0.768	0.923077
Male	60	64	Lymphoid Leukemia	NotExpected	I	60	0.949	0.866	0.91254
Male	60	64	Lymphoid Leukemia	NotExpected	II	60	0.94	0.852	0.905307
Male	60	64	Lymphoid Leukemia	NotExpected	III	60	0.769	0.689	0.895969
Male	60	64	Lymphoid Leukemia	NotExpected	IV	60	0.732	0.647	0.88388
Male	60	64	Lymphoid Leukemia	NotExpected	NotStaged	60	0.887	0.816	0.919955
Male	60	64	Melanoma	NotExpected	I	60	0.98	0.939	0.958163
Male	60	64	Melanoma	NotExpected	II	60	0.833	0.777	0.932773
Male	60	64	Melanoma	NotExpected	III	60	0.646	0.593	0.917957
Male	60	64	Melanoma	NotExpected	IV	60	0.224	0.201	0.897321
Male	60	64	Melanoma	NotExpected	NotStaged	60	0.858	0.806	0.939394
Male	60	64	Myeloid Neoplasm	NotExpected	I	60	0	0	#NUM!
Male	60	64	Myeloid Neoplasm	NotExpected	II	60	0	0	#NUM!
Male	60	64	Myeloid Neoplasm	NotExpected	III	60	0	0	#NUM!
Male	60	64	Myeloid Neoplasm	NotExpected	IV	60	0	0	#NUM!
Male	60	64	Myeloid Neoplasm	NotExpected	NotStaged	60	0.475	0.402	0.846316
Male	60	64	Plasma Cell Neoplasm	NotExpected	I	60	0	0	#NUM!
Male	60	64	Plasma Cell Neoplasm	NotExpected	II	60	0	0	#NUM!
Male	60	64	Plasma Cell Neoplasm	NotExpected	III	60	0	0	#NUM!
Male	60	64	Plasma Cell Neoplasm	NotExpected	IV	60	0	0	#NUM!
Male	60	64	Plasma Cell Neoplasm	NotExpected	NotStaged	60	0.652	0.561	0.860429
Male	60	64	Pancreas	No	I	60	0.302	0.278	0.92053
Male	60	64	Pancreas	No	II	60	0.137	0.119	0.868613
Male	60	64	Pancreas	No	III	60	0.035	0.032	0.914286
Male	60	64	Pancreas	No	IV	60	0.014	0.011	0.785714
Male	60	64	Pancreas	No	NotStaged	60	0.287	0.247	0.860627
Male	60	64	Pancreas	NET	I	60	1	1	1
Male	60	64	Pancreas	NET	II	60	0.745	0.673	0.903356
Male	60	64	Pancreas	NET	III	60	0.5	0.5	1
Male	60	64	Pancreas	NET	IV	60	0.227	0.201	0.885463
Male	60	64	Pancreas	NET	NotStaged	60	0.64	0.582	0.90875
Male	60	64	Prostate	NotExpected	I	60	1	0.924	0.924
Male	60	64	Prostate	NotExpected	II	60	0.99	0.949	0.958586
Male	60	64	Prostate	NotExpected	III	60	0.98	0.948	0.967347
Male	60	64	Prostate	NotExpected	IV	60	0.604	0.552	0.913907
Male	60	64	Prostate	NotExpected	NotStaged	60	0.946	0.889	0.939746
Male	60	64	Sarcoma	NotExpected	I	60	0.894	0.843	0.942953
Male	60	64	Sarcoma	NotExpected	II	60	0.73	0.661	0.905479
Male	60	64	Sarcoma	NotExpected	III	60	0.562	0.518	0.921011
Male	60	64	Sarcoma	NotExpected	IV	60	0.136	0.12	0.878307
Male	60	64	Sarcoma	NotExpected	NotStaged	60	0.709	0.627	0.884344
Male	60	64	Stomach	No	I	60	0.659	0.562	0.852807
Male	60	64	Stomach	No	II	60	0.455	0.398	0.874725
Male	60	64	Stomach	No	III	60	0.277	0.241	0.870036
Male	60	64	Stomach	No	IV	60	0.062	0.053	0.854839
Male	60	64	Stomach	No	NotStaged	60	0.582	0.508	0.872852
Male	60	64	Stomach	NET	I	60	0.864	0.784	0.907407
Male	60	64	Stomach	NET	II	60	0.667	0.667	1
Male	60	64	Stomach	NET	III	60	0.5	0.5	1
Male	60	64	Stomach	NET	IV	60	0.089	0.086	0.957983
Male	60	64	Stomach	NET	NotStaged	60	0.4	0.167	0.41625
Male	60	64	Thyroid	NotExpected	I	60	0.996	0.952	0.955823
Male	60	64	Thyroid	NotExpected	II	60	0.989	0.932	0.942366
Male	60	64	Thyroid	NotExpected	III	60	0.977	0.943	0.9652
Male	60	64	Thyroid	NotExpected	IV	60	0.753	0.679	0.901726
Male	60	64	Thyroid	NotExpected	NotStaged	60	0.904	0.809	0.894912
Male	60	64	Urothelial Tract	No	I	60	0.857	0.766	0.893816
Male	60	64	Urothelial Tract	No	II	60	0.81	0.723	0.892593
Male	60	64	Urothelial Tract	No	III	60	0.62	0.542	0.874194
Male	60	64	Urothelial Tract	No	IV	60	0.177	0.153	0.864407
Male	60	64	Urothelial Tract	No	NotStaged	60	0.662	0.595	0.898438
Male	60	64	Urothelial Tract	NET	I	60	0	0	#NUM!
Male	60	64	Urothelial Tract	NET	II	60	0	0	#NUM!
Male	60	64	Urothelial Tract	NET	III	60	0	0	#NUM!
Male	60	64	Urothelial Tract	NET	IV	60	0	0	1
Male	60	64	Urothelial Tract	NET	NotStaged	60	0	0	#NUM!
Male	60	64	CUP	NotExpected	I	60	0	0	#NUM!
Male	60	64	CUP	NotExpected	II	60	0	0	#NUM!
Male	60	64	CUP	NotExpected	III	60	0	0	#NUM!
Male	60	64	CUP	NotExpected	IV	60	0	0	#NUM!
Male	60	64	CUP	NotExpected	NotStaged	60	0.234	0.183	0.782051
Male	60	64	Brain	NotExpected	I	60	0	0	#NUM!
Male	60	64	Brain	NotExpected	II	60	0	0	#NUM!
Male	60	64	Brain	NotExpected	III	60	0	0	#NUM!
Male	60	64	Brain	NotExpected	IV	60	0	0	#NUM!
Male	60	64	Brain	NotExpected	NotStaged	60	0.132	0.115	0.871212
Male	60	64	[OTHER]	NotExpected	I	60	0.873	0.805	0.922108
Male	60	64	[OTHER]	NotExpected	II	60	0.684	0.623	0.910819
Male	60	64	[OTHER]	NotExpected	III	60	0.529	0.477	0.901701
Male	60	64	[OTHER]	NotExpected	IV	60	0.191	0.176	0.921466
Male	60	64	[OTHER]	NotExpected	NotStaged	60	0.715	0.603	0.843357
Male	65	69	Anus	NotExpected	I	60	0.91	0.838	0.920879
Male	65	69	Anus	NotExpected	II	60	0.769	0.592	0.769831
Male	65	69	Anus	NotExpected	III	60	0.623	0.566	0.908507
Male	65	69	Anus	NotExpected	IV	60	0.189	0.178	0.938462
Male	65	69	Anus	NotExpected	NotStaged	60	0.761	0.685	0.90013
Male	65	69	Bladder	No	I	60	0.88	0.768	0.872727
Male	65	69	Bladder	No	II	60	0.659	0.54	0.819423
Male	65	69	Bladder	No	III	60	0.558	0.44	0.78853
Male	65	69	Bladder	No	IV	60	0.21	0.159	0.757143
Male	65	69	Bladder	No	NotStaged	60	0.736	0.622	0.845109
Male	65	69	Bladder	NET	I	60	0.455	0.385	0.845912
Male	65	69	Bladder	NET	II	60	0.578	0.367	0.634948
Male	65	69	Bladder	NET	III	60	0.583	0.583	1
Male	65	69	Bladder	NET	IV	60	0.141	0.057	0.404255
Male	65	69	Bladder	NET	NotStaged	60	0.333	0.286	0.858
Male	65	69	Breast	NotExpected	I	60	0.928	0.852	0.918103
Male	65	69	Breast	NotExpected	II	60	0.918	0.815	0.8878
Male	65	69	Breast	NotExpected	III	60	0.891	0.788	0.8844
Male	65	69	Breast	NotExpected	IV	60	0.26	0.244	0.938462
Male	65	69	Breast	NotExpected	NotStaged	60	0.815	0.759	0.930886
Male	65	69	Colon/Rectum	No	I	60	0.932	0.82	0.879828
Male	65	69	Colon/Rectum	No	II	60	0.842	0.738	0.876485
Male	65	69	Colon/Rectum	No	III	60	0.703	0.627	0.891892
Male	65	69	Colon/Rectum	No	IV	60	0.127	0.111	0.874016
Male	65	69	Colon/Rectum	No	NotStaged	60	0.713	0.607	0.851332
Male	65	69	Colon/Rectum	NET	I	60	0.938	0.741	0.789979
Male	65	69	Colon/Rectum	NET	II	60	0.636	0.545	0.856918
Male	65	69	Colon/Rectum	NET	III	60	0.539	0.44	0.816327
Male	65	69	Colon/Rectum	NET	IV	60	0.055	0.032	0.581818
Male	65	69	Colon/Rectum	NET	NotStaged	60	0.75	0.563	0.750667
Male	65	69	Esophagus	No	I	60	0.632	0.525	0.830696
Male	65	69	Esophagus	No	II	60	0.391	0.318	0.813299
Male	65	69	Esophagus	No	III	60	0.246	0.207	0.841463
Male	65	69	Esophagus	No	IV	60	0.047	0.04	0.851064
Male	65	69	Esophagus	No	NotStaged	60	0.221	0.162	0.733032
Male	65	69	Esophagus	NET	I	60	0.25	0.25	1
Male	65	69	Esophagus	NET	II	60	0.4	0.2	0.5
Male	65	69	Esophagus	NET	III	60	0	0	0.857143
Male	65	69	Esophagus	NET	IV	60	0	0	0.806122
Male	65	69	Esophagus	NET	NotStaged	60	0.333	0.333	1
Male	65	69	Gallbladder	No	I	60	0.536	0.425	0.79291
Male	65	69	Gallbladder	No	II	60	0.275	0.225	0.818182
Male	65	69	Gallbladder	No	III	60	0.218	0.159	0.724638
Male	65	69	Gallbladder	No	IV	60	0.022	0.018	0.818182
Male	65	69	Gallbladder	No	NotStaged	60	0.207	0.124	0.599034
Male	65	69	Gallbladder	NET	I	60	0	0	0.49925
Male	65	69	Gallbladder	NET	II	60	0	0	1
Male	65	69	Gallbladder	NET	III	60	0	0	1
Male	65	69	Gallbladder	NET	IV	60	0	0	1
Male	65	69	Gallbladder	NET	NotStaged	60	0.226	0.143	0.632743
Male	65	69	Head and Neck	No	I	60	0.883	0.769	0.870895
Male	65	69	Head and Neck	No	II	60	0.762	0.634	0.832021
Male	65	69	Head and Neck	No	III	60	0.664	0.544	0.819277
Male	65	69	Head and Neck	No	IV	60	0.53	0.441	0.832075
Male	65	69	Head and Neck	No	NotStaged	60	0.661	0.544	0.822995
Male	65	69	Head and Neck	NET	I	60	1	1	1
Male	65	69	Head and Neck	NET	II	60	0.514	0.429	0.832362
Male	65	69	Head and Neck	NET	III	60	1	0.5	0.5
Male	65	69	Head and Neck	NET	IV	60	0.334	0.321	0.960663
Male	65	69	Head and Neck	NET	NotStaged	60	0.75	0.75	1
Male	65	69	Kidney	NotExpected	I	60	0.957	0.853	0.891327
Male	65	69	Kidney	NotExpected	II	60	0.836	0.757	0.905502
Male	65	69	Kidney	NotExpected	III	60	0.763	0.667	0.874181
Male	65	69	Kidney	NotExpected	IV	60	0.142	0.12	0.84507
Male	65	69	Kidney	NotExpected	NotStaged	60	0.711	0.582	0.818565
Male	65	69	Liver/Bile-duct	NotExpected	I	60	0.424	0.328	0.773585
Male	65	69	Liver/Bile-duct	NotExpected	II	60	0.355	0.283	0.797183
Male	65	69	Liver/Bile-duct	NotExpected	III	60	0.072	0.056	0.777778
Male	65	69	Liver/Bile-duct	NotExpected	IV	60	0.02	0.015	0.75
Male	65	69	Liver/Bile-duct	NotExpected	NotStaged	60	0.107	0.081	0.757009
Male	65	69	Lung	No	I	60	0.644	0.504	0.782609
Male	65	69	Lung	No	II	60	0.411	0.326	0.793187
Male	65	69	Lung	No	III	60	0.186	0.141	0.758065
Male	65	69	Lung	No	IV	60	0.047	0.036	0.765957
Male	65	69	Lung	No	NotStaged	60	0.139	0.099	0.71223
Male	65	69	Lung	NET	I	60	0.483	0.397	0.821946
Male	65	69	Lung	NET	II	60	0.377	0.324	0.856041
Male	65	69	Lung	NET	III	60	0.154	0.119	0.772727
Male	65	69	Lung	NET	IV	60	0.015	0.012	0.8
Male	65	69	Lung	NET	NotStaged	60	0.44	0.364	0.827273
Male	65	69	Lymphoma	NotExpected	I	60	0.842	0.753	0.894299
Male	65	69	Lymphoma	NotExpected	II	60	0.774	0.67	0.865633
Male	65	69	Lymphoma	NotExpected	III	60	0.74	0.642	0.867568
Male	65	69	Lymphoma	NotExpected	IV	60	0.648	0.56	0.864198
Male	65	69	Lymphoma	NotExpected	NotStaged	60	0.817	0.721	0.882497
Male	65	69	Lymphoid Leukemia	NotExpected	I	60	0.864	0.741	0.857639
Male	65	69	Lymphoid Leukemia	NotExpected	II	60	0.9	0.75	0.833333
Male	65	69	Lymphoid Leukemia	NotExpected	III	60	0.821	0.733	0.892814
Male	65	69	Lymphoid Leukemia	NotExpected	IV	60	0.808	0.644	0.79703
Male	65	69	Lymphoid Leukemia	NotExpected	NotStaged	60	0.865	0.767	0.886705
Male	65	69	Melanoma	NotExpected	I	60	0.976	0.917	0.939549
Male	65	69	Melanoma	NotExpected	II	60	0.801	0.698	0.871411
Male	65	69	Melanoma	NotExpected	III	60	0.574	0.508	0.885017
Male	65	69	Melanoma	NotExpected	IV	60	0.19	0.166	0.873684
Male	65	69	Melanoma	NotExpected	NotStaged	60	0.839	0.773	0.921335
Male	65	69	Myeloid Neoplasm	NotExpected	I	60	0	0	#NUM!
Male	65	69	Myeloid Neoplasm	NotExpected	II	60	0	0	#NUM!
Male	65	69	Myeloid Neoplasm	NotExpected	III	60	0	0	#NUM!
Male	65	69	Myeloid Neoplasm	NotExpected	IV	60	0	0	#NUM!
Male	65	69	Myeloid Neoplasm	NotExpected	NotStaged	60	0.39	0.312	0.8
Male	65	69	Plasma Cell Neoplasm	NotExpected	I	60	0	0	#NUM!
Male	65	69	Plasma Cell Neoplasm	NotExpected	II	60	0	0	#NUM!
Male	65	69	Plasma Cell Neoplasm	NotExpected	III	60	0	0	#NUM!
Male	65	69	Plasma Cell Neoplasm	NotExpected	IV	60	0	0	#NUM!
Male	65	69	Plasma Cell Neoplasm	NotExpected	NotStaged	60	0.617	0.508	0.823339
Male	65	69	Pancreas	No	I	60	0.287	0.253	0.881533
Male	65	69	Pancreas	No	II	60	0.122	0.105	0.860656
Male	65	69	Pancreas	No	III	60	0.024	0.021	0.875
Male	65	69	Pancreas	No	IV	60	0.008	0.008	0.909091
Male	65	69	Pancreas	No	NotStaged	60	0.259	0.222	0.857143
Male	65	69	Pancreas	NET	I	60	0.919	0.797	0.867247
Male	65	69	Pancreas	NET	II	60	0.69	0.6	0.868313
Male	65	69	Pancreas	NET	III	60	0.5	0.455	0.908333
Male	65	69	Pancreas	NET	IV	60	0.266	0.23	0.864662
Male	65	69	Pancreas	NET	NotStaged	60	0.37	0.25	0.675676
Male	65	69	Prostate	NotExpected	I	60	0.996	0.882	0.885542
Male	65	69	Prostate	NotExpected	II	60	0.987	0.927	0.93921
Male	65	69	Prostate	NotExpected	III	60	0.979	0.937	0.957099
Male	65	69	Prostate	NotExpected	IV	60	0.598	0.532	0.889632
Male	65	69	Prostate	NotExpected	NotStaged	60	0.932	0.851	0.91309
Male	65	69	Sarcoma	NotExpected	I	60	0.902	0.828	0.91796
Male	65	69	Sarcoma	NotExpected	II	60	0.775	0.711	0.917419
Male	65	69	Sarcoma	NotExpected	III	60	0.489	0.421	0.860941
Male	65	69	Sarcoma	NotExpected	IV	60	0.152	0.134	0.881579
Male	65	69	Sarcoma	NotExpected	NotStaged	60	0.7	0.616	0.88
Male	65	69	Stomach	No	I	60	0.637	0.538	0.844584
Male	65	69	Stomach	No	II	60	0.386	0.338	0.875648
Male	65	69	Stomach	No	III	60	0.293	0.244	0.832765
Male	65	69	Stomach	No	IV	60	0.041	0.035	0.853659
Male	65	69	Stomach	No	NotStaged	60	0.553	0.484	0.875226
Male	65	69	Stomach	NET	I	60	0.857	0.762	0.889148
Male	65	69	Stomach	NET	II	60	0.2	0.2	1
Male	65	69	Stomach	NET	III	60	0.25	0.25	1
Male	65	69	Stomach	NET	IV	60	0.156	0.107	0.685897
Male	65	69	Stomach	NET	NotStaged	60	0.469	0.25	0.533049
Male	65	69	Thyroid	NotExpected	I	60	0.993	0.931	0.937563
Male	65	69	Thyroid	NotExpected	II	60	0.996	0.887	0.890562
Male	65	69	Thyroid	NotExpected	III	60	0.977	0.905	0.926305
Male	65	69	Thyroid	NotExpected	IV	60	0.661	0.583	0.881997
Male	65	69	Thyroid	NotExpected	NotStaged	60	0.907	0.822	0.906284
Male	65	69	Urothelial Tract	No	I	60	0.867	0.76	0.876586
Male	65	69	Urothelial Tract	No	II	60	0.69	0.645	0.934783
Male	65	69	Urothelial Tract	No	III	60	0.556	0.464	0.834532
Male	65	69	Urothelial Tract	No	IV	60	0.148	0.127	0.858108
Male	65	69	Urothelial Tract	No	NotStaged	60	0.587	0.394	0.670968
Male	65	69	Urothelial Tract	NET	I	60	0	0	#NUM!
Male	65	69	Urothelial Tract	NET	II	60	0	0	#NUM!
Male	65	69	Urothelial Tract	NET	III	60	0	0	#NUM!
Male	65	69	Urothelial Tract	NET	IV	60	0	0	#NUM!
Male	65	69	Urothelial Tract	NET	NotStaged	60	0	0	#NUM!
Male	65	69	CUP	NotExpected	I	60	0	0	#NUM!
Male	65	69	CUP	NotExpected	II	60	0	0	#NUM!
Male	65	69	CUP	NotExpected	III	60	0	0	#NUM!
Male	65	69	CUP	NotExpected	IV	60	0	0	#NUM!
Male	65	69	CUP	NotExpected	NotStaged	60	0.195	0.148	0.758974
Male	65	69	Brain	NotExpected	I	60	0	0	#NUM!
Male	65	69	Brain	NotExpected	II	60	0	0	#NUM!
Male	65	69	Brain	NotExpected	III	60	0	0	#NUM!
Male	65	69	Brain	NotExpected	IV	60	0	0	#NUM!
Male	65	69	Brain	NotExpected	NotStaged	60	0.099	0.083	0.838384
Male	65	69	[OTHER]	NotExpected	I	60	0.772	0.654	0.84715
Male	65	69	[OTHER]	NotExpected	II	60	0.593	0.509	0.858347
Male	65	69	[OTHER]	NotExpected	III	60	0.458	0.392	0.855895
Male	65	69	[OTHER]	NotExpected	IV	60	0.13	0.109	0.838462
Male	65	69	[OTHER]	NotExpected	NotStaged	60	0.673	0.535	0.794948
Male	70	74	Anus	NotExpected	I	60	0.811	0.792	0.97541
Male	70	74	Anus	NotExpected	II	60	0.785	0.64	0.815287
Male	70	74	Anus	NotExpected	III	60	0.545	0.414	0.759633
Male	70	74	Anus	NotExpected	IV	60	0.165	0.118	0.713592
Male	70	74	Anus	NotExpected	NotStaged	60	0.716	0.519	0.72486
Male	70	74	Bladder	No	I	60	0.856	0.709	0.828271
Male	70	74	Bladder	No	II	60	0.631	0.482	0.763867
Male	70	74	Bladder	No	III	60	0.509	0.406	0.797642
Male	70	74	Bladder	No	IV	60	0.158	0.119	0.753165
Male	70	74	Bladder	No	NotStaged	60	0.655	0.503	0.767939
Male	70	74	Bladder	NET	I	60	0.71	0.385	0.542254
Male	70	74	Bladder	NET	II	60	0.512	0.405	0.791016
Male	70	74	Bladder	NET	III	60	0.168	0.133	0.791667
Male	70	74	Bladder	NET	IV	60	0	0	0.255319
Male	70	74	Bladder	NET	NotStaged	60	0.333	0.333	1
Male	70	74	Breast	NotExpected	I	60	0.983	0.879	0.894201
Male	70	74	Breast	NotExpected	II	60	0.907	0.72	0.793826
Male	70	74	Breast	NotExpected	III	60	0.875	0.704	0.804571
Male	70	74	Breast	NotExpected	IV	60	0.237	0.225	0.947791
Male	70	74	Breast	NotExpected	NotStaged	60	0.917	0.647	0.705562
Male	70	74	Colon/Rectum	No	I	60	0.913	0.772	0.845564
Male	70	74	Colon/Rectum	No	II	60	0.819	0.681	0.831502
Male	70	74	Colon/Rectum	No	III	60	0.67	0.562	0.838806
Male	70	74	Colon/Rectum	No	IV	60	0.101	0.084	0.831683
Male	70	74	Colon/Rectum	No	NotStaged	60	0.573	0.444	0.774869
Male	70	74	Colon/Rectum	NET	I	60	1	0.802	0.802
Male	70	74	Colon/Rectum	NET	II	60	0.75	0.75	1
Male	70	74	Colon/Rectum	NET	III	60	0.492	0.417	0.845018
Male	70	74	Colon/Rectum	NET	IV	60	0.03	0.022	0.733333
Male	70	74	Colon/Rectum	NET	NotStaged	60	0.25	0.25	1
Male	70	74	Esophagus	No	I	60	0.587	0.436	0.74276
Male	70	74	Esophagus	No	II	60	0.347	0.251	0.723343
Male	70	74	Esophagus	No	III	60	0.186	0.145	0.77957
Male	70	74	Esophagus	No	IV	60	0.032	0.024	0.75
Male	70	74	Esophagus	No	NotStaged	60	0.149	0.106	0.711409
Male	70	74	Esophagus	NET	I	60	0.5	0.5	1
Male	70	74	Esophagus	NET	II	60	0	0	1
Male	70	74	Esophagus	NET	III	60	0	0	0.374813
Male	70	74	Esophagus	NET	IV	60	0	0	1
Male	70	74	Esophagus	NET	NotStaged	60	0	0	#NUM!
Male	70	74	Gallbladder	No	I	60	0.48	0.362	0.754167
Male	70	74	Gallbladder	No	II	60	0.239	0.192	0.803347
Male	70	74	Gallbladder	No	III	60	0.213	0.16	0.751174
Male	70	74	Gallbladder	No	IV	60	0.032	0.024	0.74359
Male	70	74	Gallbladder	No	NotStaged	60	0.105	0.086	0.804688
Male	70	74	Gallbladder	NET	I	60	0	0	#NUM!
Male	70	74	Gallbladder	NET	II	60	0	0	#NUM!
Male	70	74	Gallbladder	NET	III	60	0	0	#NUM!
Male	70	74	Gallbladder	NET	IV	60	0	0	#NUM!
Male	70	74	Gallbladder	NET	NotStaged	60	0.229	0.2	0.873362
Male	70	74	Head and Neck	No	I	60	0.874	0.731	0.836384
Male	70	74	Head and Neck	No	II	60	0.743	0.594	0.799462
Male	70	74	Head and Neck	No	III	60	0.591	0.453	0.766497
Male	70	74	Head and Neck	No	IV	60	0.467	0.36	0.770878
Male	70	74	Head and Neck	No	NotStaged	60	0.623	0.477	0.76565
Male	70	74	Head and Neck	NET	I	60	1	0.6	0.6
Male	70	74	Head and Neck	NET	II	60	1	1	1
Male	70	74	Head and Neck	NET	III	60	0.5	0.5	1
Male	70	74	Head and Neck	NET	IV	60	0.402	0.235	0.584577
Male	70	74	Head and Neck	NET	NotStaged	60	0.6	0.6	1
Male	70	74	Kidney	NotExpected	I	60	0.936	0.787	0.840812
Male	70	74	Kidney	NotExpected	II	60	0.83	0.677	0.815663
Male	70	74	Kidney	NotExpected	III	60	0.722	0.61	0.844875
Male	70	74	Kidney	NotExpected	IV	60	0.13	0.101	0.776923
Male	70	74	Kidney	NotExpected	NotStaged	60	0.684	0.519	0.758772
Male	70	74	Liver/Bile-duct	NotExpected	I	60	0.361	0.274	0.759003
Male	70	74	Liver/Bile-duct	NotExpected	II	60	0.266	0.204	0.766917
Male	70	74	Liver/Bile-duct	NotExpected	III	60	0.087	0.061	0.701149
Male	70	74	Liver/Bile-duct	NotExpected	IV	60	0.017	0.015	0.869565
Male	70	74	Liver/Bile-duct	NotExpected	NotStaged	60	0.067	0.049	0.731343
Male	70	74	Lung	No	I	60	0.603	0.442	0.733002
Male	70	74	Lung	No	II	60	0.368	0.278	0.755435
Male	70	74	Lung	No	III	60	0.159	0.114	0.716981
Male	70	74	Lung	No	IV	60	0.039	0.028	0.717949
Male	70	74	Lung	No	NotStaged	60	0.121	0.068	0.561983
Male	70	74	Lung	NET	I	60	0.442	0.303	0.68552
Male	70	74	Lung	NET	II	60	0.224	0.188	0.839286
Male	70	74	Lung	NET	III	60	0.103	0.068	0.660194
Male	70	74	Lung	NET	IV	60	0.015	0.011	0.733333
Male	70	74	Lung	NET	NotStaged	60	0.404	0.335	0.829208
Male	70	74	Lymphoma	NotExpected	I	60	0.804	0.686	0.853234
Male	70	74	Lymphoma	NotExpected	II	60	0.72	0.588	0.816667
Male	70	74	Lymphoma	NotExpected	III	60	0.656	0.531	0.809451
Male	70	74	Lymphoma	NotExpected	IV	60	0.588	0.483	0.821429
Male	70	74	Lymphoma	NotExpected	NotStaged	60	0.74	0.598	0.808108
Male	70	74	Lymphoid Leukemia	NotExpected	I	60	0.834	0.692	0.829736
Male	70	74	Lymphoid Leukemia	NotExpected	II	60	0.792	0.74	0.934343
Male	70	74	Lymphoid Leukemia	NotExpected	III	60	0.764	0.649	0.849476
Male	70	74	Lymphoid Leukemia	NotExpected	IV	60	0.722	0.625	0.865651
Male	70	74	Lymphoid Leukemia	NotExpected	NotStaged	60	0.838	0.702	0.837709
Male	70	74	Melanoma	NotExpected	I	60	0.972	0.876	0.901235
Male	70	74	Melanoma	NotExpected	II	60	0.793	0.666	0.839849
Male	70	74	Melanoma	NotExpected	III	60	0.567	0.463	0.816578
Male	70	74	Melanoma	NotExpected	IV	60	0.245	0.186	0.759184
Male	70	74	Melanoma	NotExpected	NotStaged	60	0.838	0.737	0.879475
Male	70	74	Myeloid Neoplasm	NotExpected	I	60	0	0	#NUM!
Male	70	74	Myeloid Neoplasm	NotExpected	II	60	0	0	#NUM!
Male	70	74	Myeloid Neoplasm	NotExpected	III	60	0	0	#NUM!
Male	70	74	Myeloid Neoplasm	NotExpected	IV	60	0	0	#NUM!
Male	70	74	Myeloid Neoplasm	NotExpected	NotStaged	60	0.295	0.219	0.742373
Male	70	74	Plasma Cell Neoplasm	NotExpected	I	60	1	1	1
Male	70	74	Plasma Cell Neoplasm	NotExpected	II	60	0	0	#NUM!
Male	70	74	Plasma Cell Neoplasm	NotExpected	III	60	0	0	#NUM!
Male	70	74	Plasma Cell Neoplasm	NotExpected	IV	60	0	0	#NUM!
Male	70	74	Plasma Cell Neoplasm	NotExpected	NotStaged	60	0.542	0.407	0.750923
Male	70	74	Pancreas	No	I	60	0.217	0.159	0.732719
Male	70	74	Pancreas	No	II	60	0.119	0.095	0.798319
Male	70	74	Pancreas	No	III	60	0.03	0.026	0.863636
Male	70	74	Pancreas	No	IV	60	0.007	0.005	0.714286
Male	70	74	Pancreas	No	NotStaged	60	0.167	0.13	0.778443
Male	70	74	Pancreas	NET	I	60	0.899	0.824	0.916574
Male	70	74	Pancreas	NET	II	60	0.669	0.558	0.834081
Male	70	74	Pancreas	NET	III	60	0	0	0.49925
Male	70	74	Pancreas	NET	IV	60	0.201	0.188	0.935323
Male	70	74	Pancreas	NET	NotStaged	60	0.455	0.455	1
Male	70	74	Prostate	NotExpected	I	60	0.99	0.849	0.857576
Male	70	74	Prostate	NotExpected	II	60	0.977	0.883	0.903787
Male	70	74	Prostate	NotExpected	III	60	0.967	0.906	0.936918
Male	70	74	Prostate	NotExpected	IV	60	0.509	0.425	0.834971
Male	70	74	Prostate	NotExpected	NotStaged	60	0.918	0.796	0.867102
Male	70	74	Sarcoma	NotExpected	I	60	0.855	0.742	0.867836
Male	70	74	Sarcoma	NotExpected	II	60	0.757	0.666	0.879789
Male	70	74	Sarcoma	NotExpected	III	60	0.482	0.416	0.863071
Male	70	74	Sarcoma	NotExpected	IV	60	0.108	0.083	0.768519
Male	70	74	Sarcoma	NotExpected	NotStaged	60	0.695	0.594	0.854676
Male	70	74	Stomach	No	I	60	0.625	0.515	0.824
Male	70	74	Stomach	No	II	60	0.405	0.318	0.785185
Male	70	74	Stomach	No	III	60	0.214	0.167	0.780374
Male	70	74	Stomach	No	IV	60	0.035	0.028	0.8
Male	70	74	Stomach	No	NotStaged	60	0.475	0.376	0.791579
Male	70	74	Stomach	NET	I	60	0.774	0.625	0.80732
Male	70	74	Stomach	NET	II	60	0	0	0.666
Male	70	74	Stomach	NET	III	60	0	0	#NUM!
Male	70	74	Stomach	NET	IV	60	0	0	1
Male	70	74	Stomach	NET	NotStaged	60	0.612	0.255	0.416667
Male	70	74	Thyroid	NotExpected	I	60	0.993	0.875	0.881168
Male	70	74	Thyroid	NotExpected	II	60	1	0.888	0.888
Male	70	74	Thyroid	NotExpected	III	60	0.961	0.856	0.890739
Male	70	74	Thyroid	NotExpected	IV	60	0.624	0.51	0.817308
Male	70	74	Thyroid	NotExpected	NotStaged	60	0.892	0.73	0.818386
Male	70	74	Urothelial Tract	No	I	60	0.848	0.706	0.832547
Male	70	74	Urothelial Tract	No	II	60	0.67	0.464	0.692537
Male	70	74	Urothelial Tract	No	III	60	0.561	0.448	0.798574
Male	70	74	Urothelial Tract	No	IV	60	0.199	0.163	0.819095
Male	70	74	Urothelial Tract	No	NotStaged	60	0.521	0.345	0.662188
Male	70	74	Urothelial Tract	NET	I	60	0	0	#NUM!
Male	70	74	Urothelial Tract	NET	II	60	0	0	#NUM!
Male	70	74	Urothelial Tract	NET	III	60	1	1	1
Male	70	74	Urothelial Tract	NET	IV	60	0	0	1
Male	70	74	Urothelial Tract	NET	NotStaged	60	0	0	0.5
Male	70	74	CUP	NotExpected	I	60	0	0	#NUM!
Male	70	74	CUP	NotExpected	II	60	0	0	#NUM!
Male	70	74	CUP	NotExpected	III	60	0	0	#NUM!
Male	70	74	CUP	NotExpected	IV	60	0	0	#NUM!
Male	70	74	CUP	NotExpected	NotStaged	60	0.146	0.102	0.69863
Male	70	74	Brain	NotExpected	I	60	0	0	#NUM!
Male	70	74	Brain	NotExpected	II	60	0	0	#NUM!
Male	70	74	Brain	NotExpected	III	60	0	0	#NUM!
Male	70	74	Brain	NotExpected	IV	60	0	0	#NUM!
Male	70	74	Brain	NotExpected	NotStaged	60	0.071	0.056	0.788732
Male	70	74	[OTHER]	NotExpected	I	60	0.71	0.544	0.766197
Male	70	74	[OTHER]	NotExpected	II	60	0.575	0.422	0.733913
Male	70	74	[OTHER]	NotExpected	III	60	0.39	0.312	0.8
Male	70	74	[OTHER]	NotExpected	IV	60	0.09	0.075	0.833333
Male	70	74	[OTHER]	NotExpected	NotStaged	60	0.608	0.441	0.725329
Male	75	79	Anus	NotExpected	I	60	0.825	0.656	0.795152
Male	75	79	Anus	NotExpected	II	60	0.739	0.537	0.726658
Male	75	79	Anus	NotExpected	III	60	0.473	0.349	0.737844
Male	75	79	Anus	NotExpected	IV	60	0.122	0.084	0.688525
Male	75	79	Anus	NotExpected	NotStaged	60	0.722	0.559	0.774238
Male	75	79	Bladder	No	I	60	0.802	0.592	0.738155
Male	75	79	Bladder	No	II	60	0.512	0.363	0.708984
Male	75	79	Bladder	No	III	60	0.432	0.311	0.719907
Male	75	79	Bladder	No	IV	60	0.133	0.095	0.714286
Male	75	79	Bladder	No	NotStaged	60	0.587	0.392	0.667802
Male	75	79	Bladder	NET	I	60	1	1	1
Male	75	79	Bladder	NET	II	60	0.707	0.487	0.688826
Male	75	79	Bladder	NET	III	60	0	0.091	0.656566
Male	75	79	Bladder	NET	IV	60	0.041	0.034	0.829268
Male	75	79	Bladder	NET	NotStaged	60	0	0	1
Male	75	79	Breast	NotExpected	I	60	0.949	0.806	0.849315
Male	75	79	Breast	NotExpected	II	60	0.864	0.665	0.769676
Male	75	79	Breast	NotExpected	III	60	0.794	0.52	0.654912
Male	75	79	Breast	NotExpected	IV	60	0.17	0.087	0.511765
Male	75	79	Breast	NotExpected	NotStaged	60	0.661	0.385	0.582451
Male	75	79	Colon/Rectum	No	I	60	0.886	0.673	0.759594
Male	75	79	Colon/Rectum	No	II	60	0.763	0.569	0.74574
Male	75	79	Colon/Rectum	No	III	60	0.601	0.471	0.783694
Male	75	79	Colon/Rectum	No	IV	60	0.075	0.057	0.76
Male	75	79	Colon/Rectum	No	NotStaged	60	0.425	0.292	0.687059
Male	75	79	Colon/Rectum	NET	I	60	0.815	0.583	0.715337
Male	75	79	Colon/Rectum	NET	II	60	0.667	0.667	1
Male	75	79	Colon/Rectum	NET	III	60	0.429	0.429	1
Male	75	79	Colon/Rectum	NET	IV	60	0.038	0.026	0.684211
Male	75	79	Colon/Rectum	NET	NotStaged	60	0	0	1
Male	75	79	Esophagus	No	I	60	0.498	0.326	0.654618
Male	75	79	Esophagus	No	II	60	0.275	0.184	0.669091
Male	75	79	Esophagus	No	III	60	0.156	0.106	0.679487
Male	75	79	Esophagus	No	IV	60	0.023	0.015	0.652174
Male	75	79	Esophagus	No	NotStaged	60	0.125	0.071	0.568
Male	75	79	Esophagus	NET	I	60	1	0	0
Male	75	79	Esophagus	NET	II	60	0	0	#NUM!
Male	75	79	Esophagus	NET	III	60	0.25	0	0
Male	75	79	Esophagus	NET	IV	60	0	0	0.874016
Male	75	79	Esophagus	NET	NotStaged	60	0	0	#NUM!
Male	75	79	Gallbladder	No	I	60	0.378	0.282	0.746032
Male	75	79	Gallbladder	No	II	60	0.209	0.156	0.746411
Male	75	79	Gallbladder	No	III	60	0.15	0.108	0.717514
Male	75	79	Gallbladder	No	IV	60	0.02	0.012	0.6
Male	75	79	Gallbladder	No	NotStaged	60	0.074	0.044	0.594595
Male	75	79	Gallbladder	NET	I	60	0.5	0.5	1
Male	75	79	Gallbladder	NET	II	60	0	0	1
Male	75	79	Gallbladder	NET	III	60	0	0	#NUM!
Male	75	79	Gallbladder	NET	IV	60	0	0	1
Male	75	79	Gallbladder	NET	NotStaged	60	0.143	0.143	1
Male	75	79	Head and Neck	No	I	60	0.877	0.677	0.77195
Male	75	79	Head and Neck	No	II	60	0.733	0.519	0.708049
Male	75	79	Head and Neck	No	III	60	0.555	0.396	0.713514
Male	75	79	Head and Neck	No	IV	60	0.384	0.269	0.700521
Male	75	79	Head and Neck	No	NotStaged	60	0.583	0.391	0.670669
Male	75	79	Head and Neck	NET	I	60	0	0	#NUM!
Male	75	79	Head and Neck	NET	II	60	1	1	1
Male	75	79	Head and Neck	NET	III	60	0.5	0.5	1
Male	75	79	Head and Neck	NET	IV	60	0.313	0.313	1
Male	75	79	Head and Neck	NET	NotStaged	60	0.5	0	0
Male	75	79	Kidney	NotExpected	I	60	0.905	0.709	0.783425
Male	75	79	Kidney	NotExpected	II	60	0.812	0.606	0.746305
Male	75	79	Kidney	NotExpected	III	60	0.714	0.564	0.789916
Male	75	79	Kidney	NotExpected	IV	60	0.1	0.078	0.78
Male	75	79	Kidney	NotExpected	NotStaged	60	0.586	0.393	0.670648
Male	75	79	Liver/Bile-duct	NotExpected	I	60	0.27	0.197	0.72963
Male	75	79	Liver/Bile-duct	NotExpected	II	60	0.188	0.139	0.739362
Male	75	79	Liver/Bile-duct	NotExpected	III	60	0.057	0.045	0.789474
Male	75	79	Liver/Bile-duct	NotExpected	IV	60	0.011	0.006	0.545455
Male	75	79	Liver/Bile-duct	NotExpected	NotStaged	60	0.062	0.037	0.596774
Male	75	79	Lung	No	I	60	0.537	0.363	0.675978
Male	75	79	Lung	No	II	60	0.29	0.193	0.665517
Male	75	79	Lung	No	III	60	0.128	0.084	0.65625
Male	75	79	Lung	No	IV	60	0.032	0.022	0.6875
Male	75	79	Lung	No	NotStaged	60	0.095	0.052	0.547368
Male	75	79	Lung	NET	I	60	0.337	0.208	0.617211
Male	75	79	Lung	NET	II	60	0.332	0.172	0.518072
Male	75	79	Lung	NET	III	60	0.062	0.04	0.645161
Male	75	79	Lung	NET	IV	60	0.012	0.006	0.5
Male	75	79	Lung	NET	NotStaged	60	0.331	0.233	0.703927
Male	75	79	Lymphoma	NotExpected	I	60	0.73	0.573	0.784932
Male	75	79	Lymphoma	NotExpected	II	60	0.66	0.494	0.748485
Male	75	79	Lymphoma	NotExpected	III	60	0.553	0.431	0.779385
Male	75	79	Lymphoma	NotExpected	IV	60	0.54	0.403	0.746296
Male	75	79	Lymphoma	NotExpected	NotStaged	60	0.688	0.516	0.75
Male	75	79	Lymphoid Leukemia	NotExpected	I	60	0.867	0.611	0.704729
Male	75	79	Lymphoid Leukemia	NotExpected	II	60	0.768	0.515	0.670573
Male	75	79	Lymphoid Leukemia	NotExpected	III	60	0.708	0.565	0.798023
Male	75	79	Lymphoid Leukemia	NotExpected	IV	60	0.66	0.479	0.725758
Male	75	79	Lymphoid Leukemia	NotExpected	NotStaged	60	0.787	0.594	0.754765
Male	75	79	Melanoma	NotExpected	I	60	0.959	0.79	0.823775
Male	75	79	Melanoma	NotExpected	II	60	0.75	0.574	0.765333
Male	75	79	Melanoma	NotExpected	III	60	0.498	0.383	0.769076
Male	75	79	Melanoma	NotExpected	IV	60	0.146	0.112	0.767123
Male	75	79	Melanoma	NotExpected	NotStaged	60	0.814	0.616	0.756757
Male	75	79	Myeloid Neoplasm	NotExpected	I	60	0	0	#NUM!
Male	75	79	Myeloid Neoplasm	NotExpected	II	60	0	0	#NUM!
Male	75	79	Myeloid Neoplasm	NotExpected	III	60	0	0	#NUM!
Male	75	79	Myeloid Neoplasm	NotExpected	IV	60	0	0	#NUM!
Male	75	79	Myeloid Neoplasm	NotExpected	NotStaged	60	0.218	0.135	0.619266
Male	75	79	Plasma Cell Neoplasm	NotExpected	I	60	0	0	#NUM!
Male	75	79	Plasma Cell Neoplasm	NotExpected	II	60	0	0	#NUM!
Male	75	79	Plasma Cell Neoplasm	NotExpected	III	60	0	0	#NUM!
Male	75	79	Plasma Cell Neoplasm	NotExpected	IV	60	0	0	#NUM!
Male	75	79	Plasma Cell Neoplasm	NotExpected	NotStaged	60	0.456	0.317	0.695175
Male	75	79	Pancreas	No	I	60	0.173	0.142	0.820809
Male	75	79	Pancreas	No	II	60	0.092	0.073	0.793478
Male	75	79	Pancreas	No	III	60	0.01	0.008	0.8
Male	75	79	Pancreas	No	IV	60	0.007	0.005	0.714286
Male	75	79	Pancreas	No	NotStaged	60	0.153	0.098	0.640523
Male	75	79	Pancreas	NET	I	60	0.848	0.6	0.707547
Male	75	79	Pancreas	NET	II	60	0.54	0.436	0.807407
Male	75	79	Pancreas	NET	III	60	0	0	1
Male	75	79	Pancreas	NET	IV	60	0.047	0.043	0.898734
Male	75	79	Pancreas	NET	NotStaged	60	0.75	0.625	0.833333
Male	75	79	Prostate	NotExpected	I	60	0.988	0.761	0.770243
Male	75	79	Prostate	NotExpected	II	60	0.961	0.815	0.848075
Male	75	79	Prostate	NotExpected	III	60	0.939	0.841	0.895634
Male	75	79	Prostate	NotExpected	IV	60	0.401	0.309	0.770574
Male	75	79	Prostate	NotExpected	NotStaged	60	0.87	0.688	0.790805
Male	75	79	Sarcoma	NotExpected	I	60	0.838	0.679	0.810263
Male	75	79	Sarcoma	NotExpected	II	60	0.681	0.543	0.797357
Male	75	79	Sarcoma	NotExpected	III	60	0.455	0.362	0.795604
Male	75	79	Sarcoma	NotExpected	IV	60	0.093	0.058	0.618705
Male	75	79	Sarcoma	NotExpected	NotStaged	60	0.685	0.506	0.738686
Male	75	79	Stomach	No	I	60	0.528	0.4	0.757576
Male	75	79	Stomach	No	II	60	0.32	0.262	0.81875
Male	75	79	Stomach	No	III	60	0.224	0.175	0.78125
Male	75	79	Stomach	No	IV	60	0.038	0.031	0.815789
Male	75	79	Stomach	No	NotStaged	60	0.376	0.259	0.68883
Male	75	79	Stomach	NET	I	60	0.583	0.583	1
Male	75	79	Stomach	NET	II	60	0.75	0.143	0.190667
Male	75	79	Stomach	NET	III	60	0.5	0	0
Male	75	79	Stomach	NET	IV	60	0	0	1
Male	75	79	Stomach	NET	NotStaged	60	0	0	0.5
Male	75	79	Thyroid	NotExpected	I	60	0.986	0.853	0.865112
Male	75	79	Thyroid	NotExpected	II	60	1	0.861	0.861
Male	75	79	Thyroid	NotExpected	III	60	0.953	0.827	0.867786
Male	75	79	Thyroid	NotExpected	IV	60	0.557	0.435	0.780969
Male	75	79	Thyroid	NotExpected	NotStaged	60	0.84	0.688	0.819048
Male	75	79	Urothelial Tract	No	I	60	0.764	0.58	0.759162
Male	75	79	Urothelial Tract	No	II	60	0.678	0.48	0.707965
Male	75	79	Urothelial Tract	No	III	60	0.443	0.332	0.749436
Male	75	79	Urothelial Tract	No	IV	60	0.128	0.087	0.679688
Male	75	79	Urothelial Tract	No	NotStaged	60	0.52	0.383	0.736538
Male	75	79	Urothelial Tract	NET	I	60	0	0	#NUM!
Male	75	79	Urothelial Tract	NET	II	60	0	0	#NUM!
Male	75	79	Urothelial Tract	NET	III	60	0	0	1
Male	75	79	Urothelial Tract	NET	IV	60	0	0	#NUM!
Male	75	79	Urothelial Tract	NET	NotStaged	60	0	0	1
Male	75	79	CUP	NotExpected	I	60	0	0	#NUM!
Male	75	79	CUP	NotExpected	II	60	0	0	#NUM!
Male	75	79	CUP	NotExpected	III	60	0	0	#NUM!
Male	75	79	CUP	NotExpected	IV	60	0	0	#NUM!
Male	75	79	CUP	NotExpected	NotStaged	60	0.102	0.06	0.588235
Male	75	79	Brain	NotExpected	I	60	0	0	#NUM!
Male	75	79	Brain	NotExpected	II	60	0	0	#NUM!
Male	75	79	Brain	NotExpected	III	60	0	0	#NUM!
Male	75	79	Brain	NotExpected	IV	60	0	0	#NUM!
Male	75	79	Brain	NotExpected	NotStaged	60	0.063	0.043	0.68254
Male	75	79	[OTHER]	NotExpected	I	60	0.648	0.478	0.737654
Male	75	79	[OTHER]	NotExpected	II	60	0.501	0.342	0.682635
Male	75	79	[OTHER]	NotExpected	III	60	0.362	0.259	0.71547
Male	75	79	[OTHER]	NotExpected	IV	60	0.072	0.05	0.694444
Male	75	79	[OTHER]	NotExpected	NotStaged	60	0.568	0.355	0.625
Male	80	84	Anus	NotExpected	I	60	0.678	0.5	0.737463
Male	80	84	Anus	NotExpected	II	60	0.589	0.32	0.543294
Male	80	84	Anus	NotExpected	III	60	0.343	0.227	0.661808
Male	80	84	Anus	NotExpected	IV	60	0	0	0.916667
Male	80	84	Anus	NotExpected	NotStaged	60	0.499	0.375	0.751503
Male	80	84	Bladder	No	I	60	0.737	0.459	0.622795
Male	80	84	Bladder	No	II	60	0.389	0.242	0.622108
Male	80	84	Bladder	No	III	60	0.385	0.258	0.67013
Male	80	84	Bladder	No	IV	60	0.115	0.07	0.608696
Male	80	84	Bladder	No	NotStaged	60	0.454	0.23	0.506608
Male	80	84	Bladder	NET	I	60	0.526	0.429	0.814551
Male	80	84	Bladder	NET	II	60	0.235	0.107	0.455319
Male	80	84	Bladder	NET	III	60	0.6	0.4	0.666667
Male	80	84	Bladder	NET	IV	60	0.043	0.036	0.832627
Male	80	84	Bladder	NET	NotStaged	60	0	0	0.722222
Male	80	84	Breast	NotExpected	I	60	0.938	0.629	0.670576
Male	80	84	Breast	NotExpected	II	60	0.854	0.577	0.675644
Male	80	84	Breast	NotExpected	III	60	0.647	0.425	0.656878
Male	80	84	Breast	NotExpected	IV	60	0.119	0.077	0.647059
Male	80	84	Breast	NotExpected	NotStaged	60	0.662	0.4	0.60423
Male	80	84	Colon/Rectum	No	I	60	0.829	0.53	0.639324
Male	80	84	Colon/Rectum	No	II	60	0.73	0.493	0.675342
Male	80	84	Colon/Rectum	No	III	60	0.505	0.345	0.683168
Male	80	84	Colon/Rectum	No	IV	60	0.052	0.037	0.711538
Male	80	84	Colon/Rectum	No	NotStaged	60	0.329	0.174	0.528875
Male	80	84	Colon/Rectum	NET	I	60	1	0.833	0.833
Male	80	84	Colon/Rectum	NET	II	60	0.5	0.333	0.666
Male	80	84	Colon/Rectum	NET	III	60	0.52	0.222	0.426923
Male	80	84	Colon/Rectum	NET	IV	60	0	0	0.831461
Male	80	84	Colon/Rectum	NET	NotStaged	60	0	0	0.666
Male	80	84	Esophagus	No	I	60	0.345	0.199	0.576812
Male	80	84	Esophagus	No	II	60	0.232	0.167	0.719828
Male	80	84	Esophagus	No	III	60	0.081	0.044	0.54321
Male	80	84	Esophagus	No	IV	60	0.022	0.015	0.681818
Male	80	84	Esophagus	No	NotStaged	60	0.086	0.055	0.639535
Male	80	84	Esophagus	NET	I	60	0.5	0.5	1
Male	80	84	Esophagus	NET	II	60	0	0	#NUM!
Male	80	84	Esophagus	NET	III	60	0	0	#NUM!
Male	80	84	Esophagus	NET	IV	60	0	0	#NUM!
Male	80	84	Esophagus	NET	NotStaged	60	0.2	0.2	1
Male	80	84	Gallbladder	No	I	60	0.289	0.167	0.577855
Male	80	84	Gallbladder	No	II	60	0.15	0.102	0.68
Male	80	84	Gallbladder	No	III	60	0.187	0.111	0.593583
Male	80	84	Gallbladder	No	IV	60	0.013	0.004	0.307692
Male	80	84	Gallbladder	No	NotStaged	60	0.068	0.039	0.573529
Male	80	84	Gallbladder	NET	I	60	0	0	#NUM!
Male	80	84	Gallbladder	NET	II	60	0	0	1
Male	80	84	Gallbladder	NET	III	60	0	0	#NUM!
Male	80	84	Gallbladder	NET	IV	60	0	0	#NUM!
Male	80	84	Gallbladder	NET	NotStaged	60	0	0	0.750751
Male	80	84	Head and Neck	No	I	60	0.824	0.536	0.650485
Male	80	84	Head and Neck	No	II	60	0.633	0.347	0.548183
Male	80	84	Head and Neck	No	III	60	0.485	0.269	0.554639
Male	80	84	Head and Neck	No	IV	60	0.325	0.211	0.649231
Male	80	84	Head and Neck	No	NotStaged	60	0.521	0.34	0.652591
Male	80	84	Head and Neck	NET	I	60	0.667	0.5	0.749625
Male	80	84	Head and Neck	NET	II	60	1	0.5	0.5
Male	80	84	Head and Neck	NET	III	60	0.4	0.2	0.5
Male	80	84	Head and Neck	NET	IV	60	0.451	0.308	0.682624
Male	80	84	Head and Neck	NET	NotStaged	60	0.333	0.333	1
Male	80	84	Kidney	NotExpected	I	60	0.845	0.6	0.710059
Male	80	84	Kidney	NotExpected	II	60	0.719	0.472	0.656467
Male	80	84	Kidney	NotExpected	III	60	0.624	0.447	0.716346
Male	80	84	Kidney	NotExpected	IV	60	0.08	0.044	0.55
Male	80	84	Kidney	NotExpected	NotStaged	60	0.426	0.238	0.558685
Male	80	84	Liver/Bile-duct	NotExpected	I	60	0.194	0.119	0.613402
Male	80	84	Liver/Bile-duct	NotExpected	II	60	0.174	0.109	0.626437
Male	80	84	Liver/Bile-duct	NotExpected	III	60	0.065	0.037	0.569231
Male	80	84	Liver/Bile-duct	NotExpected	IV	60	0.008	0.006	0.74359
Male	80	84	Liver/Bile-duct	NotExpected	NotStaged	60	0.027	0.012	0.444444
Male	80	84	Lung	No	I	60	0.469	0.271	0.577825
Male	80	84	Lung	No	II	60	0.252	0.147	0.583333
Male	80	84	Lung	No	III	60	0.09	0.051	0.566667
Male	80	84	Lung	No	IV	60	0.023	0.015	0.652174
Male	80	84	Lung	No	NotStaged	60	0.073	0.035	0.479452
Male	80	84	Lung	NET	I	60	0.204	0.128	0.627451
Male	80	84	Lung	NET	II	60	0.237	0.154	0.649789
Male	80	84	Lung	NET	III	60	0.029	0.017	0.586207
Male	80	84	Lung	NET	IV	60	0.005	0.003	0.571429
Male	80	84	Lung	NET	NotStaged	60	0.235	0.17	0.723404
Male	80	84	Lymphoma	NotExpected	I	60	0.649	0.429	0.661017
Male	80	84	Lymphoma	NotExpected	II	60	0.534	0.33	0.617978
Male	80	84	Lymphoma	NotExpected	III	60	0.462	0.317	0.686147
Male	80	84	Lymphoma	NotExpected	IV	60	0.45	0.29	0.644444
Male	80	84	Lymphoma	NotExpected	NotStaged	60	0.545	0.341	0.625688
Male	80	84	Lymphoid Leukemia	NotExpected	I	60	0.661	0.46	0.695915
Male	80	84	Lymphoid Leukemia	NotExpected	II	60	0.563	0.529	0.939609
Male	80	84	Lymphoid Leukemia	NotExpected	III	60	0.708	0.5	0.706215
Male	80	84	Lymphoid Leukemia	NotExpected	IV	60	0.55	0.341	0.62
Male	80	84	Lymphoid Leukemia	NotExpected	NotStaged	60	0.719	0.46	0.639777
Male	80	84	Melanoma	NotExpected	I	60	0.94	0.667	0.709574
Male	80	84	Melanoma	NotExpected	II	60	0.7	0.42	0.6
Male	80	84	Melanoma	NotExpected	III	60	0.445	0.29	0.651685
Male	80	84	Melanoma	NotExpected	IV	60	0.185	0.118	0.637838
Male	80	84	Melanoma	NotExpected	NotStaged	60	0.759	0.506	0.666667
Male	80	84	Myeloid Neoplasm	NotExpected	I	60	0	0	#NUM!
Male	80	84	Myeloid Neoplasm	NotExpected	II	60	0	0	#NUM!
Male	80	84	Myeloid Neoplasm	NotExpected	III	60	0	0	#NUM!
Male	80	84	Myeloid Neoplasm	NotExpected	IV	60	0	0	#NUM!
Male	80	84	Myeloid Neoplasm	NotExpected	NotStaged	60	0.165	0.08	0.484848
Male	80	84	Plasma Cell Neoplasm	NotExpected	I	60	0	0	#NUM!
Male	80	84	Plasma Cell Neoplasm	NotExpected	II	60	0	0	#NUM!
Male	80	84	Plasma Cell Neoplasm	NotExpected	III	60	0	0	#NUM!
Male	80	84	Plasma Cell Neoplasm	NotExpected	IV	60	0	0	#NUM!
Male	80	84	Plasma Cell Neoplasm	NotExpected	NotStaged	60	0.369	0.208	0.563686
Male	80	84	Pancreas	No	I	60	0.093	0.06	0.645161
Male	80	84	Pancreas	No	II	60	0.064	0.044	0.6875
Male	80	84	Pancreas	No	III	60	0.008	0.005	0.588235
Male	80	84	Pancreas	No	IV	60	0.004	0.003	0.75
Male	80	84	Pancreas	No	NotStaged	60	0.058	0.039	0.672414
Male	80	84	Pancreas	NET	I	60	0.598	0.421	0.703209
Male	80	84	Pancreas	NET	II	60	0.547	0.375	0.685558
Male	80	84	Pancreas	NET	III	60	0.5	0.5	1
Male	80	84	Pancreas	NET	IV	60	0	0	0.843137
Male	80	84	Pancreas	NET	NotStaged	60	0.347	0.286	0.822767
Male	80	84	Prostate	NotExpected	I	60	0.972	0.635	0.653292
Male	80	84	Prostate	NotExpected	II	60	0.921	0.692	0.751357
Male	80	84	Prostate	NotExpected	III	60	0.838	0.643	0.767303
Male	80	84	Prostate	NotExpected	IV	60	0.288	0.182	0.631944
Male	80	84	Prostate	NotExpected	NotStaged	60	0.759	0.512	0.674572
Male	80	84	Sarcoma	NotExpected	I	60	0.797	0.55	0.690088
Male	80	84	Sarcoma	NotExpected	II	60	0.667	0.425	0.637181
Male	80	84	Sarcoma	NotExpected	III	60	0.378	0.209	0.55291
Male	80	84	Sarcoma	NotExpected	IV	60	0.046	0.04	0.861538
Male	80	84	Sarcoma	NotExpected	NotStaged	60	0.643	0.396	0.615863
Male	80	84	Stomach	No	I	60	0.469	0.289	0.616205
Male	80	84	Stomach	No	II	60	0.286	0.177	0.618881
Male	80	84	Stomach	No	III	60	0.153	0.094	0.614379
Male	80	84	Stomach	No	IV	60	0.026	0.017	0.653846
Male	80	84	Stomach	No	NotStaged	60	0.25	0.142	0.568
Male	80	84	Stomach	NET	I	60	0.267	0.167	0.624765
Male	80	84	Stomach	NET	II	60	0.333	0.333	1
Male	80	84	Stomach	NET	III	60	0	0	1
Male	80	84	Stomach	NET	IV	60	0.05	0.043	0.86
Male	80	84	Stomach	NET	NotStaged	60	0.2	0.2	1
Male	80	84	Thyroid	NotExpected	I	60	0.959	0.731	0.762252
Male	80	84	Thyroid	NotExpected	II	60	0.982	0.713	0.726069
Male	80	84	Thyroid	NotExpected	III	60	0.939	0.643	0.684771
Male	80	84	Thyroid	NotExpected	IV	60	0.444	0.316	0.711712
Male	80	84	Thyroid	NotExpected	NotStaged	60	0.731	0.458	0.626539
Male	80	84	Urothelial Tract	No	I	60	0.662	0.444	0.670695
Male	80	84	Urothelial Tract	No	II	60	0.614	0.416	0.677524
Male	80	84	Urothelial Tract	No	III	60	0.463	0.294	0.634989
Male	80	84	Urothelial Tract	No	IV	60	0.108	0.075	0.694444
Male	80	84	Urothelial Tract	No	NotStaged	60	0.356	0.129	0.36236
Male	80	84	Urothelial Tract	NET	I	60	0	0	#NUM!
Male	80	84	Urothelial Tract	NET	II	60	0	0	#NUM!
Male	80	84	Urothelial Tract	NET	III	60	0	0	#NUM!
Male	80	84	Urothelial Tract	NET	IV	60	0	0	#NUM!
Male	80	84	Urothelial Tract	NET	NotStaged	60	0	0	#NUM!
Male	80	84	CUP	NotExpected	I	60	0	0	#NUM!
Male	80	84	CUP	NotExpected	II	60	0	0	#NUM!
Male	80	84	CUP	NotExpected	III	60	0	0	#NUM!
Male	80	84	CUP	NotExpected	IV	60	0	0	#NUM!
Male	80	84	CUP	NotExpected	NotStaged	60	0.101	0.052	0.514851
Male	80	84	Brain	NotExpected	I	60	0	0	#NUM!
Male	80	84	Brain	NotExpected	II	60	0	0	#NUM!
Male	80	84	Brain	NotExpected	III	60	0	0	#NUM!
Male	80	84	Brain	NotExpected	IV	60	0	0	#NUM!
Male	80	84	Brain	NotExpected	NotStaged	60	0.049	0.028	0.571429
Male	80	84	[OTHER]	NotExpected	I	60	0.588	0.353	0.60034
Male	80	84	[OTHER]	NotExpected	II	60	0.486	0.259	0.532922
Male	80	84	[OTHER]	NotExpected	III	60	0.305	0.211	0.691803
Male	80	84	[OTHER]	NotExpected	IV	60	0.055	0.035	0.636364
Male	80	84	[OTHER]	NotExpected	NotStaged	60	0.525	0.268	0.510476
Female	40	44	Anus	NotExpected	I	60	0.937	0.9	0.960334
Female	40	44	Anus	NotExpected	II	60	0.911	0.899	0.985931
Female	40	44	Anus	NotExpected	III	60	0.81	0.755	0.931741
Female	40	44	Anus	NotExpected	IV	60	0.248	0.224	0.902299
Female	40	44	Anus	NotExpected	NotStaged	60	0.763	0.713	0.934469
Female	40	44	Bladder	No	I	60	0.937	0.918	0.979723
Female	40	44	Bladder	No	II	60	0.532	0.513	0.963816
Female	40	44	Bladder	No	III	60	0.546	0.435	0.796703
Female	40	44	Bladder	No	IV	60	0.164	0.149	0.908425
Female	40	44	Bladder	No	NotStaged	60	0.778	0.778	1
Female	40	44	Bladder	NET	I	60	0	0	#NUM!
Female	40	44	Bladder	NET	II	60	1	1	1
Female	40	44	Bladder	NET	III	60	0	0	#NUM!
Female	40	44	Bladder	NET	IV	60	0	0	#NUM!
Female	40	44	Bladder	NET	NotStaged	60	0	0	#NUM!
Female	40	44	Breast	NotExpected	I	60	0.986	0.979	0.992901
Female	40	44	Breast	NotExpected	II	60	0.938	0.929	0.990405
Female	40	44	Breast	NotExpected	III	60	0.801	0.786	0.981273
Female	40	44	Breast	NotExpected	IV	60	0.387	0.371	0.958656
Female	40	44	Breast	NotExpected	NotStaged	60	0.846	0.83	0.981087
Female	40	44	Cervix	No	I	60	0.95	0.93	0.978947
Female	40	44	Cervix	No	II	60	0.73	0.713	0.976712
Female	40	44	Cervix	No	III	60	0.597	0.571	0.956449
Female	40	44	Cervix	No	IV	60	0.216	0.203	0.939815
Female	40	44	Cervix	No	NotStaged	60	0.715	0.689	0.962416
Female	40	44	Cervix	NET	I	60	0.63	0.533	0.846032
Female	40	44	Cervix	NET	II	60	0.333	0.333	1
Female	40	44	Cervix	NET	III	60	0.5	0.5	1
Female	40	44	Cervix	NET	IV	60	0.046	0.046	1
Female	40	44	Cervix	NET	NotStaged	60	0	0	#NUM!
Female	40	44	Colon/Rectum	No	I	60	0.97	0.962	0.991753
Female	40	44	Colon/Rectum	No	II	60	0.891	0.871	0.977553
Female	40	44	Colon/Rectum	No	III	60	0.814	0.802	0.985258
Female	40	44	Colon/Rectum	No	IV	60	0.229	0.22	0.960699
Female	40	44	Colon/Rectum	No	NotStaged	60	0.89	0.874	0.982022
Female	40	44	Colon/Rectum	NET	I	60	1	1	1
Female	40	44	Colon/Rectum	NET	II	60	0.6	0.6	1
Female	40	44	Colon/Rectum	NET	III	60	0.707	0.636	0.899576
Female	40	44	Colon/Rectum	NET	IV	60	0.105	0.1	0.947867
Female	40	44	Colon/Rectum	NET	NotStaged	60	0.833	0.833	1
Female	40	44	Esophagus	No	I	60	0.556	0.364	0.654676
Female	40	44	Esophagus	No	II	60	0.254	0.2	0.787402
Female	40	44	Esophagus	No	III	60	0.3	0.282	0.94
Female	40	44	Esophagus	No	IV	60	0	0	0.736264
Female	40	44	Esophagus	No	NotStaged	60	0.26	0.2	0.769053
Female	40	44	Esophagus	NET	I	60	0	0	1
Female	40	44	Esophagus	NET	II	60	0	0	#NUM!
Female	40	44	Esophagus	NET	III	60	0	0	#NUM!
Female	40	44	Esophagus	NET	IV	60	1	0	0
Female	40	44	Esophagus	NET	NotStaged	60	0	0	#NUM!
Female	40	44	Gallbladder	No	I	60	0.592	0.575	0.970769
Female	40	44	Gallbladder	No	II	60	0.45	0.424	0.94012
Female	40	44	Gallbladder	No	III	60	0.167	0.167	1
Female	40	44	Gallbladder	No	IV	60	0	0	0.928571
Female	40	44	Gallbladder	No	NotStaged	60	0.5	0.5	1
Female	40	44	Gallbladder	NET	I	60	0	0	#NUM!
Female	40	44	Gallbladder	NET	II	60	0	0	#NUM!
Female	40	44	Gallbladder	NET	III	60	0	0	#NUM!
Female	40	44	Gallbladder	NET	IV	60	0	0	#NUM!
Female	40	44	Gallbladder	NET	NotStaged	60	0	0	1
Female	40	44	Head and Neck	No	I	60	0.962	0.959	0.996881
Female	40	44	Head and Neck	No	II	60	0.887	0.873	0.984216
Female	40	44	Head and Neck	No	III	60	0.82	0.791	0.963934
Female	40	44	Head and Neck	No	IV	60	0.658	0.605	0.919453
Female	40	44	Head and Neck	No	NotStaged	60	0.859	0.853	0.993015
Female	40	44	Head and Neck	NET	I	60	1	1	1
Female	40	44	Head and Neck	NET	II	60	0	0	#NUM!
Female	40	44	Head and Neck	NET	III	60	0	0	#NUM!
Female	40	44	Head and Neck	NET	IV	60	0	0	1
Female	40	44	Head and Neck	NET	NotStaged	60	1	1	1
Female	40	44	Kidney	NotExpected	I	60	0.99	0.969	0.978788
Female	40	44	Kidney	NotExpected	II	60	0.976	0.964	0.987705
Female	40	44	Kidney	NotExpected	III	60	0.885	0.87	0.982103
Female	40	44	Kidney	NotExpected	IV	60	0.2	0.188	0.94
Female	40	44	Kidney	NotExpected	NotStaged	60	0.843	0.751	0.890023
Female	40	44	Liver/Bile-duct	NotExpected	I	60	0.698	0.584	0.836676
Female	40	44	Liver/Bile-duct	NotExpected	II	60	0.5	0.5	1
Female	40	44	Liver/Bile-duct	NotExpected	III	60	0.215	0.215	1
Female	40	44	Liver/Bile-duct	NotExpected	IV	60	0.062	0.055	0.887097
Female	40	44	Liver/Bile-duct	NotExpected	NotStaged	60	0.283	0.214	0.756184
Female	40	44	Lung	No	I	60	0.883	0.825	0.934315
Female	40	44	Lung	No	II	60	0.659	0.604	0.91654
Female	40	44	Lung	No	III	60	0.373	0.354	0.949062
Female	40	44	Lung	No	IV	60	0.113	0.105	0.929204
Female	40	44	Lung	No	NotStaged	60	0.416	0.38	0.913462
Female	40	44	Lung	NET	I	60	0.756	0.756	1
Female	40	44	Lung	NET	II	60	0.571	0.571	1
Female	40	44	Lung	NET	III	60	0.322	0.299	0.928571
Female	40	44	Lung	NET	IV	60	0.078	0.068	0.871795
Female	40	44	Lung	NET	NotStaged	60	0.93	0.872	0.937634
Female	40	44	Lymphoma	NotExpected	I	60	0.939	0.931	0.99148
Female	40	44	Lymphoma	NotExpected	II	60	0.948	0.934	0.985232
Female	40	44	Lymphoma	NotExpected	III	60	0.887	0.849	0.957159
Female	40	44	Lymphoma	NotExpected	IV	60	0.763	0.741	0.971166
Female	40	44	Lymphoma	NotExpected	NotStaged	60	0.857	0.837	0.975336
Female	40	44	Lymphoid Leukemia	NotExpected	I	60	0.6	0.6	1
Female	40	44	Lymphoid Leukemia	NotExpected	II	60	0.9	0.9	1
Female	40	44	Lymphoid Leukemia	NotExpected	III	60	0.667	0.667	1
Female	40	44	Lymphoid Leukemia	NotExpected	IV	60	0.571	0.545	0.953523
Female	40	44	Lymphoid Leukemia	NotExpected	NotStaged	60	0.823	0.78	0.947752
Female	40	44	Melanoma	NotExpected	I	60	0.996	0.992	0.995984
Female	40	44	Melanoma	NotExpected	II	60	0.892	0.886	0.993274
Female	40	44	Melanoma	NotExpected	III	60	0.727	0.711	0.977992
Female	40	44	Melanoma	NotExpected	IV	60	0.329	0.315	0.957447
Female	40	44	Melanoma	NotExpected	NotStaged	60	0.951	0.944	0.992639
Female	40	44	Myeloid Neoplasm	NotExpected	I	60	0	0	#NUM!
Female	40	44	Myeloid Neoplasm	NotExpected	II	60	0	0	#NUM!
Female	40	44	Myeloid Neoplasm	NotExpected	III	60	0	0	#NUM!
Female	40	44	Myeloid Neoplasm	NotExpected	IV	60	0	0	#NUM!
Female	40	44	Myeloid Neoplasm	NotExpected	NotStaged	60	0.7	0.672	0.96
Female	40	44	Plasma Cell Neoplasm	NotExpected	I	60	1	1	1
Female	40	44	Plasma Cell Neoplasm	NotExpected	II	60	0	0	#NUM!
Female	40	44	Plasma Cell Neoplasm	NotExpected	III	60	0	0	#NUM!
Female	40	44	Plasma Cell Neoplasm	NotExpected	IV	60	0	0	#NUM!
Female	40	44	Plasma Cell Neoplasm	NotExpected	NotStaged	60	0.784	0.745	0.950255
Female	40	44	Ovary	NotExpected	I	60	0.946	0.931	0.984144
Female	40	44	Ovary	NotExpected	II	60	0.873	0.869	0.994524
Female	40	44	Ovary	NotExpected	III	60	0.576	0.562	0.975694
Female	40	44	Ovary	NotExpected	IV	60	0.308	0.294	0.954545
Female	40	44	Ovary	NotExpected	NotStaged	60	0.698	0.66	0.945559
Female	40	44	Pancreas	No	I	60	0.722	0.676	0.936288
Female	40	44	Pancreas	No	II	60	0.243	0.223	0.914815
Female	40	44	Pancreas	No	III	60	0.045	0.045	1
Female	40	44	Pancreas	No	IV	60	0.07	0.06	0.857143
Female	40	44	Pancreas	No	NotStaged	60	0.672	0.644	0.958153
Female	40	44	Pancreas	NET	I	60	0.933	0.933	1
Female	40	44	Pancreas	NET	II	60	0.824	0.765	0.928398
Female	40	44	Pancreas	NET	III	60	0.5	0.5	1
Female	40	44	Pancreas	NET	IV	60	0.439	0.436	0.979964
Female	40	44	Pancreas	NET	NotStaged	60	0.5	0.5	1
Female	40	44	Sarcoma	NotExpected	I	60	0.945	0.918	0.971429
Female	40	44	Sarcoma	NotExpected	II	60	0.818	0.783	0.957213
Female	40	44	Sarcoma	NotExpected	III	60	0.569	0.545	0.957821
Female	40	44	Sarcoma	NotExpected	IV	60	0.221	0.198	0.895928
Female	40	44	Sarcoma	NotExpected	NotStaged	60	0.776	0.748	0.963918
Female	40	44	Stomach	No	I	60	0.719	0.69	0.959666
Female	40	44	Stomach	No	II	60	0.411	0.401	0.958609
Female	40	44	Stomach	No	III	60	0.199	0.176	0.882479
Female	40	44	Stomach	No	IV	60	0.05	0.048	0.96
Female	40	44	Stomach	No	NotStaged	60	0.87	0.845	0.971264
Female	40	44	Stomach	NET	I	60	1	1	1
Female	40	44	Stomach	NET	II	60	0	0	#NUM!
Female	40	44	Stomach	NET	III	60	1	1	1
Female	40	44	Stomach	NET	IV	60	0.2	0.2	1
Female	40	44	Stomach	NET	NotStaged	60	1	1	1
Female	40	44	Thyroid	NotExpected	I	60	0.999	0.992	0.992993
Female	40	44	Thyroid	NotExpected	II	60	1	0.975	0.975
Female	40	44	Thyroid	NotExpected	III	60	1	1	1
Female	40	44	Thyroid	NotExpected	IV	60	0.805	0.774	0.960667
Female	40	44	Thyroid	NotExpected	NotStaged	60	0.988	0.982	0.993927
Female	40	44	Urothelial Tract	No	I	60	1	1	1
Female	40	44	Urothelial Tract	No	II	60	0.75	0.5	0.666667
Female	40	44	Urothelial Tract	No	III	60	0.9	0.9	1
Female	40	44	Urothelial Tract	No	IV	60	0	0	0.899281
Female	40	44	Urothelial Tract	No	NotStaged	60	0.667	0.667	1
Female	40	44	Urothelial Tract	NET	I	60	0	0	#NUM!
Female	40	44	Urothelial Tract	NET	II	60	0	0	#NUM!
Female	40	44	Urothelial Tract	NET	III	60	0	0	#NUM!
Female	40	44	Urothelial Tract	NET	IV	60	0	0	#NUM!
Female	40	44	Urothelial Tract	NET	NotStaged	60	0	0	#NUM!
Female	40	44	Uterus	No	I	60	0.986	0.974	0.98783
Female	40	44	Uterus	No	II	60	0.934	0.898	0.961456
Female	40	44	Uterus	No	III	60	0.845	0.825	0.976331
Female	40	44	Uterus	No	IV	60	0.313	0.287	0.916933
Female	40	44	Uterus	No	NotStaged	60	0.814	0.803	0.984688
Female	40	44	Uterus	NET	I	60	0	0	#NUM!
Female	40	44	Uterus	NET	II	60	0	0	#NUM!
Female	40	44	Uterus	NET	III	60	0	0	#NUM!
Female	40	44	Uterus	NET	IV	60	0	0	#NUM!
Female	40	44	Uterus	NET	NotStaged	60	0	0	#NUM!
Female	40	44	CUP	NotExpected	I	60	0	0	#NUM!
Female	40	44	CUP	NotExpected	II	60	0	0	#NUM!
Female	40	44	CUP	NotExpected	III	60	0	0	#NUM!
Female	40	44	CUP	NotExpected	IV	60	0	0	#NUM!
Female	40	44	CUP	NotExpected	NotStaged	60	0.371	0.336	0.90566
Female	40	44	Brain	NotExpected	I	60	0	0	#NUM!
Female	40	44	Brain	NotExpected	II	60	0	0	#NUM!
Female	40	44	Brain	NotExpected	III	60	0	0	#NUM!
Female	40	44	Brain	NotExpected	IV	60	0	0	#NUM!
Female	40	44	Brain	NotExpected	NotStaged	60	0.585	0.559	0.955556
Female	40	44	[OTHER]	NotExpected	I	60	0.937	0.886	0.945571
Female	40	44	[OTHER]	NotExpected	II	60	0.876	0.836	0.954338
Female	40	44	[OTHER]	NotExpected	III	60	0.729	0.72	0.987469
Female	40	44	[OTHER]	NotExpected	IV	60	0.312	0.307	0.983974
Female	40	44	[OTHER]	NotExpected	NotStaged	60	0.856	0.822	0.96028
Female	45	49	Anus	NotExpected	I	60	0.95	0.884	0.930526
Female	45	49	Anus	NotExpected	II	60	0.875	0.841	0.961143
Female	45	49	Anus	NotExpected	III	60	0.776	0.715	0.921392
Female	45	49	Anus	NotExpected	IV	60	0.42	0.355	0.845238
Female	45	49	Anus	NotExpected	NotStaged	60	0.848	0.822	0.96934
Female	45	49	Bladder	No	I	60	0.885	0.86	0.971751
Female	45	49	Bladder	No	II	60	0.794	0.775	0.976071
Female	45	49	Bladder	No	III	60	0.574	0.545	0.949477
Female	45	49	Bladder	No	IV	60	0.125	0.11	0.876812
Female	45	49	Bladder	No	NotStaged	60	0.651	0.544	0.835637
Female	45	49	Bladder	NET	I	60	0	0	#NUM!
Female	45	49	Bladder	NET	II	60	0	0	#NUM!
Female	45	49	Bladder	NET	III	60	0	0	#NUM!
Female	45	49	Bladder	NET	IV	60	0	0	0.666
Female	45	49	Bladder	NET	NotStaged	60	0	0	#NUM!
Female	45	49	Breast	NotExpected	I	60	0.988	0.98	0.991903
Female	45	49	Breast	NotExpected	II	60	0.945	0.933	0.987302
Female	45	49	Breast	NotExpected	III	60	0.815	0.796	0.976687
Female	45	49	Breast	NotExpected	IV	60	0.381	0.364	0.955381
Female	45	49	Breast	NotExpected	NotStaged	60	0.837	0.817	0.976105
Female	45	49	Cervix	No	I	60	0.93	0.91	0.978495
Female	45	49	Cervix	No	II	60	0.737	0.705	0.956581
Female	45	49	Cervix	No	III	60	0.564	0.54	0.957447
Female	45	49	Cervix	No	IV	60	0.217	0.21	0.966102
Female	45	49	Cervix	No	NotStaged	60	0.738	0.702	0.950798
Female	45	49	Cervix	NET	I	60	0.444	0.444	1
Female	45	49	Cervix	NET	II	60	0.25	0.25	1
Female	45	49	Cervix	NET	III	60	0.429	0.286	0.666667
Female	45	49	Cervix	NET	IV	60	0.074	0.126	0.976699
Female	45	49	Cervix	NET	NotStaged	60	0	0	1
Female	45	49	Colon/Rectum	No	I	60	0.96	0.938	0.977083
Female	45	49	Colon/Rectum	No	II	60	0.901	0.879	0.975583
Female	45	49	Colon/Rectum	No	III	60	0.792	0.771	0.973485
Female	45	49	Colon/Rectum	No	IV	60	0.212	0.203	0.957547
Female	45	49	Colon/Rectum	No	NotStaged	60	0.889	0.856	0.96288
Female	45	49	Colon/Rectum	NET	I	60	0.97	0.97	1
Female	45	49	Colon/Rectum	NET	II	60	0.5	0.5	1
Female	45	49	Colon/Rectum	NET	III	60	0.5	0.5	1
Female	45	49	Colon/Rectum	NET	IV	60	0.271	0.271	1
Female	45	49	Colon/Rectum	NET	NotStaged	60	0.75	0.75	1
Female	45	49	Esophagus	No	I	60	0.458	0.44	0.95941
Female	45	49	Esophagus	No	II	60	0.507	0.49	0.965785
Female	45	49	Esophagus	No	III	60	0.341	0.285	0.835777
Female	45	49	Esophagus	No	IV	60	0.065	0.056	0.861538
Female	45	49	Esophagus	No	NotStaged	60	0.375	0.304	0.810667
Female	45	49	Esophagus	NET	I	60	0	0	#NUM!
Female	45	49	Esophagus	NET	II	60	0	0	#NUM!
Female	45	49	Esophagus	NET	III	60	0	0	#NUM!
Female	45	49	Esophagus	NET	IV	60	0	0	1
Female	45	49	Esophagus	NET	NotStaged	60	0	0	#NUM!
Female	45	49	Gallbladder	No	I	60	0.595	0.566	0.951261
Female	45	49	Gallbladder	No	II	60	0.268	0.264	0.985075
Female	45	49	Gallbladder	No	III	60	0.244	0.19	0.778689
Female	45	49	Gallbladder	No	IV	60	0.02	0.016	0.741935
Female	45	49	Gallbladder	No	NotStaged	60	0.361	0.305	0.844875
Female	45	49	Gallbladder	NET	I	60	0	0	#NUM!
Female	45	49	Gallbladder	NET	II	60	0.5	0.5	1
Female	45	49	Gallbladder	NET	III	60	0	0	#NUM!
Female	45	49	Gallbladder	NET	IV	60	0	0	#NUM!
Female	45	49	Gallbladder	NET	NotStaged	60	0.333	0.333	1
Female	45	49	Head and Neck	No	I	60	0.939	0.903	0.961661
Female	45	49	Head and Neck	No	II	60	0.888	0.837	0.942568
Female	45	49	Head and Neck	No	III	60	0.781	0.73	0.934699
Female	45	49	Head and Neck	No	IV	60	0.564	0.513	0.909574
Female	45	49	Head and Neck	No	NotStaged	60	0.774	0.714	0.922481
Female	45	49	Head and Neck	NET	I	60	1	1	1
Female	45	49	Head and Neck	NET	II	60	0	0	1
Female	45	49	Head and Neck	NET	III	60	0	0	#NUM!
Female	45	49	Head and Neck	NET	IV	60	0	0	1
Female	45	49	Head and Neck	NET	NotStaged	60	0	0	1
Female	45	49	Kidney	NotExpected	I	60	0.987	0.954	0.966565
Female	45	49	Kidney	NotExpected	II	60	0.904	0.873	0.965708
Female	45	49	Kidney	NotExpected	III	60	0.835	0.808	0.967665
Female	45	49	Kidney	NotExpected	IV	60	0.216	0.197	0.912037
Female	45	49	Kidney	NotExpected	NotStaged	60	0.863	0.808	0.936269
Female	45	49	Liver/Bile-duct	NotExpected	I	60	0.585	0.495	0.846154
Female	45	49	Liver/Bile-duct	NotExpected	II	60	0.535	0.473	0.883642
Female	45	49	Liver/Bile-duct	NotExpected	III	60	0.145	0.132	0.904762
Female	45	49	Liver/Bile-duct	NotExpected	IV	60	0.061	0.057	0.928571
Female	45	49	Liver/Bile-duct	NotExpected	NotStaged	60	0.251	0.208	0.828685
Female	45	49	Lung	No	I	60	0.82	0.77	0.939024
Female	45	49	Lung	No	II	60	0.623	0.592	0.950241
Female	45	49	Lung	No	III	60	0.292	0.261	0.893836
Female	45	49	Lung	No	IV	60	0.088	0.081	0.920455
Female	45	49	Lung	No	NotStaged	60	0.31	0.271	0.874194
Female	45	49	Lung	NET	I	60	0.742	0.729	0.98248
Female	45	49	Lung	NET	II	60	0.589	0.589	1
Female	45	49	Lung	NET	III	60	0.286	0.261	0.912587
Female	45	49	Lung	NET	IV	60	0.029	0.026	0.896552
Female	45	49	Lung	NET	NotStaged	60	0.834	0.827	0.991041
Female	45	49	Lymphoma	NotExpected	I	60	0.935	0.918	0.981818
Female	45	49	Lymphoma	NotExpected	II	60	0.927	0.908	0.979504
Female	45	49	Lymphoma	NotExpected	III	60	0.86	0.838	0.974419
Female	45	49	Lymphoma	NotExpected	IV	60	0.798	0.766	0.9599
Female	45	49	Lymphoma	NotExpected	NotStaged	60	0.93	0.899	0.966667
Female	45	49	Lymphoid Leukemia	NotExpected	I	60	0.875	0.875	1
Female	45	49	Lymphoid Leukemia	NotExpected	II	60	1	0.923	0.923
Female	45	49	Lymphoid Leukemia	NotExpected	III	60	0.875	0.875	1
Female	45	49	Lymphoid Leukemia	NotExpected	IV	60	0.675	0.675	1
Female	45	49	Lymphoid Leukemia	NotExpected	NotStaged	60	0.831	0.795	0.956679
Female	45	49	Melanoma	NotExpected	I	60	0.993	0.988	0.994965
Female	45	49	Melanoma	NotExpected	II	60	0.902	0.887	0.98337
Female	45	49	Melanoma	NotExpected	III	60	0.734	0.719	0.97892
Female	45	49	Melanoma	NotExpected	IV	60	0.217	0.215	0.986784
Female	45	49	Melanoma	NotExpected	NotStaged	60	0.912	0.884	0.969298
Female	45	49	Myeloid Neoplasm	NotExpected	I	60	0	0	#NUM!
Female	45	49	Myeloid Neoplasm	NotExpected	II	60	0	0	#NUM!
Female	45	49	Myeloid Neoplasm	NotExpected	III	60	0	0	#NUM!
Female	45	49	Myeloid Neoplasm	NotExpected	IV	60	0	0	#NUM!
Female	45	49	Myeloid Neoplasm	NotExpected	NotStaged	60	0.682	0.636	0.932551
Female	45	49	Plasma Cell Neoplasm	NotExpected	I	60	1	1	1
Female	45	49	Plasma Cell Neoplasm	NotExpected	II	60	0	0	#NUM!
Female	45	49	Plasma Cell Neoplasm	NotExpected	III	60	0	0	#NUM!
Female	45	49	Plasma Cell Neoplasm	NotExpected	IV	60	0	0	#NUM!
Female	45	49	Plasma Cell Neoplasm	NotExpected	NotStaged	60	0.757	0.712	0.940555
Female	45	49	Ovary	NotExpected	I	60	0.926	0.909	0.981641
Female	45	49	Ovary	NotExpected	II	60	0.798	0.772	0.967419
Female	45	49	Ovary	NotExpected	III	60	0.558	0.542	0.971326
Female	45	49	Ovary	NotExpected	IV	60	0.293	0.274	0.935154
Female	45	49	Ovary	NotExpected	NotStaged	60	0.605	0.572	0.945455
Female	45	49	Pancreas	No	I	60	0.488	0.444	0.909836
Female	45	49	Pancreas	No	II	60	0.214	0.207	0.96729
Female	45	49	Pancreas	No	III	60	0.026	0.025	0.960784
Female	45	49	Pancreas	No	IV	60	0.022	0.02	0.909091
Female	45	49	Pancreas	No	NotStaged	60	0.615	0.6	0.974318
Female	45	49	Pancreas	NET	I	60	0.969	0.969	1
Female	45	49	Pancreas	NET	II	60	0.897	0.897	1
Female	45	49	Pancreas	NET	III	60	1	1	1
Female	45	49	Pancreas	NET	IV	60	0.316	0.316	1
Female	45	49	Pancreas	NET	NotStaged	60	1	1	1
Female	45	49	Sarcoma	NotExpected	I	60	0.961	0.953	0.991675
Female	45	49	Sarcoma	NotExpected	II	60	0.783	0.76	0.969623
Female	45	49	Sarcoma	NotExpected	III	60	0.613	0.595	0.970636
Female	45	49	Sarcoma	NotExpected	IV	60	0.218	0.189	0.866972
Female	45	49	Sarcoma	NotExpected	NotStaged	60	0.708	0.687	0.970339
Female	45	49	Stomach	No	I	60	0.692	0.643	0.929191
Female	45	49	Stomach	No	II	60	0.494	0.468	0.947368
Female	45	49	Stomach	No	III	60	0.281	0.265	0.94306
Female	45	49	Stomach	No	IV	60	0.038	0.031	0.815789
Female	45	49	Stomach	No	NotStaged	60	0.833	0.789	0.947179
Female	45	49	Stomach	NET	I	60	1	1	1
Female	45	49	Stomach	NET	II	60	0	0	1
Female	45	49	Stomach	NET	III	60	0	0	#NUM!
Female	45	49	Stomach	NET	IV	60	0	0	0.749064
Female	45	49	Stomach	NET	NotStaged	60	1	1	1
Female	45	49	Thyroid	NotExpected	I	60	1	0.99	0.99
Female	45	49	Thyroid	NotExpected	II	60	1	0.993	0.993
Female	45	49	Thyroid	NotExpected	III	60	0.998	0.989	0.990982
Female	45	49	Thyroid	NotExpected	IV	60	0.94	0.926	0.985106
Female	45	49	Thyroid	NotExpected	NotStaged	60	0.993	0.972	0.978852
Female	45	49	Urothelial Tract	No	I	60	1	1	1
Female	45	49	Urothelial Tract	No	II	60	0.556	0.556	1
Female	45	49	Urothelial Tract	No	III	60	0.647	0.611	0.943791
Female	45	49	Urothelial Tract	No	IV	60	0.23	0.201	0.873913
Female	45	49	Urothelial Tract	No	NotStaged	60	0.875	0.875	1
Female	45	49	Urothelial Tract	NET	I	60	0	0	#NUM!
Female	45	49	Urothelial Tract	NET	II	60	0	0	#NUM!
Female	45	49	Urothelial Tract	NET	III	60	0	0	#NUM!
Female	45	49	Urothelial Tract	NET	IV	60	1	1	1
Female	45	49	Urothelial Tract	NET	NotStaged	60	0	0	#NUM!
Female	45	49	Uterus	No	I	60	0.985	0.968	0.982741
Female	45	49	Uterus	No	II	60	0.915	0.892	0.974863
Female	45	49	Uterus	No	III	60	0.823	0.798	0.969623
Female	45	49	Uterus	No	IV	60	0.353	0.334	0.946176
Female	45	49	Uterus	No	NotStaged	60	0.792	0.731	0.92298
Female	45	49	Uterus	NET	I	60	1	1	1
Female	45	49	Uterus	NET	II	60	0	0	#NUM!
Female	45	49	Uterus	NET	III	60	1	1	1
Female	45	49	Uterus	NET	IV	60	0	0	#NUM!
Female	45	49	Uterus	NET	NotStaged	60	0.2	0.2	1
Female	45	49	CUP	NotExpected	I	60	0	0	#NUM!
Female	45	49	CUP	NotExpected	II	60	0	0	#NUM!
Female	45	49	CUP	NotExpected	III	60	0	0	#NUM!
Female	45	49	CUP	NotExpected	IV	60	0	0	#NUM!
Female	45	49	CUP	NotExpected	NotStaged	60	0.281	0.255	0.907473
Female	45	49	Brain	NotExpected	I	60	0	0	#NUM!
Female	45	49	Brain	NotExpected	II	60	0	0	#NUM!
Female	45	49	Brain	NotExpected	III	60	0	0	#NUM!
Female	45	49	Brain	NotExpected	IV	60	0	0	#NUM!
Female	45	49	Brain	NotExpected	NotStaged	60	0.465	0.447	0.96129
Female	45	49	[OTHER]	NotExpected	I	60	0.962	0.914	0.950104
Female	45	49	[OTHER]	NotExpected	II	60	0.889	0.86	0.967379
Female	45	49	[OTHER]	NotExpected	III	60	0.698	0.645	0.924069
Female	45	49	[OTHER]	NotExpected	IV	60	0.454	0.418	0.920705
Female	45	49	[OTHER]	NotExpected	NotStaged	60	0.849	0.795	0.936396
Female	50	54	Anus	NotExpected	I	60	0.963	0.932	0.967809
Female	50	54	Anus	NotExpected	II	60	0.887	0.859	0.968433
Female	50	54	Anus	NotExpected	III	60	0.776	0.736	0.948454
Female	50	54	Anus	NotExpected	IV	60	0.371	0.354	0.954178
Female	50	54	Anus	NotExpected	NotStaged	60	0.864	0.795	0.920139
Female	50	54	Bladder	No	I	60	0.927	0.901	0.971953
Female	50	54	Bladder	No	II	60	0.676	0.643	0.951183
Female	50	54	Bladder	No	III	60	0.53	0.462	0.869875
Female	50	54	Bladder	No	IV	60	0.154	0.148	0.953846
Female	50	54	Bladder	No	NotStaged	60	0.735	0.619	0.842177
Female	50	54	Bladder	NET	I	60	0	0	#NUM!
Female	50	54	Bladder	NET	II	60	1	1	1
Female	50	54	Bladder	NET	III	60	1	1	1
Female	50	54	Bladder	NET	IV	60	0	0	1
Female	50	54	Bladder	NET	NotStaged	60	0	0	#NUM!
Female	50	54	Breast	NotExpected	I	60	0.987	0.975	0.987842
Female	50	54	Breast	NotExpected	II	60	0.941	0.924	0.981934
Female	50	54	Breast	NotExpected	III	60	0.789	0.766	0.970849
Female	50	54	Breast	NotExpected	IV	60	0.313	0.291	0.929712
Female	50	54	Breast	NotExpected	NotStaged	60	0.827	0.801	0.968561
Female	50	54	Cervix	No	I	60	0.932	0.895	0.9603
Female	50	54	Cervix	No	II	60	0.721	0.676	0.937587
Female	50	54	Cervix	No	III	60	0.551	0.514	0.932849
Female	50	54	Cervix	No	IV	60	0.228	0.213	0.933852
Female	50	54	Cervix	No	NotStaged	60	0.615	0.572	0.930081
Female	50	54	Cervix	NET	I	60	0.667	0.667	1
Female	50	54	Cervix	NET	II	60	1	1	1
Female	50	54	Cervix	NET	III	60	0	0	1
Female	50	54	Cervix	NET	IV	60	0.104	0.048	0.461538
Female	50	54	Cervix	NET	NotStaged	60	0.333	0.333	1
Female	50	54	Colon/Rectum	No	I	60	0.969	0.945	0.975232
Female	50	54	Colon/Rectum	No	II	60	0.902	0.878	0.973392
Female	50	54	Colon/Rectum	No	III	60	0.803	0.782	0.973848
Female	50	54	Colon/Rectum	No	IV	60	0.19	0.179	0.942105
Female	50	54	Colon/Rectum	No	NotStaged	60	0.922	0.901	0.977223
Female	50	54	Colon/Rectum	NET	I	60	0.964	0.952	0.987552
Female	50	54	Colon/Rectum	NET	II	60	0.9	0.8	0.888889
Female	50	54	Colon/Rectum	NET	III	60	0.654	0.654	1
Female	50	54	Colon/Rectum	NET	IV	60	0.15	0.15	1
Female	50	54	Colon/Rectum	NET	NotStaged	60	0.913	0.913	1
Female	50	54	Esophagus	No	I	60	0.659	0.574	0.871017
Female	50	54	Esophagus	No	II	60	0.513	0.437	0.851852
Female	50	54	Esophagus	No	III	60	0.308	0.255	0.825444
Female	50	54	Esophagus	No	IV	60	0.102	0.098	0.960784
Female	50	54	Esophagus	No	NotStaged	60	0.35	0.273	0.78
Female	50	54	Esophagus	NET	I	60	0	0	#NUM!
Female	50	54	Esophagus	NET	II	60	0	0	#NUM!
Female	50	54	Esophagus	NET	III	60	0	0	#NUM!
Female	50	54	Esophagus	NET	IV	60	0	0	1
Female	50	54	Esophagus	NET	NotStaged	60	0	0	#NUM!
Female	50	54	Gallbladder	No	I	60	0.742	0.664	0.894879
Female	50	54	Gallbladder	No	II	60	0.257	0.206	0.801556
Female	50	54	Gallbladder	No	III	60	0.306	0.255	0.833333
Female	50	54	Gallbladder	No	IV	60	0.045	0.039	0.857143
Female	50	54	Gallbladder	No	NotStaged	60	0.48	0.388	0.808333
Female	50	54	Gallbladder	NET	I	60	0	0	#NUM!
Female	50	54	Gallbladder	NET	II	60	0.5	0.5	1
Female	50	54	Gallbladder	NET	III	60	0	0	#NUM!
Female	50	54	Gallbladder	NET	IV	60	0	0	1
Female	50	54	Gallbladder	NET	NotStaged	60	0.333	0.286	0.858859
Female	50	54	Head and Neck	No	I	60	0.941	0.894	0.950053
Female	50	54	Head and Neck	No	II	60	0.837	0.768	0.917563
Female	50	54	Head and Neck	No	III	60	0.758	0.679	0.895778
Female	50	54	Head and Neck	No	IV	60	0.568	0.511	0.899648
Female	50	54	Head and Neck	No	NotStaged	60	0.77	0.732	0.950649
Female	50	54	Head and Neck	NET	I	60	0	0	1
Female	50	54	Head and Neck	NET	II	60	1	1	1
Female	50	54	Head and Neck	NET	III	60	0	0	#NUM!
Female	50	54	Head and Neck	NET	IV	60	0	0	1
Female	50	54	Head and Neck	NET	NotStaged	60	1	0	0
Female	50	54	Kidney	NotExpected	I	60	0.988	0.945	0.956478
Female	50	54	Kidney	NotExpected	II	60	0.892	0.875	0.980942
Female	50	54	Kidney	NotExpected	III	60	0.81	0.786	0.97037
Female	50	54	Kidney	NotExpected	IV	60	0.177	0.16	0.903955
Female	50	54	Kidney	NotExpected	NotStaged	60	0.82	0.77	0.939024
Female	50	54	Liver/Bile-duct	NotExpected	I	60	0.508	0.421	0.82874
Female	50	54	Liver/Bile-duct	NotExpected	II	60	0.495	0.399	0.806061
Female	50	54	Liver/Bile-duct	NotExpected	III	60	0.146	0.131	0.89726
Female	50	54	Liver/Bile-duct	NotExpected	IV	60	0.065	0.048	0.738462
Female	50	54	Liver/Bile-duct	NotExpected	NotStaged	60	0.19	0.145	0.761062
Female	50	54	Lung	No	I	60	0.81	0.756	0.933333
Female	50	54	Lung	No	II	60	0.573	0.526	0.917976
Female	50	54	Lung	No	III	60	0.311	0.283	0.909968
Female	50	54	Lung	No	IV	60	0.095	0.084	0.884211
Female	50	54	Lung	No	NotStaged	60	0.274	0.235	0.857664
Female	50	54	Lung	NET	I	60	0.671	0.605	0.901639
Female	50	54	Lung	NET	II	60	0.438	0.378	0.863014
Female	50	54	Lung	NET	III	60	0.227	0.209	0.920705
Female	50	54	Lung	NET	IV	60	0.055	0.049	0.890909
Female	50	54	Lung	NET	NotStaged	60	0.782	0.753	0.962169
Female	50	54	Lymphoma	NotExpected	I	60	0.937	0.906	0.966916
Female	50	54	Lymphoma	NotExpected	II	60	0.916	0.865	0.944323
Female	50	54	Lymphoma	NotExpected	III	60	0.851	0.8	0.940071
Female	50	54	Lymphoma	NotExpected	IV	60	0.778	0.738	0.948586
Female	50	54	Lymphoma	NotExpected	NotStaged	60	0.914	0.877	0.959519
Female	50	54	Lymphoid Leukemia	NotExpected	I	60	1	1	1
Female	50	54	Lymphoid Leukemia	NotExpected	II	60	0.875	0.875	1
Female	50	54	Lymphoid Leukemia	NotExpected	III	60	0.92	0.885	0.961458
Female	50	54	Lymphoid Leukemia	NotExpected	IV	60	0.801	0.771	0.961071
Female	50	54	Lymphoid Leukemia	NotExpected	NotStaged	60	0.854	0.814	0.953162
Female	50	54	Melanoma	NotExpected	I	60	0.992	0.982	0.989919
Female	50	54	Melanoma	NotExpected	II	60	0.889	0.863	0.970754
Female	50	54	Melanoma	NotExpected	III	60	0.736	0.698	0.94837
Female	50	54	Melanoma	NotExpected	IV	60	0.273	0.252	0.923077
Female	50	54	Melanoma	NotExpected	NotStaged	60	0.891	0.88	0.987654
Female	50	54	Myeloid Neoplasm	NotExpected	I	60	0	0	#NUM!
Female	50	54	Myeloid Neoplasm	NotExpected	II	60	0	0	#NUM!
Female	50	54	Myeloid Neoplasm	NotExpected	III	60	0	0	#NUM!
Female	50	54	Myeloid Neoplasm	NotExpected	IV	60	0	0	#NUM!
Female	50	54	Myeloid Neoplasm	NotExpected	NotStaged	60	0.662	0.608	0.918429
Female	50	54	Plasma Cell Neoplasm	NotExpected	I	60	1	1	1
Female	50	54	Plasma Cell Neoplasm	NotExpected	II	60	0	0	#NUM!
Female	50	54	Plasma Cell Neoplasm	NotExpected	III	60	0	0	#NUM!
Female	50	54	Plasma Cell Neoplasm	NotExpected	IV	60	0	0	#NUM!
Female	50	54	Plasma Cell Neoplasm	NotExpected	NotStaged	60	0.723	0.665	0.919779
Female	50	54	Ovary	NotExpected	I	60	0.921	0.899	0.976113
Female	50	54	Ovary	NotExpected	II	60	0.814	0.795	0.976658
Female	50	54	Ovary	NotExpected	III	60	0.491	0.472	0.961303
Female	50	54	Ovary	NotExpected	IV	60	0.288	0.273	0.947917
Female	50	54	Ovary	NotExpected	NotStaged	60	0.524	0.49	0.935115
Female	50	54	Pancreas	No	I	60	0.445	0.409	0.919101
Female	50	54	Pancreas	No	II	60	0.181	0.166	0.917127
Female	50	54	Pancreas	No	III	60	0.047	0.054	0.965116
Female	50	54	Pancreas	No	IV	60	0.019	0.016	0.842105
Female	50	54	Pancreas	No	NotStaged	60	0.515	0.473	0.918447
Female	50	54	Pancreas	NET	I	60	0.966	0.871	0.901656
Female	50	54	Pancreas	NET	II	60	0.931	0.933	1
Female	50	54	Pancreas	NET	III	60	0.5	0.5	1
Female	50	54	Pancreas	NET	IV	60	0.303	0.293	0.966997
Female	50	54	Pancreas	NET	NotStaged	60	0.714	0.556	0.778296
Female	50	54	Sarcoma	NotExpected	I	60	0.937	0.913	0.974386
Female	50	54	Sarcoma	NotExpected	II	60	0.821	0.814	0.991333
Female	50	54	Sarcoma	NotExpected	III	60	0.592	0.564	0.95216
Female	50	54	Sarcoma	NotExpected	IV	60	0.161	0.144	0.89441
Female	50	54	Sarcoma	NotExpected	NotStaged	60	0.621	0.588	0.94686
Female	50	54	Stomach	No	I	60	0.776	0.725	0.934278
Female	50	54	Stomach	No	II	60	0.417	0.391	0.93765
Female	50	54	Stomach	No	III	60	0.333	0.316	0.948403
Female	50	54	Stomach	No	IV	60	0.053	0.047	0.886792
Female	50	54	Stomach	No	NotStaged	60	0.816	0.766	0.938725
Female	50	54	Stomach	NET	I	60	1	1	1
Female	50	54	Stomach	NET	II	60	0	0	#NUM!
Female	50	54	Stomach	NET	III	60	0	0	#NUM!
Female	50	54	Stomach	NET	IV	60	0.222	0.222	1
[truncated: 1,151 more rows]

## Sheet: cigarete_exposure
Exposure	Sex	Prevalence
Never	Men	50.8
Former	Men	30.2
Current	Men	19
Never	Women	63.2
Former	Women	21.8
Current	Women	15

## Sheet: cigarette_risk
Cancer	Exposure	Risk
Head and Neck	Current	5.66
Head and Neck	Former	1.88
Head and Neck	Never	1
Esophagus	Current	4.25
Esophagus	Former	2.49
Esophagus	Never	1
Stomach	Current	1.81
Stomach	Former	1.3
Stomach	Never	1
Colon/Rectum	Current	1.51
Colon/Rectum	Former	1.2
Colon/Rectum	Never	1
Liver	Current	2.1
Liver	Former	1.38
Liver	Never	1
Pancreas	Current	1.74
Pancreas	Former	1.08
Pancreas	Never	1
Lung	Current	23.86
Lung	Former	6.8
Lung	Never	1
Cervix	Current	1.9
Cervix	Former	1.5
Cervix	Never	1
Kidney	Current	1.55
Kidney	Former	1.38
Kidney	Never	1
Bladder	Current	3.9
Bladder	Former	2.37
Bladder	Never	1
Myeloid Neoplasm	Current	1.57
Myeloid Neoplasm	Former	1.3
Myeloid Neoplasm	Never	1

## Sheet: sensitivity
Cancer	Stage	c	n	original_sens	sens
Anus	I	1	4	0.25	0.25
Anus	II	3	4	0.75	0.75
Anus	III	13	13	1	1
Anus	IV	1	1	1	1
Bladder	I	2	6	0.333333	0.176471
Bladder	II	1	11	0.0909091	0.176471
Bladder	III	3	4	0.75	0.75
Bladder	IV	2	2	1	1
Breast	I	7	265	0.0264151	0.0264151
Breast	II	86	181	0.475138	0.475138
Breast	III	47	55	0.854545	0.854545
Breast	IV	20	22	0.909091	0.909091
Cervix	I	7	12	0.583333	0.583333
Cervix	II	5	5	1	1
Cervix	III	7	7	1	1
Cervix	IV	1	1	1	1
Colon/Rectum	I	13	30	0.433333	0.433333
Colon/Rectum	II	34	40	0.85	0.85
Colon/Rectum	III	58	66	0.878788	0.878788
Colon/Rectum	IV	61	64	0.953125	0.953125
Esophagus	I	1	8	0.125	0.125
Esophagus	II	11	17	0.647059	0.647059
Esophagus	III	32	34	0.941176	0.941176
Esophagus	IV	40	40	1	1
Gallbladder	I	0	2	0	0
Gallbladder	II	1	3	0.333333	0.333333
Gallbladder	III	3	4	0.75	0.75
Gallbladder	IV	8	8	1	1
Head and Neck	I	12	19	0.631579	0.631579
Head and Neck	II	14	17	0.823529	0.823529
Head and Neck	III	16	19	0.842105	0.842105
Head and Neck	IV	48	50	0.96	0.96
Kidney	I	3	61	0.0491803	0.0491803
Kidney	II	2	9	0.222222	0.1875
Kidney	III	1	7	0.142857	0.1875
Kidney	IV	12	22	0.545455	0.545455
Liver/Bile-duct	I	6	6	1	0.8125
Liver/Bile-duct	II	7	10	0.7	0.8125
Liver/Bile-duct	III	9	9	1	1
Liver/Bile-duct	IV	20	20	1	1
Lung	I	21	96	0.21875	0.21875
Lung	II	35	44	0.795455	0.795455
Lung	III	107	118	0.90678	0.90678
Lung	IV	138	145	0.951724	0.951724
Lymphoma	I	9	33	0.272727	0.272727
Lymphoma	II	28	48	0.583333	0.583333
Lymphoma	III	33	46	0.717391	0.663043
Lymphoma	IV	28	46	0.608696	0.663043
Melanoma	I	0	2	0	0
Melanoma	II	0	2	0	0
Melanoma	III	0	3	0	0
Melanoma	IV	6	6	1	1
[OTHER]	I	2	11	0.181818	0.181818
[OTHER]	II	3	3	1	0.692308
[OTHER]	III	13	18	0.722222	0.692308
[OTHER]	IV	11	18	0.611111	0.692308
Ovary	I	5	10	0.5	0.5
Ovary	II	4	5	0.8	0.8
Ovary	III	27	31	0.870968	0.870968
Ovary	IV	18	19	0.947368	0.947368
Pancreas	I	13	21	0.619048	0.609756
Pancreas	II	12	20	0.6	0.609756
Pancreas	III	18	21	0.857143	0.857143
Pancreas	IV	70	73	0.958904	0.958904
Prostate	I	3	95	0.0315789	0.0315789
Prostate	II	12	243	0.0493827	0.0493827
Prostate	III	7	50	0.14	0.14
Prostate	IV	25	30	0.833333	0.833333
Sarcoma	I	4	10	0.4	0.4
Sarcoma	II	2	2	1	0.583333
Sarcoma	III	5	10	0.5	0.583333
Sarcoma	IV	6	7	0.857143	0.857143
Stomach	I	1	6	0.166667	0.166667
Stomach	II	3	6	0.5	0.5
Stomach	III	4	5	0.8	0.8
Stomach	IV	12	12	1	1
Thyroid	I	0	11	0	0
Thyroid	II	0	1	0	0
Thyroid	III	0	1	0	0
Thyroid	IV	0	1	0	0
Urothelial Tract	I	0	2	0	0
Urothelial Tract	II	0	0	0	0
Urothelial Tract	III	0	0	0	0
Urothelial Tract	IV	8	8	1	1
Uterus	I	20	120	0.166667	0.166667
Uterus	II	3	10	0.3	0.3
Uterus	III	17	23	0.73913	0.73913
Uterus	IV	4	4	1	1
Lymphoid Leukemia	NotStaged	21	51	0.411765	0.411765
Myeloid Neoplasm	NotStaged	2	10	0.2	0.2
Plasma Cell Neoplasm	NotStaged	34	47	0.723404	0.723404
[OTHER]	NotStaged	0	6	0	0

## Sheet: confusion_matrix
positive_type	Expected CSO	Predicted CSO	N
tp	Anus	Anus	14
tp	Anus	Bladder, urothelial	0
tp	Anus	Bone and soft tissue	0
tp	Anus	Breast	0
tp	Anus	Cervix	0
tp	Anus	Colon, rectum	0
tp	Anus	Head and neck	3
tp	Anus	Kidney	0
tp	Anus	Liver, bile duct	0
tp	Anus	Lung	0
tp	Anus	Lymphoid lineage	0
tp	Anus	Melanocytic lineage	0
tp	Anus	Myeloid lineage	0
tp	Anus	Neuroendocrine cells	0
tp	Anus	Ovary	0
tp	Anus	Pancreas, gallbladder	0
tp	Anus	Plasma cell neoplasm	0
tp	Anus	Prostate	0
tp	Anus	Stomach, esophagus	1
tp	Anus	Thyroid gland	0
tp	Anus	Uterus	0
tp	Bladder, urothelial	Anus	0
tp	Bladder, urothelial	Bladder, urothelial	14
tp	Bladder, urothelial	Bone and soft tissue	0
tp	Bladder, urothelial	Breast	0
tp	Bladder, urothelial	Cervix	0
tp	Bladder, urothelial	Colon, rectum	0
tp	Bladder, urothelial	Head and neck	0
tp	Bladder, urothelial	Kidney	0
tp	Bladder, urothelial	Liver, bile duct	0
tp	Bladder, urothelial	Lung	2
tp	Bladder, urothelial	Lymphoid lineage	0
tp	Bladder, urothelial	Melanocytic lineage	0
tp	Bladder, urothelial	Myeloid lineage	0
tp	Bladder, urothelial	Neuroendocrine cells	0
tp	Bladder, urothelial	Ovary	0
tp	Bladder, urothelial	Pancreas, gallbladder	0
tp	Bladder, urothelial	Plasma cell neoplasm	0
tp	Bladder, urothelial	Prostate	0
tp	Bladder, urothelial	Stomach, esophagus	0
tp	Bladder, urothelial	Thyroid gland	0
tp	Bladder, urothelial	Uterus	0
tp	Bone and soft tissue	Anus	0
tp	Bone and soft tissue	Bladder, urothelial	0
tp	Bone and soft tissue	Bone and soft tissue	12
tp	Bone and soft tissue	Breast	0
tp	Bone and soft tissue	Cervix	0
tp	Bone and soft tissue	Colon, rectum	0
tp	Bone and soft tissue	Head and neck	0
tp	Bone and soft tissue	Kidney	1
tp	Bone and soft tissue	Liver, bile duct	2
tp	Bone and soft tissue	Lung	0
tp	Bone and soft tissue	Lymphoid lineage	2
tp	Bone and soft tissue	Melanocytic lineage	0
tp	Bone and soft tissue	Myeloid lineage	0
tp	Bone and soft tissue	Neuroendocrine cells	0
tp	Bone and soft tissue	Ovary	0
tp	Bone and soft tissue	Pancreas, gallbladder	0
tp	Bone and soft tissue	Plasma cell neoplasm	0
tp	Bone and soft tissue	Prostate	0
tp	Bone and soft tissue	Stomach, esophagus	0
tp	Bone and soft tissue	Thyroid gland	0
tp	Bone and soft tissue	Uterus	1
tp	Breast	Anus	0
tp	Breast	Bladder, urothelial	0
tp	Breast	Bone and soft tissue	0
tp	Breast	Breast	155
tp	Breast	Cervix	0
tp	Breast	Colon, rectum	2
tp	Breast	Head and neck	0
tp	Breast	Kidney	0
tp	Breast	Liver, bile duct	0
tp	Breast	Lung	1
tp	Breast	Lymphoid lineage	0
tp	Breast	Melanocytic lineage	0
tp	Breast	Myeloid lineage	0
tp	Breast	Neuroendocrine cells	0
tp	Breast	Ovary	0
tp	Breast	Pancreas, gallbladder	1
tp	Breast	Plasma cell neoplasm	0
tp	Breast	Prostate	0
tp	Breast	Stomach, esophagus	0
tp	Breast	Thyroid gland	0
tp	Breast	Uterus	1
tp	Cervix	Anus	7
tp	Cervix	Bladder, urothelial	0
tp	Cervix	Bone and soft tissue	0
tp	Cervix	Breast	0
tp	Cervix	Cervix	7
tp	Cervix	Colon, rectum	0
tp	Cervix	Head and neck	6
tp	Cervix	Kidney	0
tp	Cervix	Liver, bile duct	0
tp	Cervix	Lung	0
tp	Cervix	Lymphoid lineage	0
tp	Cervix	Melanocytic lineage	0
tp	Cervix	Myeloid lineage	0
tp	Cervix	Neuroendocrine cells	0
tp	Cervix	Ovary	0
tp	Cervix	Pancreas, gallbladder	0
tp	Cervix	Plasma cell neoplasm	0
tp	Cervix	Prostate	0
tp	Cervix	Stomach, esophagus	0
tp	Cervix	Thyroid gland	0
tp	Cervix	Uterus	0
tp	Colon, rectum	Anus	0
tp	Colon, rectum	Bladder, urothelial	0
tp	Colon, rectum	Bone and soft tissue	0
tp	Colon, rectum	Breast	1
tp	Colon, rectum	Cervix	0
tp	Colon, rectum	Colon, rectum	164
tp	Colon, rectum	Head and neck	0
tp	Colon, rectum	Kidney	0
tp	Colon, rectum	Liver, bile duct	0
tp	Colon, rectum	Lung	0
tp	Colon, rectum	Lymphoid lineage	1
tp	Colon, rectum	Melanocytic lineage	0
tp	Colon, rectum	Myeloid lineage	0
tp	Colon, rectum	Neuroendocrine cells	0
tp	Colon, rectum	Ovary	0
tp	Colon, rectum	Pancreas, gallbladder	0
tp	Colon, rectum	Plasma cell neoplasm	0
tp	Colon, rectum	Prostate	0
tp	Colon, rectum	Stomach, esophagus	0
tp	Colon, rectum	Thyroid gland	0
tp	Colon, rectum	Uterus	0
tp	Head and neck	Anus	0
tp	Head and neck	Bladder, urothelial	0
tp	Head and neck	Bone and soft tissue	0
tp	Head and neck	Breast	1
tp	Head and neck	Cervix	0
tp	Head and neck	Colon, rectum	0
tp	Head and neck	Head and neck	83
tp	Head and neck	Kidney	0
tp	Head and neck	Liver, bile duct	0
tp	Head and neck	Lung	5
tp	Head and neck	Lymphoid lineage	0
tp	Head and neck	Melanocytic lineage	0
tp	Head and neck	Myeloid lineage	0
tp	Head and neck	Neuroendocrine cells	0
tp	Head and neck	Ovary	0
tp	Head and neck	Pancreas, gallbladder	0
tp	Head and neck	Plasma cell neoplasm	0
tp	Head and neck	Prostate	0
tp	Head and neck	Stomach, esophagus	0
tp	Head and neck	Thyroid gland	0
tp	Head and neck	Uterus	0
tp	Kidney	Anus	0
tp	Kidney	Bladder, urothelial	1
tp	Kidney	Bone and soft tissue	0
tp	Kidney	Breast	0
tp	Kidney	Cervix	0
tp	Kidney	Colon, rectum	1
tp	Kidney	Head and neck	0
tp	Kidney	Kidney	14
tp	Kidney	Liver, bile duct	0
tp	Kidney	Lung	1
tp	Kidney	Lymphoid lineage	0
tp	Kidney	Melanocytic lineage	0
tp	Kidney	Myeloid lineage	0
tp	Kidney	Neuroendocrine cells	0
tp	Kidney	Ovary	0
tp	Kidney	Pancreas, gallbladder	1
tp	Kidney	Plasma cell neoplasm	0
tp	Kidney	Prostate	0
tp	Kidney	Stomach, esophagus	0
tp	Kidney	Thyroid gland	0
tp	Kidney	Uterus	0
tp	Liver, bile duct	Anus	0
tp	Liver, bile duct	Bladder, urothelial	0
tp	Liver, bile duct	Bone and soft tissue	0
tp	Liver, bile duct	Breast	0
tp	Liver, bile duct	Cervix	0
tp	Liver, bile duct	Colon, rectum	0
tp	Liver, bile duct	Head and neck	0
tp	Liver, bile duct	Kidney	0
tp	Liver, bile duct	Liver, bile duct	40
tp	Liver, bile duct	Lung	0
tp	Liver, bile duct	Lymphoid lineage	0
tp	Liver, bile duct	Melanocytic lineage	0
tp	Liver, bile duct	Myeloid lineage	0
tp	Liver, bile duct	Neuroendocrine cells	0
tp	Liver, bile duct	Ovary	0
tp	Liver, bile duct	Pancreas, gallbladder	3
tp	Liver, bile duct	Plasma cell neoplasm	0
tp	Liver, bile duct	Prostate	0
tp	Liver, bile duct	Stomach, esophagus	0
tp	Liver, bile duct	Thyroid gland	0
tp	Liver, bile duct	Uterus	0
tp	Lung	Anus	0
tp	Lung	Bladder, urothelial	0
tp	Lung	Bone and soft tissue	1
tp	Lung	Breast	1
tp	Lung	Cervix	0
tp	Lung	Colon, rectum	0
tp	Lung	Head and neck	4
tp	Lung	Kidney	1
tp	Lung	Liver, bile duct	1
tp	Lung	Lung	220
tp	Lung	Lymphoid lineage	1
tp	Lung	Melanocytic lineage	0
tp	Lung	Myeloid lineage	0
tp	Lung	Neuroendocrine cells	6
tp	Lung	Ovary	0
tp	Lung	Pancreas, gallbladder	2
tp	Lung	Plasma cell neoplasm	0
tp	Lung	Prostate	2
tp	Lung	Stomach, esophagus	1
tp	Lung	Thyroid gland	0
tp	Lung	Uterus	0
tp	Lymphoid lineage	Anus	0
tp	Lymphoid lineage	Bladder, urothelial	0
tp	Lymphoid lineage	Bone and soft tissue	0
tp	Lymphoid lineage	Breast	0
tp	Lymphoid lineage	Cervix	0
tp	Lymphoid lineage	Colon, rectum	0
tp	Lymphoid lineage	Head and neck	1
tp	Lymphoid lineage	Kidney	0
tp	Lymphoid lineage	Liver, bile duct	0
tp	Lymphoid lineage	Lung	0
tp	Lymphoid lineage	Lymphoid lineage	118
tp	Lymphoid lineage	Melanocytic lineage	0
tp	Lymphoid lineage	Myeloid lineage	0
tp	Lymphoid lineage	Neuroendocrine cells	0
tp	Lymphoid lineage	Ovary	0
tp	Lymphoid lineage	Pancreas, gallbladder	0
tp	Lymphoid lineage	Plasma cell neoplasm	0
tp	Lymphoid lineage	Prostate	0
tp	Lymphoid lineage	Stomach, esophagus	0
tp	Lymphoid lineage	Thyroid gland	0
tp	Lymphoid lineage	Uterus	0
tp	Melanocytic lineage	Anus	0
tp	Melanocytic lineage	Bladder, urothelial	0
tp	Melanocytic lineage	Bone and soft tissue	0
tp	Melanocytic lineage	Breast	0
tp	Melanocytic lineage	Cervix	0
tp	Melanocytic lineage	Colon, rectum	0
tp	Melanocytic lineage	Head and neck	0
tp	Melanocytic lineage	Kidney	0
tp	Melanocytic lineage	Liver, bile duct	0
tp	Melanocytic lineage	Lung	0
tp	Melanocytic lineage	Lymphoid lineage	0
tp	Melanocytic lineage	Melanocytic lineage	6
tp	Melanocytic lineage	Myeloid lineage	0
tp	Melanocytic lineage	Neuroendocrine cells	0
tp	Melanocytic lineage	Ovary	0
tp	Melanocytic lineage	Pancreas, gallbladder	0
tp	Melanocytic lineage	Plasma cell neoplasm	0
tp	Melanocytic lineage	Prostate	0
tp	Melanocytic lineage	Stomach, esophagus	0
tp	Melanocytic lineage	Thyroid gland	0
tp	Melanocytic lineage	Uterus	0
tp	Myeloid lineage	Anus	0
tp	Myeloid lineage	Bladder, urothelial	0
tp	Myeloid lineage	Bone and soft tissue	0
tp	Myeloid lineage	Breast	0
tp	Myeloid lineage	Cervix	0
tp	Myeloid lineage	Colon, rectum	0
tp	Myeloid lineage	Head and neck	0
tp	Myeloid lineage	Kidney	0
tp	Myeloid lineage	Liver, bile duct	0
tp	Myeloid lineage	Lung	0
tp	Myeloid lineage	Lymphoid lineage	2
tp	Myeloid lineage	Melanocytic lineage	0
tp	Myeloid lineage	Myeloid lineage	0
tp	Myeloid lineage	Neuroendocrine cells	0
tp	Myeloid lineage	Ovary	0
tp	Myeloid lineage	Pancreas, gallbladder	0
tp	Myeloid lineage	Plasma cell neoplasm	0
tp	Myeloid lineage	Prostate	0
tp	Myeloid lineage	Stomach, esophagus	0
tp	Myeloid lineage	Thyroid gland	0
tp	Myeloid lineage	Uterus	0
tp	Neuroendocrine cells	Anus	0
tp	Neuroendocrine cells	Bladder, urothelial	0
tp	Neuroendocrine cells	Bone and soft tissue	0
tp	Neuroendocrine cells	Breast	0
tp	Neuroendocrine cells	Cervix	0
tp	Neuroendocrine cells	Colon, rectum	2
tp	Neuroendocrine cells	Head and neck	2
tp	Neuroendocrine cells	Kidney	0
tp	Neuroendocrine cells	Liver, bile duct	0
tp	Neuroendocrine cells	Lung	5
tp	Neuroendocrine cells	Lymphoid lineage	0
tp	Neuroendocrine cells	Melanocytic lineage	0
tp	Neuroendocrine cells	Myeloid lineage	0
tp	Neuroendocrine cells	Neuroendocrine cells	60
tp	Neuroendocrine cells	Ovary	0
tp	Neuroendocrine cells	Pancreas, gallbladder	1
tp	Neuroendocrine cells	Plasma cell neoplasm	0
tp	Neuroendocrine cells	Prostate	0
tp	Neuroendocrine cells	Stomach, esophagus	0
tp	Neuroendocrine cells	Thyroid gland	0
tp	Neuroendocrine cells	Uterus	0
tp	Ovary	Anus	0
tp	Ovary	Bladder, urothelial	0
tp	Ovary	Bone and soft tissue	1
tp	Ovary	Breast	0
tp	Ovary	Cervix	0
tp	Ovary	Colon, rectum	1
tp	Ovary	Head and neck	0
tp	Ovary	Kidney	0
tp	Ovary	Liver, bile duct	0
tp	Ovary	Lung	0
tp	Ovary	Lymphoid lineage	0
tp	Ovary	Melanocytic lineage	0
tp	Ovary	Myeloid lineage	0
tp	Ovary	Neuroendocrine cells	0
tp	Ovary	Ovary	38
tp	Ovary	Pancreas, gallbladder	1
tp	Ovary	Plasma cell neoplasm	0
tp	Ovary	Prostate	0
tp	Ovary	Stomach, esophagus	0
tp	Ovary	Thyroid gland	0
tp	Ovary	Uterus	13
tp	Pancreas, gallbladder	Anus	0
tp	Pancreas, gallbladder	Bladder, urothelial	0
tp	Pancreas, gallbladder	Bone and soft tissue	0
tp	Pancreas, gallbladder	Breast	0
tp	Pancreas, gallbladder	Cervix	0
tp	Pancreas, gallbladder	Colon, rectum	2
tp	Pancreas, gallbladder	Head and neck	0
tp	Pancreas, gallbladder	Kidney	1
tp	Pancreas, gallbladder	Liver, bile duct	6
tp	Pancreas, gallbladder	Lung	2
tp	Pancreas, gallbladder	Lymphoid lineage	0
tp	Pancreas, gallbladder	Melanocytic lineage	0
tp	Pancreas, gallbladder	Myeloid lineage	0
tp	Pancreas, gallbladder	Neuroendocrine cells	2
tp	Pancreas, gallbladder	Ovary	0
tp	Pancreas, gallbladder	Pancreas, gallbladder	104
tp	Pancreas, gallbladder	Plasma cell neoplasm	0
tp	Pancreas, gallbladder	Prostate	0
tp	Pancreas, gallbladder	Stomach, esophagus	7
tp	Pancreas, gallbladder	Thyroid gland	0
tp	Pancreas, gallbladder	Uterus	0
tp	Plasma cell neoplasm	Anus	0
tp	Plasma cell neoplasm	Bladder, urothelial	0
tp	Plasma cell neoplasm	Bone and soft tissue	0
tp	Plasma cell neoplasm	Breast	0
tp	Plasma cell neoplasm	Cervix	0
tp	Plasma cell neoplasm	Colon, rectum	0
tp	Plasma cell neoplasm	Head and neck	0
tp	Plasma cell neoplasm	Kidney	0
tp	Plasma cell neoplasm	Liver, bile duct	0
tp	Plasma cell neoplasm	Lung	0
tp	Plasma cell neoplasm	Lymphoid lineage	0
tp	Plasma cell neoplasm	Melanocytic lineage	0
tp	Plasma cell neoplasm	Myeloid lineage	0
tp	Plasma cell neoplasm	Neuroendocrine cells	0
tp	Plasma cell neoplasm	Ovary	0
tp	Plasma cell neoplasm	Pancreas, gallbladder	0
tp	Plasma cell neoplasm	Plasma cell neoplasm	34
tp	Plasma cell neoplasm	Prostate	0
tp	Plasma cell neoplasm	Stomach, esophagus	0
tp	Plasma cell neoplasm	Thyroid gland	0
tp	Plasma cell neoplasm	Uterus	0
tp	Prostate	Anus	0
tp	Prostate	Bladder, urothelial	0
tp	Prostate	Bone and soft tissue	0
tp	Prostate	Breast	0
tp	Prostate	Cervix	0
tp	Prostate	Colon, rectum	2
tp	Prostate	Head and neck	1
tp	Prostate	Kidney	0
tp	Prostate	Liver, bile duct	0
tp	Prostate	Lung	1
tp	Prostate	Lymphoid lineage	0
tp	Prostate	Melanocytic lineage	0
tp	Prostate	Myeloid lineage	0
tp	Prostate	Neuroendocrine cells	0
tp	Prostate	Ovary	0
tp	Prostate	Pancreas, gallbladder	0
tp	Prostate	Plasma cell neoplasm	0
tp	Prostate	Prostate	43
tp	Prostate	Stomach, esophagus	0
tp	Prostate	Thyroid gland	0
tp	Prostate	Uterus	0
tp	Stomach, esophagus	Anus	0
tp	Stomach, esophagus	Bladder, urothelial	0
tp	Stomach, esophagus	Bone and soft tissue	0
tp	Stomach, esophagus	Breast	0
tp	Stomach, esophagus	Cervix	0
tp	Stomach, esophagus	Colon, rectum	3
tp	Stomach, esophagus	Head and neck	7
tp	Stomach, esophagus	Kidney	0
tp	Stomach, esophagus	Liver, bile duct	0
tp	Stomach, esophagus	Lung	3
tp	Stomach, esophagus	Lymphoid lineage	0
tp	Stomach, esophagus	Melanocytic lineage	0
tp	Stomach, esophagus	Myeloid lineage	0
tp	Stomach, esophagus	Neuroendocrine cells	0
tp	Stomach, esophagus	Ovary	0
tp	Stomach, esophagus	Pancreas, gallbladder	0
tp	Stomach, esophagus	Plasma cell neoplasm	0
tp	Stomach, esophagus	Prostate	0
tp	Stomach, esophagus	Stomach, esophagus	92
tp	Stomach, esophagus	Thyroid gland	0
tp	Stomach, esophagus	Uterus	0
tp	Thyroid gland	Anus	0
tp	Thyroid gland	Bladder, urothelial	0
tp	Thyroid gland	Bone and soft tissue	0
tp	Thyroid gland	Breast	0
tp	Thyroid gland	Cervix	0
tp	Thyroid gland	Colon, rectum	0
tp	Thyroid gland	Head and neck	0
tp	Thyroid gland	Kidney	0
tp	Thyroid gland	Liver, bile duct	0
tp	Thyroid gland	Lung	0
tp	Thyroid gland	Lymphoid lineage	0
tp	Thyroid gland	Melanocytic lineage	0
tp	Thyroid gland	Myeloid lineage	0
tp	Thyroid gland	Neuroendocrine cells	0
tp	Thyroid gland	Ovary	0
tp	Thyroid gland	Pancreas, gallbladder	0
tp	Thyroid gland	Plasma cell neoplasm	0
tp	Thyroid gland	Prostate	0
tp	Thyroid gland	Stomach, esophagus	0
tp	Thyroid gland	Thyroid gland	0
tp	Thyroid gland	Uterus	0
tp	Uterus	Anus	0
tp	Uterus	Bladder, urothelial	0
tp	Uterus	Bone and soft tissue	2
tp	Uterus	Breast	1
tp	Uterus	Cervix	0
tp	Uterus	Colon, rectum	0
tp	Uterus	Head and neck	0
tp	Uterus	Kidney	0
tp	Uterus	Liver, bile duct	0
tp	Uterus	Lung	0
tp	Uterus	Lymphoid lineage	0
tp	Uterus	Melanocytic lineage	0
tp	Uterus	Myeloid lineage	0
tp	Uterus	Neuroendocrine cells	0
tp	Uterus	Ovary	1
tp	Uterus	Pancreas, gallbladder	0
tp	Uterus	Plasma cell neoplasm	0
tp	Uterus	Prostate	0
tp	Uterus	Stomach, esophagus	0
tp	Uterus	Thyroid gland	0
tp	Uterus	Uterus	40
fp	NoneExpected	Anus	0
fp	NoneExpected	Bladder, urothelial	0
fp	NoneExpected	Bone and soft tissue	0
fp	NoneExpected	Breast	0
fp	NoneExpected	Cervix	0
fp	NoneExpected	Colon, rectum	1
fp	NoneExpected	Head and neck	0
fp	NoneExpected	Kidney	0
fp	NoneExpected	Liver, bile duct	0
fp	NoneExpected	Lung	1
fp	NoneExpected	Lymphoid lineage	1
fp	NoneExpected	Melanocytic lineage	0
fp	NoneExpected	Myeloid lineage	0
fp	NoneExpected	Neuroendocrine cells	1
fp	NoneExpected	Ovary	0
fp	NoneExpected	Pancreas, gallbladder	0
fp	NoneExpected	Plasma cell neoplasm	1
fp	NoneExpected	Prostate	0
fp	NoneExpected	Stomach, esophagus	0
fp	NoneExpected	Thyroid gland	0
fp	NoneExpected	Uterus	1

[truncated: 2 more sheets: cancer_to_cso, dwell_times]
